# Supplementary material for: Freshwater macrophytes harbor viruses representing all five major phyla of the RNA viral kingdom Orthornavirae
Source: PeerJ. 2022 Aug 16;10:e13875. doi: 10.7717/peerj.13875 (PMC9390326; doi:10.7717/peerj.13875)
Supplement: Supplemental Information 1 — Table S1 provides a list of primers used for PCR and sequence-independent single-primer amplification (SISPA) assays. Table S2 provides detailed information for the 156 viral contigs identified in macrophyte datasets. [file peerj-10-13875-s001.xlsx]

## Sheet: Table S1
	Table S1. List of primers used during this study
	Target	Primer ID	Primer Sequence (5' - 3')	Product size (bp)
	Freshwater macrophyte associated levi-like virus 1	FMLevi1_F1	GCATAGACCTCGCCTCACTC	572
		FMLevi1_R1	TTCCAGCGAGCTTTTTCAAT
	Freshwater macrophyte associated levi-like virus 2	FMLevi2_F2	GAGAGCCCCTCTACCTGCTT	628
		FMLevi2_R2	GCAAGGGTAGGCATTTTCAA
	Freshwater macrophyte associated bunya-like virus 1	FMBunya_F1	AAGAGCAACATCACGGAGGA	692
		FMBunya_R1	AACTCCTTCACCTCGGACAG
	Freshwater macrophyte associated ghabri-like virus 11	FMGhabri_F1	CGGGCTTACTCTCGTGTAGT	700
		FMGhabri_R1	ATTCCTTCCGTAGTGTGCCA
	Freshwater macrophyte associated tombus-like virus 6	FMTombus_F1	GGTGATGGTGGTGAGATCA	700
		FMTombus_R1	ACAGTACCCTCTCCGCAA
	Freshwater macrophyte associated alphaflexi-like virus 1	FMFlexi_F1	CGGGCTTACTCTCGTGTAGT	700
		FMFlexi_R1	ATTCCTTCCGTAGTGTGCCA
	Freshwater macrophyte associated partiti-like virus 3	FMPartiti3_F1	GAATGCGACGGAGATGCCTA	695
		FMPartiti3_R1	CATCGGCAGGTTTCGGTTAC
	Freshwater macrophyte associated partiti-like virus 4	FMPartiti4_F1	TCCTTCGCTCAAGTTCGGTA	696
		FMPartiti4_R1	TAGATACCGGATGCGGATCA
	Freshwater macrophyte associated partiti-like virus 6	FMPartiti6_F1	CGACGTTATCTGATCTGG	693
		FMPartiti6_R1	CAACGTCAAGCTCACAC
	Freshwater macrophyte associated partiti-like virus 10	FMPartiti10_F1	GCGGCTGGTTTTGGATA	661
		FMPartiti10_R1	CTCAATGAAATCGCCCGTT
	Freshwater macrophyte associated partiti-like virus 11	FMPartiti11_F1	TTGAGGTGTTCGCCAAT	697
		FMPartiti11_R1	GTATGTCGCTCAAACCAC
	Aquatic_vegetation_associated_picorna-like_virus_55	FMPicorna55_F1	ACGAACATGGCTGAAATCCG	693
		FMPicorna55_R1	TGTTCCCATAGCTGTTCATCCT
	Freshwater macrophyte associated potyvirus 1	FMPoty1_F1	CCCTTGATGCTGCACAGTT	658
		FMPoty1_R1	CACTTGGTTGTCAGTGGGT
	Freshwater macrophyte associated poty-like virus 2	FMPoty2_F1	GCAACTGATGTCCCTCAA	697
		FMPoty2_R1	TTCTTTGAAACGCAGGCT
	Freshwater macrophyte associated poty-like virus 3	FMPoty3_F1	GTGGAATGGTTCGCTGAAGG	672
		FMPoty3_R1	GTTTTCCGTCTTGTGCGAGT
	Freshwater macrophyte associated poty-like virus 4	FMPoty4_F1	GAGTCTCCAGAGCAAAAGC	655
		FMPoty4_R1	GTTCCTCTGCTTCGACTC
	Freshwater macrophyte associated poty-like virus 5	FMPoty5_F1	GTTACGAAGCAGCTCAAGGG	678
		FMPoty5_R1	CGGAACCTTGTTGTAAGCCA
	Freshwater macrophyte associated poty-like virus 6	FMPoty6_F1	ATGACGGTCCCAAAGCCTAT	633
		FMPoty6_R1	GATGGGAAGGGTTGCTTTCG
	Freshwater macrophyte associated sobeli-like virus 1	FMSobeli_F1	AGCCAACGAGCCAAGAAATG	696
		FMSobeli_R1	TCTCTCTCTACCCGGACCA
	Freshwater macrophyte associated tymo-like virus 2	FMTymo2_F1	GCTCTCCAACCAATTCC	692
		FMTymo2_R1	CGTTCCATCTTCTTCC
	Freshwater macrophyte associated tymo-like virus 3	FMTymo3_F1	GCCCTTACTCCTCTCCTTCC	634
		FMTymo3_R1	CAGGTGACCAGTCTGATCGA
	Sequence-independent, single-primer amplification (SISPA)
	Random	Primer_A*	GTTTCCCAGTCACGATANNNNNNNNN	Range (smear) with highest density ~300bp
		Primer_B*	GTTTCCCAGTCACGATA
	Random	Primer_N1-8**	CCTTGAAGGCGGACTGTGAGNNNNNNNN
		Primer_N1**	CCTTGAAGGCGGACTGTGAG
	*Primer set developed by Gaynor et al 2007
	**Primer set developed by Ng et al 2015

## Sheet: Table S2
Group (Putative order)	Dataset	Contig ID/Virus name	Accession number	Contig Length	Contig RdRp length (aa)	Top BLASTp Match (protein match if other than RdRp)	BLAST Match Accession Number	BLAST Match Shared Amino Acid Identity with FMA Contig (%)	BLAST Match Environment	BLAST Match Organism	Notes
Levivirales	Blue	Freshwater macrophyte associated levi-like virus 1	n/a	1254	416	Wenzhou levi-like virus 1	APG77280	42	Freshwater	Mollusk	Representative near complete genomes used for Figure 2 (genome schematics)
Levivirales	Man	Freshwater macrophyte associated levi-like virus 2	n/a	2345	646	Wenzhou levi-like virus 1	APG77280	72	Freshwater	Mollusk	Near complete genomes
Ourlivirales	Man, Blue	Freshwater macrophyte associated ourli-like virus 1	ON125114	4246	995	Wenzhou narna-like virus 9	YP_009337619	37	Marine	Mollusk
Ourlivirales	Iche	Freshwater macrophyte associated ourli-like virus 2	n/a	2852	700	Wenzhou narna-like virus 5	YP_009337307	30	Freshwater	Mollusk
Ourlivirales	Man	Freshwater macrophyte associated ourli-like virus 3	n/a	2667	774	Wenzhou narna-like virus 10	APG77303	43	Marine	Mollusk
Ourlivirales	Iche	Freshwater macrophyte associated ourli-like virus 4	n/a	2484	789	Apple narna-like virus 2	QIC52827	28	Freshwater	Mollusk
Ourlivirales	Iche	Freshwater macrophyte associated ourli-like virus 5	n/a	2227	N/A	Beihai narna-like virus 11 (hypothetical)	YP_009333279	24	Marine	Mollusk
Ourlivirales	Man	Freshwater macrophyte associated ourli-like virus 6	n/a	1342	416	Wenzhou narna-like virus 9	YP_009337619	33	Marine	Mollusk
Ourlivirales	Blue	Freshwater macrophyte associated ourli-like virus 7	n/a	1156	373	Beihai narna-like virus 18	YP_009333315	35	Marine	Arthropod
Ourlivirales	Blue	Freshwater macrophyte associated ourli-like virus 8	n/a	1108	362	Beihai narna-like virus 18	YP_009333315	40	Marine	Mollusk
Durnavirales	Man	Freshwater macrophyte associated picobirna-like virus 1	ON125118	3199	503	Shahe picobirna-like virus 2	APG78268	52	Freshwater	Arthropod
Durnavirales	Blue	Freshwater macrophyte associated partiti-like virus 1	ON125115	1689	537	Wuhan insect virus 24	APG78199	35	Terrestrial	Arthropod
Durnavirales	Rain	Freshwater macrophyte associated partiti-like virus 2	ON125116	1604	478	Lysoka partitivirus	AWV67013	43	Terrestrial	Plant
Durnavirales	Iche	Freshwater macrophyte associated partiti-like virus 3	ON125117	1563	484	Rose cryptic virus 1	YP_001686786	42	Terrestrial	Plant
Durnavirales	Iche, Rain	Freshwater macrophyte associated partiti-like virus 4	n/a	1419	429	Rose cryptic virus 1	YP_001686786	43	Terrestrial	Plant
Durnavirales	Iche	Freshwater macrophyte associated partiti-like virus 5	n/a	1563	N/A	Lysoka partitivirus	AWV67013	36-45	Terrestrial	Plant
Durnavirales	Iche	Freshwater macrophyte associated partiti-like virus 6	n/a	1477	N/A	Cucumis melo cryptic virus (capsid)	QBC66122	32	Terrestrial	Plant
Durnavirales	Iche	Freshwater macrophyte associated partiti-like virus 7	n/a	1431	472	Hubei partiti-like virus 24/Rosellinia necatrix partitivirus 4	APG78329/BAM36402	38	Terrestrial	Arthropod
Durnavirales	Rain	Freshwater macrophyte associated partiti-like virus 8	n/a	1259	N/A	Wuhan fly virus 6 (capsid)	AVK59491	25	Terrestrial	Arthropod
Durnavirales	Iche	Freshwater macrophyte associated partiti-like virus 9	n/a	1230	N/A	Heterobasidion partitivirus 8	YP_009508064	32	Terrestrial	Fungi
Durnavirales	Rain	Freshwater macrophyte associated partiti-like virus 10	n/a	1223	378	Pepper cryptic virus 1	AVV48358	43	Terrestrial	Plant
Durnavirales	Iche	Freshwater macrophyte associated partiti-like virus 11	n/a	1170	388	Melon partitivirus	YP_009551627	65	Terrestrial	Plant
Picornavirales	Iche	Freshwater macrophyte associated picorna-like virus 1	ON125119	9972	2030	Beihai picorna-like virus 101	YP_009333513.1	25	Marine	Arthropod
Picornavirales	Iche	Freshwater macrophyte associated picorna-like virus 2	ON125127	9547	2030	Beihai picorna-like virus 101	YP_009333513.1	25	Marine	Arthropod
Picornavirales	Blue	Freshwater macrophyte associated picorna-like virus 3	ON125128	11063	3317	Beihai picorna-like virus 52	YP_009333445.1	23.147	Marine	Sipuncula (Marine worm)
Picornavirales	Blue	Freshwater macrophyte associated picorna-like virus 4	ON125129	10688	3458	Lindernia crustacea marnavirus/Perth bee virus 6	AWK77897.1	22.422	Marine	Mollusk
Picornavirales	Iche	Freshwater macrophyte associated picorna-like virus 5	ON125130	10262	3096	Changjiang picorna-like virus 1	YP_009329971.1	20.453	Marine	Tunicate
Picornavirales	Iche	Freshwater macrophyte associated picorna-like virus 6	ON125131	9854	1818	Beihai picorna-like virus 11	YP_009333581	31.792	Aquatic	Multiple
Picornavirales	Man, Blue	Freshwater macrophyte associated picorna-like virus 7	ON125132	9692	1923	Beihai picorna-like virus 28	YP_009333568.1	38.731	Marine	Mollusk
Picornavirales	Blue	Freshwater macrophyte associated picorna-like virus 8	ON125133	9601	1700	Beihai picorna-like virus 54	YP_009333458	23	Marine	Multiple
Picornavirales	Blue	Freshwater macrophyte associated picorna-like virus 9	ON125134	9458	1656	Shahe picorna-like virus 7	YP_009336768.1	29.712	Freshwater	Arthropod
Picornavirales	Iche	Freshwater macrophyte associated picorna-like virus 10	ON125120	9360	1981	Beihai picorna-like virus 49	YP_009333504	27.657	Marine	Multiple
Picornavirales	Man	Freshwater macrophyte associated picorna-like virus 11	ON125121	9268	1767	Shahe picorna-like virus 3	YP_009336927.1	0.34	Aquatic	Multiple
Picornavirales	Iche	Freshwater macrophyte associated picorna-like virus 12	ON125122	9259	2881	Wenzhou picorna-like virus 47	APG78496.1	81.494	Freshwater	Mollusk
Picornavirales	Man	Freshwater macrophyte associated picorna-like virus 13	ON125123	8853	1774	Sanxia picorna-like virus 3	YP_009337766.1	70.294	Freshwater	Arthropod
Picornavirales	Blue	Freshwater macrophyte associated picorna-like virus 14	ON125124	8860	2875	Beihai sphaeromadae virus 1	YP_009336998.1	31.656	Terrestrial	Arthropod
Picornavirales	Iche	Freshwater macrophyte associated picorna-like virus 15	ON125125	8857	1676	Beihai picorna-like virus 41	YP_009333605.1	47.022	Marine	Arthropod
Picornavirales	Man	Freshwater macrophyte associated picorna-like virus 16	ON125126	8700	1751	Beihai picorna-like virus 15	YP_009330067.1	0.31	Marine	Multiple
Picornavirales	Man	Freshwater macrophyte associated picorna-like virus 17	n/a	8569	1602	Beihai picorna-like virus 31	APG77923.1	34	Marine	Multiple
Picornavirales	Rain	Freshwater macrophyte associated picorna-like virus 18	n/a	8504	2833	Changjiang picorna-like virus 5	YP_009336719.1	36.846	Freshwater	Arthropod
Picornavirales	Man, Blue, Rain	Freshwater macrophyte associated picorna-like virus 19	n/a	5020	1670	Shahe picorna-like virus 3	YP_009336927.1	32.306	Marine	Arthropod
Picornavirales	Iche	Freshwater macrophyte associated picorna-like virus 20	n/a	7908	2605	Beihai picorna-like virus 107	YP_009333563.1	36.319	Marine	Mollusk
Picornavirales	Man	Freshwater macrophyte associated picorna-like virus 21	n/a	5460	1003	Wenzhou picorna-like virus 33	YP_009336909.1	50.709	Freshwater	Mollusk
Picornavirales	Iche	Freshwater macrophyte associated picorna-like virus 22	n/a	5434	903	Sanxia picorna-like virus 1	YP_009337698	67	Freshwater	Arthropod
Picornavirales	Rain	Freshwater macrophyte associated picorna-like virus 23	n/a	4674	1556	Sanxia atyid shrimp virus 2	APG77465.1	46.983	Freshwater	Arthropod
Picornavirales	Iche	Freshwater macrophyte associated picorna-like virus 24	n/a	4024	1061	Sanxia picorna-like virus 1	YP_009337698.1	48.393	Freshwater	Arthropod
Picornavirales	Man	Freshwater macrophyte associated picorna-like virus 25	n/a	3566	1068	Himetobi P virus	BAD27584.1	28.529	Terrestrial	Arthropod
Picornavirales	Iche	Freshwater macrophyte associated picorna-like virus 26	n/a	3542	N/A	Secalivirus (capsid)	AFR11844.1	33.409	Terrestrial	Arthropod
Picornavirales	Man	Freshwater macrophyte associated picorna-like virus 27	n/a	3459	1151	Beihai picorna-like virus 14	YP_009333554.1	31.099	Marine	Cnidarian
Picornavirales	Man	Freshwater macrophyte associated picorna-like virus 28	n/a	2842	889	Marine RNA virus JP-B	YP_001429583.1	49.593	Marine	Environmental
Picornavirales	Iche	Freshwater macrophyte associated picorna-like virus 29	n/a	2792	929	Beihai picorna-like virus 104	YP_009333537.1	30.612	Marine	Mollusk
Picornavirales	Iche	Freshwater macrophyte associated picorna-like virus 30	n/a	2576	N/A	Sanxia picorna-like virus 5 (capsid)	YP_009337801.1	36.532	Freshwater	Arthropod
Picornavirales	Iche	Freshwater macrophyte associated picorna-like virus 31	n/a	2507	834	Hubei picorna-like virus 63	YP_009337038.1	27.704	Terrestrial	Arthropod
Picornavirales	Man, Iche, Blue	Freshwater macrophyte associated picorna-like virus 32	n/a	2472	N/A	Sanxia picorna-like virus 5 (capsid)	YP_009337801.1	42.143	Terrestrial	Arthropod
Picornavirales	Iche	Freshwater macrophyte associated picorna-like virus 33	n/a	2360	785	Milolii virus	ARU76991.1	29.967	Terrestrial	Arthropod
Picornavirales	Rain	Freshwater macrophyte associated picorna-like virus 34	n/a	2220	738	Hubei picorna-like virus 7	YP_009337710.1	33.957	Terrestrial	Arthropod
Picornavirales	Rain	Freshwater macrophyte associated picorna-like virus 35	n/a	2194	729	Sanxia atyid shrimp virus 2	APG77465.1	40.625	Freshwater	Arthropod
Picornavirales	Iche	Freshwater macrophyte associated picorna-like virus 36	n/a	2167	721	Sanxia picorna-like virus 2	YP_009337679.1	28.691	Freshwater	Arthropod
Picornavirales	Man, Iche, Blue	Freshwater macrophyte associated picorna-like virus 37	n/a	2020	N/A	Sanxia picorna-like virus 5 (capsid)	YP_009337801.1	43.131	Freshwater	Arthropod
Picornavirales	Man	Freshwater macrophyte associated picorna-like virus 38	n/a	1953	633	Hubei picorna-like virus 1	YP_009337721.1	36.161	Terrestrial	Arthropod
Picornavirales	Blue	Freshwater macrophyte associated picorna-like virus 39	n/a	1935	N/A	Beihai picorna-like virus 52	YP_009333445.1	56.439	Marine	Sipuncula (Marine worm)
Picornavirales	Blue	Freshwater macrophyte associated picorna-like virus 40	n/a	1904	633	Beihai picorna-like virus 52	YP_009333445.1	25.882	Marine	Sipuncula (Marine worm)
Picornavirales	Man	Freshwater macrophyte associated picorna-like virus 41	n/a	1789	275	Sanxia picorna-like virus 5	YP_009337800.1	46.46	Freshwater	Arthropod
Picornavirales	Man	Freshwater macrophyte associated picorna-like virus 42	n/a	1767	N/A	Marine RNA virus JP-B (capsid)	YP_001429584.1	57.551	Marine	Environmental
Picornavirales	Blue	Freshwater macrophyte associated picorna-like virus 43	n/a	1765	587	Beihai picorna-like virus 52	YP_009333445.1	23.723	Marine	Sipuncula (Marine worm)
Picornavirales	Iche	Freshwater macrophyte associated picorna-like virus 44	n/a	1696	564	Wenzhou picorna-like virus 50	APG78567.1	27.165	Marine	Mollusk
Picornavirales	Iche	Freshwater macrophyte associated picorna-like virus 45	n/a	1638	545	Sanxia picorna-like virus 10	YP_009337745.1	30.968	Freshwater	Arthropod
Picornavirales	Iche	Freshwater macrophyte associated picorna-like virus 46	n/a	1635	N/A	Changjiang crawfish virus 5 (capsid)	YP_009336514.1	20.118	Marine	Arthropod
Picornavirales	Iche	Freshwater macrophyte associated picorna-like virus 47	n/a	1589	528	Beihai picorna-like virus 101	YP_009333513.1	29.268	Marine	Arthropod
Picornavirales	Iche	Freshwater macrophyte associated picorna-like virus 48	n/a	1544	N/A	Beihai picorna-like virus 75 (capsid)	YP_009333387.1	33.421	Terrestrial	Arthropod
Picornavirales	Iche	Freshwater macrophyte associated picorna-like virus 49	n/a	1504	499	Sanxia picorna-like virus 1	YP_009337698.1	51.163	Freshwater	Arthropod
Picornavirales	Iche	Freshwater macrophyte associated picorna-like virus 50	n/a	1461	N/A	Shahe picorna-like virus 11 (capsid)	YP_009336883.1	40.928	Freshwater	Arthropod
Picornavirales	Iche	Freshwater macrophyte associated picorna-like virus 51	n/a	1442	385	Sanxia picorna-like virus 5	YP_009337801.1	37.92	Freshwater	Arthropod
Picornavirales	Iche	Freshwater macrophyte associated picorna-like virus 52	n/a	1410	468	Sanxia picorna-like virus 10	YP_009337745.1	27.586	Freshwater	Arthropod
Picornavirales	Man	Freshwater macrophyte associated picorna-like virus 53	n/a	1335	443	Wenzhou channeled applesnail virus 2	YP_009336777.1	30.458	Freshwater	Mollusk
Picornavirales	Iche	Freshwater macrophyte associated picorna-like virus 54	n/a	1322	439	Changjiang picorna-like virus 11	YP_009336698.1	35.748	Freshwater	Arthropod
Picornavirales	Iche	Freshwater macrophyte associated picorna-like virus 55	n/a	1322	439	Cherry virus Trakiya/Darwin bee virus 8	YP_009551962/AWK77844.1	26/20.205	Terrestrial	Arthropod/Plant
Picornavirales	Iche	Freshwater macrophyte associated picorna-like virus 56	n/a	1245	414	Beihai picorna-like virus 109	APG78612.1	28.997	Marine	Arthropod
Picornavirales	Iche	Freshwater macrophyte associated picorna-like virus 57	n/a	1217	N/A	Sanxia picorna-like virus 2 (capsid)	YP_009337680.1	32.454	Aquatic	Arthropod/Algae
Picornavirales	Blue	Freshwater macrophyte associated picorna-like virus 58	n/a	1201	399	Beihai picorna-like virus 57	YP_009345913.1	32.432	Marine	Tunicate
Picornavirales	Iche	Freshwater macrophyte associated picorna-like virus 59	n/a	1197	397	Hubei picorna-like virus 58	YP_009337411.1	26.531	Terrestrial	Arthropod/Algae
Picornavirales	Iche	Freshwater macrophyte associated picorna-like virus 60	n/a	1179	391	Beihai sipunculid worm virus 5	YP_009333461.1	38.845	Marine	Sipuncula (Marine worm)
Picornavirales	Man	Freshwater macrophyte associated picorna-like virus 61	n/a	1161	385	Marine RNA virus JP-B	YP_001429583.1	60.49	Marine	Environmental
Picornavirales	Man	Freshwater macrophyte associated picorna-like virus 62	n/a	1121	372	Beihai picorna-like virus 104	YP_009333537.1	36.667	Marine	Mollusk
Picornavirales	Blue	Freshwater macrophyte associated picorna-like virus 63	n/a	1119	371	Beihai picorna-like virus 101	YP_009333513.1	39.118	Marine	Arthropod
Picornavirales	Man	Freshwater macrophyte associated picorna-like virus 64	n/a	1115	313	Wenzhou picorna-like virus 33	YP_009336909.1	50.321	Freshwater	Mollusk
Picornavirales	Man	Freshwater macrophyte associated picorna-like virus 65	n/a	1047	348	Hubei picorna-like virus 1	YP_009337720.1	34.604	Terrestrial	Arthropod/Algae
Picornavirales	Blue	Freshwater macrophyte associated picorna-like virus 66	n/a	1031	342	Beihai picorna-like virus 71	YP_009333456.1	41.919	Marine	Arthropod
Patatavirales	Iche	Freshwater macrophyte potato virus Y	ON125135	9601	3086	Potato virus Y (PVY-MN)	AAL95713	95	Terrestrial	Plant
Patatavirales	Iche	Freshwater macrophyte associated poty-like virus 2	n/a	2872	956	Potato virus A	QPC97661	57	Terrestrial	Plant
Patatavirales	Iche	Freshwater macrophyte associated poty-like virus 3	n/a	1630	541	Malva vein clearing virus/Turnip mosaic virus	QIA62007/BAQ56303	64/62	Terrestrial	Plant
Patatavirales	Iche	Freshwater macrophyte associated poty-like virus 4	n/a	1195	389	Potato virus B	AFS28882	33	Terrestrial	Plant
Patatavirales	Iche	Freshwater macrophyte associated poty-like virus 5	n/a	1179	392	Pokeweed mosaic virus	AUM57521	72	Terrestrial	Plant
Patatavirales	Iche	Freshwater macrophyte associated poty-like virus 6	n/a	1008	334	Turnip mosaic virus	BAD38732	54	Terrestrial	Plant
Sobelivirales	Iche	Freshwater macrophyte associated sobeli-like virus 1	ON125136	4616	1222	Kummerowia striatad enamovirus	QJZ28419	34	Terrestrial	Plant
Sobelivirales	Blue	Freshwater macrophyte associated sobeli-like virus 2	ON125137	3237	533	Barns Ness beadlet anemone sobemo-like virus 1/Wenzhou shrimp virus 9	ASM94004/YP_009337869	44	Terrrestrial-Aquatic	Multiple
Sobelivirales	Man	Freshwater macrophyte associated sobeli-like virus 3	ON125138	5750	1147	Norway luteo-like virus 4	ASY03258	53	Terrrestrial-Aquatic	Multiple
Sobelivirales	Iche	Freshwater macrophyte associated sobeli-like virus 4	n/a	2765	494	Guadeloupe mosquito virus	QEM39285	32	Terrrestrial-Aquatic	Multiple
Sobelivirales	Blue	Freshwater macrophyte associated sobeli-like virus 5	n/a	2267	272	Hubei sobemo-like virus 29	YP_009330084	41	Terrrestrial-Aquatic	Multiple
Sobelivirales	Blue	Freshwater macrophyte associated sobeli-like virus 6	n/a	2178	N/A	Beihai sobemo-like virus 12 (hypothetical)	YP_009337144	28	Marine	Multiple
Sobelivirales	Blue	Freshwater macrophyte associated sobeli-like virus 7	n/a	1808	N/A	Barns Ness beadlet anemone sobemo-like virus 1 (capsid)	ASM94005	34	Marine	Cnidaria
Sobelivirales	Blue	Freshwater macrophyte associated sobeli-like virus 8	n/a	1507	379	Hubei diptera virus 12	YP_009337873	46	Terrrestrial-Aquatic	Multiple
Sobelivirales	Iche	Freshwater macrophyte associated sobeli-like virus 9	n/a	1362	369	Beihai sobemo-like virus 1	YP_009333507	29	Terrrestrial-Aquatic	Multiple
Sobelivirales	Blue	Freshwater macrophyte associated sobeli-like virus 10	n/a	1208	N/A	Berrek virus (hypothetical)	QGA70951	27	Terrrestrial-Aquatic	Multiple
Hepelivirales	Blue	Freshwater macrophyte associated hepe-like virus 1	ON125112	9039	1742	Beihai tiger crab virus 1	YP_009337345	32	Marine	Arthropod
Hepelivirales	Blue	Freshwater macrophyte associated hepe-like virus 2	n/a	2514	836	Beihai mantis shrimp virus 1	YP_009333229	34	Marine	Arthropod
Hepelivirales	Iche	Freshwater macrophyte associated hepe-like virus 3	n/a	1154	N/A	Barns Ness breadcrumb sponge hepe-like virus 1 (capsid)	ASM94023	39	Marine	Mollusk
Hepelivirales	Iche	Freshwater macrophyte associated hepe-like virus 4	n/a	1070	355	Hubei hepe-like virus 3	YP_009337130	27	Terrestrial	Arthropod
Hepelivirales	Iche	Freshwater macrophyte associated hepe-like virus 5	n/a	1232	N/A	Nudaurelia capensis beta virus isolate South Africa (capsid)	Q9YRB2	27	Terrestrial	Plant
Nodamuvirales	Man	Freshwater macrophyte associated noda-like virus 1	ON125113	4541	911	Beihai noda-like virus 7/Wenzhou noda-like virus 1	APG76144/APG76597	41	Freshwater	Multiple
Nodamuvirales	Iche	Freshwater macrophyte associated noda-like virus 2	n/a	3292	991	Hubei noda-like virus 21	APG76486	39	Freshwater	Mollusk
Nodamuvirales	Iche	Freshwater macrophyte associated noda-like virus 3	n/a	1630	416	Wenzhou noda-like virus 1	APG76597	41	Terrestrial	Arthropod
Nodamuvirales	Blue	Freshwater macrophyte associated noda-like virus 4	n/a	1353	416	Wenzhou noda-like virus 1	APG76597	41	Freshwater	Mollusk
Tolivirales	Iche	Freshwater macrophyte associated tombus-like virus 1	ON125139	3430	526	Changjiang tombus-like virus 4	YP_009337230	60	Terrestrial-Aquatic	Multiple
Tolivirales	Iche	Freshwater macrophyte associated tombus-like virus 2	ON125140	2909	527	Wenzhou tombus-like virus 1	YP_009342279	58	Terrestrial-Aquatic	Multiple
Tolivirales	Rain	Freshwater macrophyte associated tombus-like virus 3	ON125141	2632	509	Sanxia tombus-like virus 3	YP_009337434	59	Terrestrial-Aquatic	Multiple
Tolivirales	Iche	Freshwater macrophyte associated tombus-like virus 4	n/a	3073	541	Wenzhou tombus-like virus 16	YP_009342257	21	Freshwater	Mollusk
Tolivirales	Iche, Blue	Freshwater macrophyte associated tombus-like virus 5	n/a	2178	N/A	Hubei tombus-like virus 25 (capsid)	YP_009336611	33	Freshwater	Mollusk
Tolivirales	Blue	Freshwater macrophyte associated tombus-like virus 6	n/a	1204	139	Soybean yellow mottle mosaic virus	YP_002333476	37	Terrestrial	Plant
Tolivirales	Iche	Freshwater macrophyte associated tombus-like virus 7	n/a	1147	124	Wenzhou tombus-like virus 14	YP_009342299	37	Freshwater	Arthropod
Tolivirales	Blue	Freshwater macrophyte associated tombus-like virus 8	n/a	1138	308	Changjiang tombus-like virus 11	YP_009337657	55	Freshwater	Arthropod
Tymovirales	Iche	Freshwater macrophyte associated alphaflexi-like virus 1	ON125107	6895	1460	Donkey orchid symptomless virus	AHA56700	38	Terrestrial	Plant
Tymovirales	Iche	Freshwater macrophyte associated tymo-like virus 2	n/a	4418	1410	Oat blue dwarf virus	NP_044447	92	Terrestrial	Plant
Tymovirales	Iche	Freshwater macrophyte associated tymo-like virus 3	n/a	1041	N/A	Cacao yellow mosaic virus (capsid)	P19128	26	Terrestrial	Plant
Weivirus-like (unclassified)	Blue	Freshwater macrophyte associated wei-like virus 1	ON125142	4321	709	Beihai weivirus-like virus 7	YP_009337047	30	Marine	Mollusk
Ghabrivirales	Iche	Freshwater macrophyte associated ghabri-like virus 1	ON125110	7339	1090	Fusarium pseudograminearum megabirnavirus 1	AYJ09269	26	Terrestrial	Fungi
Ghabrivirales	Iche	Freshwater macrophyte associated ghabri-like virus 2	ON125111	7111	1231	dsRNA virus environmental sample	AJT39581	28	Terrestrial	Arthropod
Ghabrivirales	Blue	Freshwater macrophyte associated ghabri-like virus 3	n/a	5220	1252	Fusarium pseudograminearum megabirnavirus 1	AYJ09269	26	Terrestrial	Fungi
Ghabrivirales	Blue	Freshwater macrophyte associated ghabri-like virus 4	n/a	4096	1101	Fusarium pseudograminearum megabirnavirus 1	AYJ09269	26	Terrestrial	Fungi
Ghabrivirales	Man, Blue	Freshwater macrophyte associated ghabri-like virus 5	n/a	3016	834	Fusarium pseudograminearum megabirnavirus 1	AYJ09269	28	Terrestrial	Fungi
Ghabrivirales	Blue	Freshwater macrophyte associated ghabri-like virus 6	n/a	2456	765	Fusarium pseudograminearum megabirnavirus 1	AYJ09269	26	Terrestrial	Fungi
Ghabrivirales	Blue	Freshwater macrophyte associated ghabri-like virus 7	n/a	2261	687	Fusarium pseudograminearum megabirnavirus 1	AYJ09269	28	Terrestrial	Fungi
Ghabrivirales	Blue	Freshwater macrophyte associated ghabri-like virus 8	n/a	1942	612	Fusarium pseudograminearum megabirnavirus 1	AYJ09269	28	Terrestrial	Fungi
Ghabrivirales	Rain	Freshwater macrophyte associated ghabri-like virus 9	n/a	1421	N/A	Diatom colony associated dsRNA virus 16 (hypothetical)	YP_009551332	37	Terrestrial	Fungi
Ghabrivirales	Blue	Freshwater macrophyte associated ghabri-like virus 10	n/a	1327	440	Fusarium pseudograminearum megabirnavirus 1	AYJ09269	28	Terrestrial	Fungi
Ghabrivirales	Blue	Freshwater macrophyte associated ghabri-like virus 11	n/a	1264	413	Pterostylis megabirnavirus-like virus/Thelephora terrestris virus 1	AOX47597/YP_009209482	31	Terrestrial	Multiple
Ghabrivirales	Rain	Freshwater macrophyte associated ghabri-like virus 12	n/a	3875	784	Diatom colony associated dsRNA virus 16	YP_009551333	51	Marine	Diatom
Ghabrivirales	Iche	Freshwater macrophyte associated ghabri-like virus 13	n/a	2422	N/A	Diatom colony associated dsRNA virus 16 (hypothetical)	YP_009551332	43	Marine	Diatom
Ghabrivirales	Iche	Freshwater macrophyte associated ghabri-like virus 14	n/a	1912	245	Diatom colony associated dsRNA virus 16	YP_009551333	50	Marine	Diatom
Ghabrivirales	Rain	Freshwater macrophyte associated ghabri-like virus 15	n/a	1319	438	Diatom colony associated dsRNA virus 16	YP_009551332	37	Marine	Diatom
Ghabrivirales	Iche	Freshwater macrophyte associated ghabri-like virus 16	n/a	1024	N/A	Diatom colony associated virus-Like RNA Segment 3 (capsid)	BAU79523	53	Marine	Diatom
Goujianvirales	Iche, Rain	Freshwater macrophyte associated yue-like virus 1	ON125143	6524	2123	Shahe yuevirus-like virus 1	YP_009337854	32	Freshwater	Arthropod
Goujianvirales	Blue	Freshwater macrophyte associated yue-like virus 2	n/a	4777	1512	Shahe yuevirus-like virus 1	YP_009337855	27	Freshwater	Arthropod
Goujianvirales	Rain	Freshwater macrophyte associated yue-like virus 3	n/a	1529	505	Shahe yuevirus-like virus 1	YP_009337855	32	Freshwater	Arthropod
Goujianvirales	Blue	Freshwater macrophyte associated yue-like virus 4	n/a	1175	349	Beihai sesarmid crab virus 3	YP_009330274	47	Freshwater	Arthropod
Bunyavirales	Iche, Blue	Freshwater macrophyte associated bunya-like virus 1	ON125108	6786	2204	Rhizoctonia solani bunya/phlebo-like virus 1	QDW81309	32	Terrestrial	Fungi
Bunyavirales	Blue	Freshwater macrophyte associated bunya-like virus 2	n/a	5626	1853	Rhizoctonia solani bunya/phlebo-like virus 1	QDW81309	26	Terrestrial	Fungi
Jingchuvirales	Blue	Freshwater macrophyte associated chu-like virus 1	ON125109	10991	2204	Herr Frank virus-1 (boa)/Sanxia atyid shrimp virus 4	QHX39772/YP_009337428	36	Freshwater	Arthropod
Jingchuvirales	Iche	Freshwater macrophyte associated chu-like virus 2	n/a	4965	997	Wenling chuvirus-like virus 1	YP_009333145	26	Marine	Arthropod
Jingchuvirales	Iche	Freshwater macrophyte associated chu-like virus 3	n/a	1790	N/A	Genoa virus (ticks) (glycoprotein)	AYP67567	39	Terrestrial	Arthropod
Jingchuvirales	Iche	Freshwater macrophyte associated chu-like virus 4	n/a	1354	N/A	Wuhan louse fly virus 6 (nucleoprotein)	YP_009666264	41	Terrestrial	Arthropod
Muvirales	Blue	Freshwater macrophyte associated qin-like virus 1	n/a	3943	1115	Chara braunii genome/quivirus-like soil virus	GBG68844/QDH86724	25/44	Freshwater	Algae
Muvirales	Man, Blue	Freshwater macrophyte associated qin-like virus 2	n/a	3761	1212	Chara braunii genome/Xinzhou nematode virus 3	GBG68844/YP_009345119	25/22	Freshwater	Algae
Muvirales	Man, Blue	Freshwater macrophyte associated qin-like virus 3	n/a	3705	1129	Cowpea genome/Vittskovle virus	QCE01079/QGA70948	31/22	Terrestrial	Multiple
Permutotetra-like (unclassified)	Iche	Freshwater macrophyte associated permutotetra-like virus 1	n/a	1479	369 (capsid)	Hubei diptera virus 13	YP_009337912	31	Terrrestrial-Aquatic	Multiple
Permutotetra-like (unclassified)	Blue	Freshwater macrophyte associated permutotetra-like virus 2	n/a	1465	402 (capsid)	Sanxia water strider virus 10	YP_009337851	40	Freshwater	Multiple
