# Supplementary material for: Freshwater macrophytes harbor viruses representing all five major phyla of the RNA viral kingdom Orthornavirae
Source: PeerJ. 2022 Aug 16;10:e13875. doi: 10.7717/peerj.13875 (PMC9390326; doi:10.7717/peerj.13875)
Supplement: Supplemental Information 2 [file peerj-10-13875-s002.fasta]

>Freshwater_macrophyte_associated_alphaflexi-like_virus_1
GAAGGCGGGAGGAAAACAACACAAAACCAAACCTGCCAACACACAACGCAACCAACGATAAGCCTCCCCGGATTTTCGGCATACAACCGACCATCCAAAGATGTCTCTATCCAAGGTCTTTGCGTCGATCACGGACCCCACCCAACAGGCACTGCTACAGACTCAGATCAGGAAGAACTTCGATCGCGAGATCAAGTCTATCTCCCAGATCAACCCGTTTGTGCAGACTCCTGAAAACGTGGAGCTCCTTGAGCAACTTGGCATCCCCTCTCTTCCTCCCGCCTTCTCCACCACCCTCCACTCGCATCCCGCCTGCAAAGCTATTGAGAACTACATGCTCCGCACTGTGGGTCGTTTCCTTGACTGCCCAGTTACTTTCATGTTTATTAAACCAGAAAAATTTGGAAAAATGCAATTCAACCATAAACTCCCCCATGAGGTGAGAAATATTAGGATGACTGCAAAGGATCACGTTAGGTATAAGGATGAGGAGTTACTAGGTGCTAGTCTTTGCATTAAGTATGAGACTCTTTTCATGCATGATACGCTGCACTACTACGACCCAGATTTCATAGGTGCACTCTTTGATAAAAACAAAAATCTCCAAAAATTTTTCGCCACAGTTGTTATTCCCCCTGAGATCGAACATAGGCACCCTAGCCTTTACCCAACCCTCTACGAAGTCCGGTATGGGCCGAATTACTTCTCATTTCTGCCGGATAATCACGCCGCCGGGGCCTACCAGCAGTCATACCACTGCCTTGACATCATCCGGGTGAAACACATCCGTGCCGCAACTTGCACCATCAGCTGCACGAAGCTGGAAACAAAAGGCGCACATCACCTCATGCTATTCACCCGCGGTGATTTCCTGACCGAAGAAGTTCGAGTCTTCCCCTCCCCTCACCTGGTACAACTACCCGAACTCTACACACCAGCCAGATACGGCACGAGGGCCCCTTTCCAGAAGCAACTGGTGAACAAACTCATCGGGTATTCCAAGAAGCTCAAACAGTGTACAGAGGTGGACTTGTGGGCCAAATTACAGCAGATAGTACGCCGAGAGGAATTCGCGCAACTGCAGCTAGAGGACTACACCCTCCTGATCGACTATATCCTCGTGCTACAAACTCTCTCCTCTCGCCCAGACGCACACAAGATCCTCGAGAGAAGCATCCTGGTCAGAATGGCGCTCAGGACAGTGGAGGAACTCAAGGATTTCTTTAGGCCACTGATGTCCCCCACGTCCTTCATGGAGCACCAGCGCCTACTTGCCCTCCAGGAGTTTAGCTACGACTTGGCAACTCAAGACTTCAACACCGGGCGGCTCTCAGAAAAACTGGCCAACGTGATCTCCAAGACAGAATTCACGCTCTACGGAAAGTCCCGGACGTACTCTACATCTTGGTTCGTAGACCCTGAAGAAGAAGACCTCACGCATCTGTGCACCGCGGCCGAACTTCCATGTCCATCCTGGCATGAGCTCCCCCCGGCCGCCGAAGACCCCGAGGACCCAATTCATGGGATCCCTGCCCTCAAGGCCCCTGCAATCCCCCCGGGGTTCGAACACGTGCAACTCCCGCAGCGACCCGCTGAGGTGCCAACAACCCCCGAGGCACAAGAGGAGCTCACGACTGAGACCGCACCGGCCCCGCCAACACCTGAAAATCTGATTCCGAACTTCAGGCGCGTCTGCCATGACCTCCCAGAGGAACCACTCCCGATGCCAAACGCGCTAGACAACCAGACCCCGAATGTCAAGCGCGTCTGCCATGATTCAGCAGAGCCCAAGGCCCCTAGCCGCACGCCAGATCAGTCACCCTGCTCCAGCCAAACGAAGGATGATTCAGACACTCCCGAGCAGAGACAAGCCGCAGCAACCCTGCCCACCAATCCCATCGGACAACAACTAGAGGTCGACGGTCAGCTCGCCCTGGTCGCCCAAGCTTACAAGACCCGAGTCACTGCAACACCATGCTGCAAAGTTTGCGCGGCTGACTACGCCCAGGACCTGCACTCCGGCAACACAGGCACACTCAAAAGATGGCGGAACGCACCAGACATGACTGCATGGGCCGACCTCTGTCTCGAATCTGATCTCCCCGACTGCACGCACGCTGAGCACACGGCAGGACGTGCCACAACCACCTGCGACCCCCGGTCTCCTTGTGTTATTGTTTTCGGGGCAGCTGGTTCAGGTAAGTCTCACGCAATTCAAAGCATGCTGCGCTCGAAAATTATAAGCAGGGATGTCACTATCATAGTGCCCACTCAAGAGCTCAAGGCAGACTGGAGAAACAAAACGGAACTGCACCACCAAATCGTCACTTTTGAGAAGGCGCTGCTCAGCCCACCAAGCCAGTTGGTCATCGTTGATGAGATAGGGCGATATCCCTCCGGTTACATTGATCTGATCATGGCCCTATTCGGCCCAAGAGAGTTCATCTTCCTAGGCGACCCAAGGCAATCCGTCTACCACGAGAGCAATCCGCTTGCACCATCCGGCTTCAATCTCGGCTTTCTCGACCGGCTCACTCCATTCGCCGACCAGTACAGGAACTACTCTTTCCGCTGCCCAAGGAAGATTTGCGACATGCTCGGCATGACGTGTCTCAACGACAGACCGGGTGAGATCCACATCTGCACAGTGCCTAAATCGCAGATCGTCCTCACGCCTACAATGGCACAAAAAGCTGCATTTACGGAGGGTGGGTACCGAGCACAGACGTATTCAGGCTGCCAGGGCCTCACGGTACAGCACTCCACCTTCGTGATCGAGCATGACACCTTCAGGAACGGGCCACGCTCCCTGTACACCGCGCTGACTCGCCACACGGACAGACTTGACGTCATCATCAATGCGACTCGCGATGCGGACTTCGCCCAGAAGGTTGATGACGTACCCGAAGTGAAGGCACTCCTGGAATCTGTCTGGGAGCCCAAAGTCCACGAGCCGAAAGTAGTCGACTACACCCCGCCCGAAGTCAATCCCCGCACCCACATCCCTGTCACAAACGAGGAAGAGACGCTTACGGAACTGGTCGAAGGCCTTGGGGATAAGAATGACCGAGAGATCTTCACAAAAGAGGGCTACACCAACTGTGTCCAAACCGAGAACGAGTTCGTGCAGTGCATCGCGCACCAACAGGCCAAGGACGAGGCACTCTTCTCCGCAACGTGCGACGTCAGGCTGGCCACCACGACTCCCGAGGAGAATTATAAGGAATTCCGTGCCACGGAGGACATGGGCTTACTCCTGTTCCTGAACTTCAAGAAAGCGATGAGTCTGCCTGAAGACACACTGAGCTTTGAACCCGAACTTTGGACCGCATGCCGAACTGAGATTGAACTCAAATATCTGGAGAAACCGAAGAATATGATCCTCAACGCCAAGATGCGGCAAGACTTGCAAAACGCATACAATGACATTGCCATATTCCAGAAGAGCCAATGGGTTAAGAAGCCAGAGAAGTTCGCACTCCCAAAAATCAAGGCAGGTCAGACCATCTGCGCCTACCAACAGTGGGTGGTGATGCGTACAGCAACCCTCGCCAGATACATGAGACGCCTGATCCAAAGATACCAACCGGAGAACCTGCTGATCAACTGTGAGGTGCACCCCAAGGCCCTTGACGCCTTTGTGCAGAAATATTGGCATGATGAGCCCATGTCCTACGCCAATGACTACACGGCATTTGACCTCTCTCAGGACGGGGCCATGCTCAATTTTGAAGTGATGCTACAAAAATTCCTTGGTGTCCCGGAGGAGGAAACGCAGTTTTACATCGACCTCAAAATGCACGCCAAGACATTCTTGGGTGTGCTGACCATCATGAGGCTGACGGGCGAGGGGCCTACCTTTGATGCAAACACCTGGTGCAACATTGCCTATCAACACACACGGTTCCACGTCCCCGTGCAGACGCCACAAATGTACGCTGGTGATGACATGGTTCAGGTAGGAGTTCCGCAACAGAAGGCTTCCTGGCCACTGATAGAGAAGAAATTTAAGTTGCAGGCCAAGCCCGAGATCACAGCCCGGCCCACCTTTACAGGCTGGCGAGTAACCAAACACGGAGTAGTCAAGGACCCCCTGAAGCTGTACATGACAATGAAACTGGCGCAGCAAAACAACACAACCAACAATGTCAAGGATGCGCTGGCAATTGACATTAACTATGCTTACCGCCTGGGCGACAAACTGTATGACATCTTTGACGACCTGGACATGCGCTTGCACCACATCGTCCTCAGGAGGATCCACAAGTGGGACCTTAAGCCAGTCAGTGACGGGACGGACATCAGGATAACAGGCGAAGAGTTCATCCCAAACCATGAAGGCGATCCCATCAACGGTCTCGCACTCGCGATGGCCAAGGACAATGCTGATGTGAAGGAGGTCAAAGCAATAAAGCGCTCGTTCTTCTTTCGGAACCGGGCTTGATTGGACCTTAAGCTCACTGGGGGCCCTGATGATCAAGACCACCCACCTCGCAGGGGAGAACGGAACGCTAACAGAACTACTCTCAAAAACCTCAAAAGACCTCACTCAAGAGATCCGGCTGAAAGACGAACGCATAGCCACTCTCACGGACCAACTGAGTACGTGTGAGTCAAGACTCCACCCGGAACCCACAGCCGAGTCTGAGCCAAACGCGCCTCTCCACGAACTCACTGTGGAAGAGGTCGATGAATTCCTGCGCAACAGGAACATTTGCACACTCGTGCCCTGCCTCACCTTTCTGGGACCTGATCAGCGAAGCTTTATCCACAGCCCCGCCCAAGATCCACTCAGTCTGCCTAGCTCTGCTAGAATGAGTTAAGTTACAAGTTGCCTCTGAAAATGAAAATACAAGACGATTTTCCTCTGGACCTACTCCCGGCTCTCAAACACGGGCGCTCCACCAGCAAGATAGTCACATTCATCCTCGCTGACAATAACGACGAGCAGACCGTTTCAGTCTTCATCGACCCAGCTGTGAGCACATTCAAGATCAAGACCACAGTGGTCGACGTTCGTGCCGGGGACACCTTCGCTATCCAATTCCTCCACTCTGAAGGCAGAACTAATATTCAGCTCTCACACTGGTCCACGGCAGTCCCACTCAGCCGGAGCTTCCTCGTACTAGACAATCAGGAGGGCTTCATCCGCCCCTTCGTGCAGAACTTCTTCGGGAAGATCTTTGAACTCACAGGTGTGCAGGCCAAGTACATCTTCGGCTTCATCCCTCATGGCGCCGCCCAAACGCGTTGACTTCCCGCTCCCGGGCTTTATCGATGGGGGACCGGACACCAACAAGCTCCTCGTGCGCTACTTTTATGAAGGCCAAAACGACCCAGTTACACGCACTTTCACCATCGTCGGGTTCCTTGACCCTGTAAAGAACATCAAATCCGGGGACATTATGACCATAGACTACCGAGTCGACCGAGGCGCTACAGAAATCCTGCTGCAGATTGTCTCCCGCTCAGCCATACCACTCATCTCATTCGGGGCCATCGTTGACGCACCCATCTCACCTTTCTTGGGAAACTATATTCACGACCTCTCATTCATGACCGAACTCTGGTCCACCCCATCAAGACCTGAACCTATGTTCAGTGCCATCCGCGAATCAACGTACCCGCTACACAACAATAATTTCCTCTTTTAAGCTAGAGCTGGAGCTGATTTAAAGATAAGTAACCTGTTTGAGACCAGCGACCAGACTTGAAAGATGCCTCTCCCAGCCCCCAGTCTCGCGAAGAACAACATCCAGCGGTGGTCCGCCTTCATCGCCTCCGATGACATGGTCAACGCGGTTGTGAACGCGCTCACAGAACTGCAAGTTCCAGACAACACTGGAAAGCTGGTCAAACCCCTCAAGGACGCAACGCCCGAGCAATTCTCCAACACGCTCTTTGCCTTCGCAGTTTACTGCGCGGACAATGGAGCCTCCGACAAGGCGACTTTTCTCGGGGATTACACGCCCTCTGCCACAGCACCAGCCAACGTACCATTCTCATCCGTCGCCGACGCTGTGAAGCGACAATGCACAATCCGCCAATTTTGTGGCTACTACGCCCAGAACGTCTGGAATTACCTCCTGTCCACTGGTCCACCCATGAACTGGGAGAAGAAGGGCTTCACCCCCGCTACCAAGTACGCAGCCTTCGACTTCTTCGACGCCGTCTCTATCAAAACGGCCGTCTCGCCCATTTCTCTCCTCCGCGAGCCCACGCTCGATGAGCTCAATGCTAATAAGACGAATGCCCACGCAGCCATAGTCAACGCACGCGCTTCCGAGGGTTCCATTCTCTCCACACGTGCGGTGGTTCATGGCGGCCGTTCCACCTCCAGCACGGCGAAATTCAACTTCCCGTATAACATGCCAGCTGTGTCAGCACCATGATTTGCTAGTTAGGTTAGCGCTCACTTTGATTGTAACAAAATGTCAACATCAAATGCACCAGTTGAAGTGAGCCAATCTCTGAAGGTGACCGCCAGGATTCGTGCACTAGAACAAGCAATCCTCGACCTACAGGAACAGCTGTTCCACGTCGACGAACAATTCGACACACCTGAGCGCGCCCCTGATAAAACTCTCACGTTTAACGCCCACTTCTCCGTCACCCAGAGCGGAAACACGAAGACATACCGGGTTGTATGCACTGCAGAACACTCATTCGACCATCTGTTTGTTGAGTGGGTCCGTGGAAAACGAATGGACGCCCTGGCCTGTCAATTCAACGCTGACGGAGAAGCTCTGAGCATCTCTGTGCCAAAAAGACAGATAATCCACCCTCACCTCATTGCGGAAATGCTCACCACCGCCGGTAATTACATGAAATTTAATACCGTTATGATTAGTAAAATAGGAGTGTAAATATCCAATAAACTTGGAGGGAGTTGAAA
>Freshwater_macrophyte_associated_bunya-like_virus_1
CCACACAAAGTTTCTCTCTTTTTTATCATGATCAATACCTTCATCTTGATCTTCATCTTGATAATGACCAGCATATTGAACACCTCCCGCGTCTCCGACTTGAAGAAGTCGACCATCAACAAGTACTACGAGTACCTGAGCTACACCACGATAAGGTTCTCCAACAACAAGATGTCGTTCAAGTTGTTCTTGAACAACACCGACAAGCTCATGGAGGTGGAGTTCCAGGTGATGAACGGGCTCTTGTACACGCACAAGGACGCCAACAAGGTGGTCACGGCGAGGATGTTGTCCGACAACTTCAACTTCTACATGTGCAACGCCGACTTGTACAAGGACTCGGAGTTCATCATCCCGGTGGACAAGATGGCGAAGAGCAAGATGTTCAACACGTTCAAGTTGTCGTTGGAGCAGTACATGACGCTGACGAACTTGAGGATGGTGAAGGGGAAGGTGTTGTTGGACTTCTACGTGTCGGCGAGCACCTTGAAGAGGTTCCCCGCCGCCAAGTTCCAGAACCCCGGGAAGTTCGAGTTGGGCGACAAGAGCATCGACAAGATCAGGGAGAACTTGGACTTGATGGTGACGGAGAGCTACACCAGGGCGTTCAAGAGGGAGACCATCTACTCCAAGGACGACTTGATGAGCTTCGCCACCTCGTTGTCCAGGAAGGGGGAGATCACGAAGGCGGAGGTGAGCACCTACATGTACAACAGGCACGAGATGTTCGCCAGGCTCGTCATGTACTACACCAAGAACATCACGGACACGGACACCGACACCAGCATCGGGGACTTCTTCAAGTACGAGGGGATCTACTCGAGGTTGACGCCCGACTTCATCTTCAGGGAGAGCGACGGGTCGTACCACATGGTGGAGTTCGCGTGGACCGACGCCAGGTACGAGGACGTGTTGAGCAGGAAGTTGGACAAGTACGAGGAGGCCAGGATCGAGGCCTCCATGATGATGAAGATAGAGAAGAGCGACGTCATGTTGTCCGTGGTGGTGATGGACTCCAACTCCATGATCTGCAGGTCCAACAACTCCGAGTTCGAGTTGCCCACCGCCACGTTGAAGCAGATCATGCCCAACATCTTCTACATGAAGAACTTGGTGGAGAGCATCCCCAACTACGCCTACGCCAAGAAGCAGTTGCAGGACGACGAGGAGGTGGACTTGGACTTGAGGGTGCTCTCCTTGTTGACGACGATCAACAACCTGGAGTGCAAGATGGTCGTGAAGAAGACGAAGGCGCCGATGATCTCCGAGAGCTACAAGACGATGGACAAGGACAAGGACAAGACGTTCAAGGCGGTGATGGAGGACCCGATGATCATGGAGGCCAAGAAGTTCGTCAACAACCACTACATGAACGACAGGAAGTACATCGACTTCTTCATGGACGCCGGGAAGAAGGACTTGTTGTGCCACGAGATCGCCTCCATGGCCACCTGCAAGTACTCCGACATCGAGAAGTTGATCAACGCCTTGATGTTGAAGGAGGAGAAGAAGAGGTTCAGGGCGAAGCTGGACAAGGACGGCAACATTATCTCCAAGGTGGCCAAGAAGATCCCGAAGTGGTTCAAGGTGCCGGTGATGAGGGGGGACACGATGGACTACAACCCGGTGGACATCACCTGCAACGTCATCGACACCTTGGAGGACGGCACCTGGTTGTTGCCCGCGGAGATCTACGACAAGGAGGAGAGCGTGGAGGACCGGGAGGGGATCGGGATGTGCTTGGAGGACGAGGAGGAGGTCGAGTTGTTCTTGAAGGAGTACTTGGAGAGCGTGCCGACGAAGAACTTGTTGGAGAGGTTCAAGAACACCAAGTTGTACGAGATGTTGGAGACCATGGAGGACATCGCGACCAACATCGCCTACTTGGAGGGGAGGAGGTGGATCTTGCAGAACTCGAAGGGGACCAAGGAGAAGACGTCGGTCTACAAGAAGTTCGGGAACTACGCGATCCAGCTGTCCACCGGGAGCAGGTTGACGGCGGAGAAGCAGATCAGGTACAGGGTCTTCATCAGGTTGGAGGACACGGACGACGACGTGGCCAACCCCTTCATGCACACCTACTACAAGTTCGACGGCAAGTACTTCTGCACCAAGTGGTTGAGCATCTCCGCCATGGACTTGAAGCACTACTGCACCGTGAAGTCGACCTGCGAGTTGTTGGTGGTGAACCAGATGACGAAGATGGAGGAGAACAACTTCAAGATGGAGAACTACTCGATGGCCAGGGACTACCCGATCTGGACCGCGGTGCCGATCTTGTTGATGATGGAGCACAAGAGGGGGACCAGCACCACGGCCCAGTTGAACAGGTACGTCTTCCACAGCTTCACCGCGATCATGTCCGACAAGAAGAGCATGCTGAAGACCATCTGCGACGACCCGGTGAGGAGCACCATCGAGTCCTACATCAGGTTGAAGCAGTTGTCCTGGGCGAAGATGATGTTCGTCGAGGGGAAGTTCTTGTGGAAGGAGTTCAGGAAGAACATGATGGACTCGAACGGGATGTACGACAAGTGGTTCATCCCCAGCTTCTACGACTTGACGGTGTCGATCGAGTTCGAGATGATGATGGACGAGATGTACTACGGGAACTTGTTCGACTACAACATGGGGTTCAAGGGGCACAGGCAGAAGATGATGTACAAGAAGATGGCCGACGAGGAGATCAACTGGAGGAGCGTGAAGTCGGACCCGAAGTCGAAGGGGGTGTCCGAGAACTTGAACTGGATACTCGACAAGGACAAGCACCACTTGTTCGACAGGGACTTCATCATCAACTCGGTGATGAGGTGGAACAAGAAGGAGGTCTCCAAGTCGAACGTCATGAAGGCCCTGAGCACCTCCTTGAGGAAGACCTGCGAGGACAGCATGATGATGACGATCTCCTTGAAGGACACGAGGACGTTGTTGCAGGAGGAGATCAAGGAGACGTCGTTCGAGGCCTTGTACGGGGAGTTCACCAAGATCCTGGACATGAAGTTGATGTCGATGATGAAGGACGAGGAGTGGTTGGCGGCGCACTTCTCGACGTTCACCAAGAACCAGATCGGGGGGGTGAGGGAGATCTTGATCCAGTGGGTGAGGTTGAGGGTGTACGTCAAGTTCATGGAGACCTTCTTCAGGGAGCTGTGCAAGTTCGAGGACAAGGAGATGTTGACCGACGACAAGCACAAGAAGGAGATCCAGGCGACGTTCACCAGGTTGCTCAAGGAGGACTACATCAAGACGCAGAAGGGGGAGACGATGAGCATCAAGTTCCCGTTCTCCATCAACATGGACTCCTCCAAGTGGGCCCCCTCCATGGTGATGATGCAGTACGTGTACTTCGTGATGGCCTTGAAGTTGCCGAAGGAGGTGGAGGAGCTCTTCTTGACGGTCCTGTCGGCGTTCTCGGACAAGAAGTTGATCATCCCCTTGGCGTTGCGCGAGAAGTGGATGAAGAAGCCGGCCACGGAGAAGGAGGAGGACCCGTTGTTGGAGATGGTGAGGAGGGAGGCCGAGAGGAACAACTGGGTCTGGACGGTGGAGTCGGGCATGGGGCAGGGGATGTTGCACTACTTGAGCAGCTTCTACCACGTGTTGATCGACGACGAGTGCGACTACATCATCAACAACGTCGTCGCCAAGACCATGGCCGGGAAGGCGAAGTTCAAGTCCCAGACGATGCTCAGCTCCGACGACATCACGAAGATGGTGCAGATGGAGGTCTTCAGCGGGAAGGACATGACGATGTCGTTGTTCAAGTACCTGAGCATGGAGACCAGCCTGAAGAAGTTGGGGAACATCCACATCAACTGGAAGAAGACCGCCGTGCACTTCGTCGTGACCGAGTTCAACTCCAACTTCTCCATCGGGAAGAGGGTCTGCTGGGCCACCATCAAGGACATCTACACCGCCATCGCCATCCCCGACATGACCTACCCGGAGAGGGCGGTGAAGGAGGTCATCTCGGGGTTCAAGAGGATGTTCATGAACGGGGTGACCTTGCCGGTGATCAACCACGGGTTGTCCATCATGAGGAAGAAGTTGATGGAGTGGTACACGTTCAACAACGACAAGGTGCTCAACTTGACCAAGTTGTTGAACTGCAAGGAGGAGGAGTTGCCGTTCCAGTTGGGGTTCGTGCCGACGGACATGGTGATCGAGACCTTGATGTTCGGGCCGGAGATCCACATGTTCAAGGAGATGAGCGAGGAGTTGAAGACCTTCTACAGGGGGATGTTCACGGCGGAGTTGGCGTCCCCGTTGACGATGGAGAGCGAGGACATCTTCGCGTTGGACGAGGAGGACATGATGACGGGGAGGTACATCATCGAGTTGAAGTCGAGGTTGGACTCCACCCTGAAGGACATGAAGAGGAGGTTCTACGCCGACAAGGACATCGACAAGATAAGGGACGACATGTACAAGAACTCCTTGATGTACAACAGGGTGGAGAACTCGAAGACGCAGTTCGTGGACAACACCAACGAGTACTTCATCTCCATGAACAGGAAGTACGAGTTCCAGGAGACGATGAGGTTGCACAGCTTGGTCAGGGCCCTCCAGTTGTCGAACAAGGAGTTCTACGTGATCGGCTTCAAGGAGGAGAGGAAGGAGTACAACTTGATGAAGTTCGTGAACTACATCCTGACCGACACCAAGGAGAACCCCTCCTGCATCGAGATGTACTCCAACTTGAAGGTGCACGTGAACAACCACTACAAGATCATGGAGGAGATGACGATGACCGTGGCCAAGAGGATCTTCAGGCACCCGAAGTTCAGGACCTTGAACTTCTACTCCGCGGAGATCACCACGTACGCCTCGGAGAAGGAGATCTTGGACGTCTTGTTCTGCGACAACTTGGAGCCGAAGTTCAGGGTCGTCAACTGCTTGAAGAAGTTCGCGGAGACCATCAACGTCGACTACGAGAAGTTGTTGAGGAACCCCGTGAAGATCATCCTGAAGAGGTTCAAGTACGGCAACGAGTCGATGAACGTCTTCACGAAGTTCTTGAAGTACTTCTGCGAGACCATGAAGTTCAAGAAGGTCTCCATGTTGTCCGACGAGCCCGACTCCGGCAACGTCTACTCCAACATGAGGTCGCTGTACTCCACGAAGTTGAAGCCGGGGTTCGTGATCAAGTCCTCCGAGTTGGCGTCGACGCAGGAGAGCAGGTTGTTCATCACGAGCATGTCGTTGGGCGTGAACTTCGACAGCTCCTTGATCAACTCCGACACCTCCTGGATCACGATGGCGGACGACAAGGCGACCCAGGCGATGAAGATCTACTGCATGAGCGACGGGAACGAGTTGGACTGCAGCAACATCAAGAGCGACGTGGTCTTCTTCAAGAAGCTGTCCAACTTGGAGGTCACCAACTTGTACTGGTTCGACTTCAACACCTTCGTGAACATCAAGTTGTGGGAGGAGAAGTTCAAGATCGAGGCGGAGATGTTCATCGTCACGAAGGAGGAGGTCTCCGAGAACATGAAGTCCGTCTTGCTCATGGAGTTGAAGAGGTTGAAGACGTTGGGGATCAAGGTGTTCTACGACAAGCAGATGGTCTCCTCCTGGGACGACTTGGTCAACTGCATGGAGTGGACCAACGAGTTGGGGATGGTGAAGGTGGACATCTTCAAGGGGCCGGAGAAGTGGACGTCCTCCTTCGTGTACGAGAACGTCAGGTTCAACATCTTCACCAACCACTTCTACTACGACGACGAGTCCTTGGAGATCTTGAAGAAGAGCAACATCACGGAGGAGCAGTTGGAGAAGCTCTCCATGTTGAACGAGATCAACTTCGTCCAGACGTTCGAGGAGATCGACGACTACATGGAGAAGATGGGGATCAAGAAGGAGTTCAACTTGTACACGATGAAGGACTACAACAAGGAGGCCAACAAGAAGAAGAAGGAGTCGGACATGAAGAACACCAGCCAGGCGATGATGGAGTTCTTCGGGGAGTACGGGGAGGACTTGACGTTCGAGGACATGGTCGGGGGGGCGAACTTGAAGGAGTTCTTCGAGCAGAACAAGGAGGACTTGATGGACGACAGCAGCTACGAGGACTTGACGGCGGTGTCGGAGGACGTGAAGTTGATGGAGGAGAAGCTGACGGAGTCGACGACGGAGATCGAGAAGAAGGAGACGCCCGAGGTCCAGATGCAGAACATGATGAAGGTCACGATGAAGGACTTGTCGGACGACCTGTTCAGCGACTTGAGGGAGTGGATGCTGGAGTCGGAGACCACGGAGAGGTACATGCACTTCAACGTCATGACCTTCACCAACGAGTCCATCACCAGGATGGTGAGGAACAAGGTGAGGCAGTTGACGAAGGAGAGGTTGACCATCGACAAGAGGAAGGTGAACACGTTGGCGAGGAAGGGGTCCCACGTGATCTTGTCCGACATCCTGTCCGAGGTGAAGGAGTTGTGCCCGGAGTTGTCCAACCACTTGATCATGAACATCGCGGTCGAGTTGTTGAAGACGCAGGTGTTGATGTACAAGTTCACGTTCGGGAAGTTCTTCTTGTTGGAGAGGACCTTCTTCGTGGTGGTGGACAAGGACTACGAGGACGAGTTGATGTCCGACTTGATGGCGGAGTACAACACGGCCGCAATGATGATGGACTAGACCTAGTCCAAGATGATGATAAAGAACAAGTTGATTGTCCTAGATCTTGTTCAACATCAGGGTGAAGGACAGGGAATAGTACGCGATAAAATCACGTGGGACCCCTTCCTCGCCAACGTGTTCACCTTCCTCTTGTCGATCCCA
>Freshwater_macrophyte_associated_bunya-like_virus_2
TCCAGGAGGCCATCGACTCCAAGCCCATCATCTACTACGAGAAGGTCAAGGTCGAGAACTTCATGGAGTCCGAGAAGATCGACATCTCCAACTTCGACGTGGAGCAGATCTCCATCGAGGCGTACTTGCAGTTCAACCAGTTGTTCCACTGGTGGGCGGGCGAGTACGTGTCCTCCTTCGTCCCGACGGCCTGGGAGAAGAAGTACCTCAAGATCCGCGACACGTACATGAACAAGAAGAGGGACGAGGACCTCGCGAAGGTCTCGAACATCCAGAGGATGATCGTCGACTACTACAAGGCCCAGAAGACGACGTACCACTCCAGGACGGCCATGTCCTTGCAGGAGAGCATATCGGAGATCACGTTGATATCCAAGATGGGCAGGATGGACTTGGTGAACATGGACCGCTACTTGTGGGCCAGGCACGAGGTGTTCTCCCAGAAGGTCATGGAGACCATGGGGATCACCAACACGTCGACGGACATGAGGATCAAGGACTACCCGGCGTTCAGGAACTTCGACTGGTCCCACATGAACTCCAACCTGACGCCGGACTTGATCTTCGAGACCTACTCCAGGATCCACTTCGTGGAGTTCGCGGTCTCCGACGCCAACCACACCAAGGCGGTCCAGCGGAAGATGGAGAAGTACAACCCGGTGGTGGCCTACATCAACCAGAAGAGGATGTGCAAGGAGGTCTACTTGTCCGTGATAATCTTGAATTTGGATAGGAACATCACCATCTGGGGCCAGGTCTTCGAGGACGCCAAGATCCCCGTCGACTGCCCGGAGGAGTTGTTGGACTTGATGCAGAAGGTCGAGTCCATCCCCGAGTACAGGAACATCAGGGAGAGGTTCAACTTGATCGGGGACTCCGTCAACGCCACCGACCAGAACATGGTGTCCAAGCTGACGAACGACTTGATAGAGGAGTTGATGGGGGCGGACTTGCGCGTCAAGACGAAGCCCTTGAGGAACACCTTGGACCCCTCGAAGATCAACAAGGCCGGGGAGATGCTCCACGTGGAGTTGGAGGTCCCGACCGAGCCCGTCCAGATGAAGGGGATGTCGTTCGAGGAGGGGGAGTTCATCCACGAGGTCTCCGAGAACTTGAAGGACAGCAAGTACACGCACGAGGTGGAGGAGATGACGAACTCCAAGATCAGCGACACCGTGGACTACTTGAACAACACCTTGCGGGACATGTACACCGTGAACGTGAAGGCGCCCAAGGTCAGCAAGATGCCCTACGTCCCGTTGATGTCCAAGCCGACCGGGGTGCCGGAGAACTTCCGCGTGATGAAGGAGTTGACCGACGGCACGGTCTTGGTCAAGCCGGAGTGGAGGGGCTACAAGGAGGAGGAATACAAGCCCACGGAGATCGGGTTGCCCATGGACTTGATCGCCGAGATGGAGGACGAGTTCTCGGAGATCACGAAGATCACGACGAAGGACAACAAGACCATCCTCGACATGTTCAGGTCGACGACGTTGTACAGCAAGTTCAAGAGCTTCGAGAAGATCGCGAGGGAGTTGACGTTGTTGGCGGAGCGGAGGAACATCATCTCGACCTCCAGGTGCATGGCCGTCAGGGACTACGACGACTTCACCCTCGTGGTCGCGAACGGGCCCATGTTGAAGGACCAGAACCAGTTGGTGTACAAGGTCCTGATCAAGAACGAGTTCCCGATGGAGGACAGCTTGTTGTTCCACTCGTTCTACCACTTCTCCCTGGAGAACCTCAGCACGGCCTACGACACCAAGTACTCGACGAAGTGGTTGTCGATCCAGATGGCCGACTTGGAGCACTACATGACGATCGTCTCGAGGGCCGAGGTGATCATCTCGGACATGTGGGACAAGCTGATCGAGCAGGACACCAGCTTCGAGAGGCTCTTGAGCGTGAAGGTCCTCCCCTCCTTGTTCGTGGCCCCCTTGATCCACTTGATGGAGCACAAGAGGAACACCAGCACCGCGGCGCAGTTGTCCAGGTACATCATGCACGCCGGGACGGGGATCCTGTCCAACCACAGGAAGTTGGCGATGGAGATCTTCGCCACGCCCGTGAGGTCCCTCCCGCACGCCTGGTTGGTCGTGAAGCAGGTGGAGTGGATGAAGTACTTGTTGTTGGAGAGGGAGTACTTGACCGACTTCTTGAAGGCGTTGTCGGAGAGCGAGTCCACGAAGGACTCCCTCAGGATGAAGAGCTTGTACTCCGGGGACTTGGTGGGCTTCCAGACCATCATGCAGGAGATCTACTACTGCAACATGTTCCAGTCCTCGCACGGGTTCAAGGGCCACAGGGACAAGGCCATCATGAACAAGATGATGGAGGTCGAGGACGTGTACGCGGAGAACGTGAGGAACAAGGCCATCTACGTCTCGTGGAAGAAGTTGTACTACAAGAAGGACAGGTTCTGCACGGTCAACGAGGGCTTCATGAGGAAGGTCGCGATCCACTACTTGTCGGTGGACAAGTCGAGCCAGGTCTTGGAGAAGGCCGCCCTCGTGTCCGTCCAGCAGACCATGGAGAAGGTCTTGAAGATGACGAAGTCCGTGGTGGGGGTCCCGGACCACTTCGGGTCCTTCATCAACCAGACGCACAACTTGGAGAAGTCCACGGTGTTCGAGGCCGTCATGTCGGAGTTCTCGAAGTTCCCGGAGCCCTCCTTGATCGAGATCGTCAAGTCGGACCCGAAGATGGAGGCGATCTTCTCGACCTTCTCGAAGGACCAGATCGGGGGGGCCAGGGAGATCCTCATCCAGGCGATCAAGACCAGGTTGTTCACCTCGTTCATGAACACCTTCTACGAGGAGCTGTGCAAGGCCCACCCGAAGGACATGATCACGAAGGAGGACAAGAAGAGGGAGATCCAGTCCTCCACCTTGTTGAAGTACTCGGACAGGGTCCGCGCCACGAACAGGAGGGGGGGCAAGTACGCGATGTCGTTCTCCATCAACTCGGACGCCTCCAAGTGGGCCCCCTCCATGATCATGAACGTGTACTCCATCGTGATCAGCGAGTTGTGCTCGTCCCTCCCGGAGTGCTTCAGGTTCTTCCACTACTCGATGTACGCGGCCTACTCGACGAAGTTCTTGTACGTCCCCGCGGCGATCAAGAAGAAGCTGGATACATGGCCCTTGGAGATGTTGAAGGACGACGAGACCATGGTGAACCTGTCGAGGTACGTGACACCGACCGGGTTGATGATCCTCCACTCTGGCATGGGACAGGGTAACTTACAACACGGAAGCGGATTCATCCACTGCATCGTCGACGACTACTCGGACCACTTGATGTCGATGGTGTACTCGAAGATCTACCAGAACCGGACGTTCCTCTTGGAGACCACCACCTTGATCAGCTCGGACGACTCGACCAAGATGGTGTACTTCGAGATGACGTACGAGCCGAAGATGGAGTACCAGGTCTCGGACTTCATCGTGTTCTTCGCGGACATGTACACGGGGATCAGGAAGTTGGCGAACATCCACATCAACTGGAAGAAGACCGCCATCCAGTTGGCGATCACGGAGTTCAACTCGGTCTTCACGATCATCAAGAGGTCCTACGTCGCCTCCATCAAGGACTGCTACAACTCGGTGAACATCGTGGACATGACCAGGCCGGAGGACGCCGTCAAGGAGGCCTTGGTGGCGATCCAGAGGTTGAGGGACGACGGCTGCTACCTCGACACCATCAAGATCGCGATGAAGCACATGAGGGAGAAGTTGATCTTGTGGTACAACTACAACGAGGACGACATCAGGAAGTTGACCAACATCTTCGACTGCTCCGAGGAGGACTTGCCGTTCACCCTGGGGTTCTTGCCGACGAAGTTCCCCTTCGAGATCTTGAGCTTCGGGCCCGAGGTCATGGTCGCGGACGCGAAGGACGACTCGGTGTTGTCGAACTTCTACAAGAGGATCTACGCGCTGTCGGCCTTGACGGAGAGCGACGAGGACTTGGACTTCGACACGATCGCGAAGGTGACCCTGACCACCGGGATTCGACATGACAAGCAACTACACCAATTGAAGAAGCAGTCGGAGGAGAAGATCGGGAAGTTGACCGAGGAGGAGCTGCAGTTCTTGGAGTTGAACAAGACCACCGGGACCTCGAACTCCTTCATGTTCCAGTTGCACTTGAAGAAGTACATCATGTCCGTGAAGAGGACCTACGCGTTCTCCACGACCTTCAGGTACAACTCGGTGATCAGGGCCATGTCCTTCAAGAACTCCTGCAAGTTCACCGGCTCGAACGACGAGGCCATGTCCGTCTTCTTGGCCGTCGACAAGGTCTTGTCCTCCTTCTACAAGATCACGTACTCCGAGGTGTTCGACGTCTACAAGCCCATGATCATCAACTACTACTCCAACATGGCCAAGTTGGAGTCCATGTTCAAGGAGAACTTGGTGAGGCACCCCAAGGCCAGGAGGTTGTCCTTGTACAGGAAGAGGAACAACTTCACCTCGACGACCGACGACTTGATGGAGGCGATGTTCTCGAGGAACAGGGAGGTGAGGGCGAGGCACTTCTCCGCGCTCCAGGAGTTGGCGGCCTTGTTGAAGATGGACTTGGAGAAGTTGTTGAAGAACCCCATGTCGATGACGGTGGAGAGGTTCTCGAAGAAGTCGTTCACCTACTTGAAGTCGTACATGAACTGGTTCACGAAGTTCAACAGGTCGATGTCGGTGACCGTGATCTCCGACTTCGCGACGACGTGGAACCAGGAGGAGGACATCTTCACCTGGTACCGCTACAAGACCTCCTCGGCCTTCGTCTACACCACCTCGAGCTCGGAGAACGAGGCGGAGAAGGTCCGGATCTTCGAGTCCACGATGGCCTTGGGGAACTTGGAGAAGCTCAAGAACATCAAGATCACCTCCATCGGGAACACCGCGAAGGAGAACATCATGTACACCGTGGCCAACTCGACCCACATGATCGACCACTCGGCGAACTCGATCCAGTTCAAGGTCTCGGACCAGAGGTTGTTCTCCTTGCACCCGGTCTTCCAGAGGCACTCGCTGAACTCCTACACCTTCCTGGACTTCACGTGCAAGGTGGCGGTGGAGGAGACGAACATCAACGACATCTTGAGGATCAACTTGAGGGTGTACGGGAACCTCACGTGGAGCATGTGGTGGTCCGTCGCCAGGGAGATCTCCAAGATCTCGAGGGAGCACCCCTTCTCCATGGTCACCTTCATGGAGTCCAGGACGGACATGGTCGAGATGTTGACCCGGAAGTTCTCGGCCTCCGAGACCTTCGAGAGGGTGTACCGCTACAGGATGGCGCCCACCTTCATCACGTTGGTGCGGAACATCTCGAAGTGGTCCGCGAAGCTGATGAACGGGTCCCACGAGTTCAGGCTGCCCTCCTACCCGTTGGTGTACTTCAACAACATCCCGGACGAGAACAAGACGGTCCGGATGCTCAAGTACGAGGCCATCCAGAACCAGACCGCCTCGTTGATGGACTTGATGGAGATCGTCCACGACATGCCCGAGATGGACAGGATCAAGATCTCCGAGGAGGGGGTGAGGGCCGCCGTGGACACCGAGGAGGCCTACAACGAGCTGTTCGGGCAGAAGTCCATGATGACGAGCCACATCTTCTC
>Freshwater_macrophyte_associated_chu-like_virus_1
CAGATACAATCAAAAACAAGAAGCTATAAGCATAAACCGAAAAATAAAATGAAGAAAAAACAAAAAATATTATCCAAGCAATCAATCGTTTAAAAACCTCAACCATGTTCTCTTCAAACTTTTACAAAAATTTGGACATTGCTCCAGAACAATTAGTCGTTGATCGTAAATTTGATATTGCAATGAGATCTCAAGATGTAGAGTATACTAAAATGAAATTATCAAGGCCGGGTCCCATCGGACCAAATGAGTTACAGTTATTACTAATCACTTCAAATGCTTCTAGGGAAAAATTGCTATTAGCTCAGGAGGATGTTAATCTTTGGCCAAATATGCTGAGGGACGTCTTTTTACATTCATTAGGTGGTGTTACTGGTAGAATTAAAGAAAATGAAATAATATCAAAACCTCTTCTTCTTGCTGCTTCTAACCTCAGAATTCAACATGAATACAATATGTCATGCGACCGTACATTAGGTGCTCCTAAGAAAAATCAAAATTTTGATCAGTGGTTGGAAAAATTGACAGAGTATGATGAAATTCTTGCGGCCTTGATGAACCTTCAGTCAAAATTTACTGAGTTAGTGGAGTATCAAGGTAGAATGAAACATCTTATGAAAGACAAACTTCAGAGAAAAGATCCTGACAGCTTAGCAGCTAAGTGTAAATGGAATTTCCCTAGTATAAAGTTCAACTGTTGCTGGAATGACAAAATTTGCTTTGTGGAGTACAAATCTGAGAGTTGGATCTTACCAAGTGTCTATTTGACAATGATCCACAATAAATTATGTGATACTATTAGTGCTTACTTGTTGATGAAATCAATGGCAGGAAATTGTCTCGAGAAGGATGCTCTTACTATAATGAAAGACTTCATAGTTGAACTTTGTAGCTATTCTATCAGAAATCCTGAAAATTATTTCACATTAGCAAAAACTCTAGAAGGTGCAATAATAGGGGAGATCATTTGCAGGGAGGAAGAGTATGCAAATGATGAACTGATCATTAACATAGGGAAAGATTTGGCGGAGGATGGAGTAGAGTACTTTGATTCAGAGATTAGATACTTATTAAAGAGATCATCCACTCCTCTCATGCATGAATTAGGAGGTCTCATAAAACTAGCAGGTCATCCAGTAATTAATATGCAGAAAACAGTAAATAAATTTTTGGAGAAGGTTCAGCAAGAATCAGTGGTTTGTGCAAATTATCTTCAACGTGCTGTAAATACAGCAAAAGAATCTTTTATTAGGAATTACATATTGAAGCATAAAACTTGGCCTCCTTGTACATTAGATCCTCTAGCTCCTCAACAGATGGTAGAGGCTCATCGAAAAGGATTAGACCCCTCTAACCCACAGATTCTCAATAAATTAGGGGAGACTACTGTAGACATGTACGTGTATGTAGAATTAGGTCAACTGAAAGAATTTGATAGAGTCCATCATTATGCTCAACACCTGAAAGATAAGACTATAGCTCTAACTAGGTCAAAGGCATTCCAGAAATATGTAGAAAAATCAGAAATTTATACAAATTGGAAAGAAACTAGATTATTGCTAATGTATTTATTAAGGAGAGAGGATCATGATGACTTGCAGGAATATCTTAAAGAGTATATGAATGATGATTCTCAATTGGAGTTAGTGAAAGATTATCTTTGTATTAAGTTGGTACCTAAAGAGAAGGAGTTAAAAGAGGCAGGTAGATTGTTTGGCTGTAAAACTTATGAAGACAGATTTAGATCAAAAGTCCAGGAAGAAAATGCAGCTGATTTCATGGATTCATACATGCTTGATCAATCTATGACACTGGATAATCTCGGATTATGCAAAAGGCTGTATGCATTTAGAGTTAAGAATAAAGCTTACAGGGGATGGAGAGCTCTTTGGGTAAACTTTGATGTATCTTCTTGGGCAGAACGTTGGAGGAAAGAGACAACAGCTCCAATTCTGAGTCAGACTCTGGATAAAATTTATGATACAAATATATTTGCCAAAACTCATGATGCTTATCTTCAGGGATTCTTTTACATACCTGACAATCTAGGTGGGGCATATCATTGGGAAGGGCAAGGGGGAGGTGTTCAAGGATTAAATCAGTATACTTGGATGAATTGTTATGTCCCTATGATGAGAAGTATCTTATCACAATTTGGGATGCACATGTATGTCATGTCTTATGGTGATGACTATAAAGCATGTTTCTTAATACCTCCTGACCAAGCTAACATTGATCTCACCGAGTTCAAAAAGAATATCACAAATGTAGTGGCAGAAACAGCAACAACAAAATTTGCACATGTAATGAAGTCTTTTGATTGCTATGGATCAGAATGTTACATTAGCTTTTGCAAGAAGGCATCTGTTAGGGCAATAGAGTTACCTCAAGGCATGAGAAAAGCCTTGAAATGTCACGGATCAACCAATGCTTTCTTGCCTACTATTGATGATTATGTTGCCGGAGCTTTCAGTAATGCTCATGGAGCTTGCAAAGAGCTAACTGTGACTTATGGTCCTTATTTCCTTGCTTTGTTCTGGACATTCCATCATCTATGCACTCATGTTGATTATAACACTCTAACAAATTCAGGGTTACTAGCACTATCATTAACACCTAGCTTATTAGGAGGATTACCTATTATTTATCTGCACAACTTCCACACTAGATCTGAGTCAGACTTGTTAGCTCCTTGGTTCGATTTAGTATATTATATCCATAACAACCAAGACTACTCAATTGCAGAAGACATGCTCAAGTTCTTAGATGTAGAGTTTCAACCGGGATCTGCGATTATCGAGACATTACTAAGAGATCCTTATTCCCTCCCTATAGAAAAACCTCCTCTTCCATCATCAGTGCTTAGATCACAATTCAAAAAACATTTGAGACCTCTAATCAGAAATGAAGAAGTATTGGAACTATTTGATTTGGCTGATGAAAACTGGACTGAAAGATTTGTCAAGTGCTTGGTTTCATCAGATAATTTGCAACCACGTCTCCTATCAGCTATATATGCTTGTACACCTAAAGCTATATTAGAAGAGTTTCTGCGGAGGTTCGAGAATGCTTCTTCTATTAAAGAAGTATTAGTTATGCGAACAGGAATTAAGAGCACTAGAAGGATTTTGAGAACAGTCATTGAATCTGATCGTAGATTGCAGAGGTGGAGAGCTAACGTTATCAGAAATCTGTCACCAAAACATAGTTACTTGCATCAAGCAGGAGGGTGGTGTCCGTCTAGAGCAGCTGATAATCTCAGAAGTAAGTGGGGAAAACCTATATTAGGGGTCACAATGGCTCCCAGCCAGCATCAAATATCAGTAGTTGAAGAGACTAGAGGTAGTTATGATCCTATCTCAGTTAAGAATCATTTTAGATATGTAAAAGGAACTATGTCTGAAAATTTGAAGGGTAATTTAATTCATCATTGGATGTTAGGAGATCAGGAGCCTTTTTTGGGTCATAAGACAAGACTCAATATGGAGTTACCTAGTGTAAGAATCTCTGAACGTAACCCACAGTTGTTAAAACTTCAAAACTTGCTCGATTTGTATTCTTGGTGTAATAAATCCATGAACAATCCTGATGGGACAGTAATTAATTCAAACTTACCAGACCTAATAGAGACATTACTCCATCAATTCTATCGAGGGGATGTAGCAGTCTTAACACCGTTTGGCGGAAAAACTAAGGGTGGAACTATAGGTCATCATGTGAGAAGTCCTCATTATAAAGAATTTATTATGCCTAATCAATTGTACAACAGATTAACTTTCTGGCGAAGTGAAACAAATTGTCATCAGTTCTTTGCTAATTCACCTGGATCTCACTTTAGTATCAACTTCCTTCTTCTCAAATGTTTTGTTGTTCATCTTCTGGGAAATAACTTAGAAGTTTCACATGAAGATGAAAACTTAGGTGCCTACTGGGGGGTGACAAATCAATGTGACTACTGTTTGAGAGAGGTAGTTGACCCTCCTGTTGTAGTTGATGATGCATTAATTCCTCCTAACTCACGCATATTGGCTTTCACTAAACTGGATAAACACTCTGAATTAGTCCTTAAAAATTGTCTTGCTGAGTTTCAAGAGAAAGAAATATTAACTTTAAACAGACCAGGCGGGGGAATTCTCCCTGAAGAATTTGCATGCTTAACAGTAATGGATTACTCAGTTAATAGGGAATATCAAACTCACATTGCATTGAGAGATAGATTTTCCGCCGGAATCCCTCTGTCAGACCAAGCAAGGAGAATATTTAGTCACTACACTCAAAATCCTCAACAAGCCCTTGTCCGATTATCAGAACTAAAGAAATTGCCGAATGCTATCATTGTTAATAGTCTGTGTAATATAATTTACACACACATGACATCTAGGTATGCAAATACTTCTCGTGCAGGATTACAAGCAGAAATCAGAGCTAGACCTGCTGAAGACTTACCTTGGTCTCAAGTATTGCAATTCCTGATCCAAGCAAGTAGAATAGGGGGTGTTGTTCAATTAGCTTCAACTCTGAGTGGTGTAATGCCTCCAGCTGGTTATCACAATTTTAAGACACTTGCTAGATGGTTCGGGGCTGTAGCTTTTGATATTATTGATAACGGGAAACTAGGTAGGAGGATGGCAATTGCATCCTACTTTGATGACGATACAATATTACATAAATTGAAAAGATTAGATTATTCCTGTAAGGCAGGTGTGATAGCTACACATGCTGCATCGGACATGAGAGAACTGAACTCAGACAGGAACTTAGATCCTGATCAATCACTATACTTAACATCATTGGTTATCTTCTTAAGTCAAGCCCCTCTACCTGATTTTGTTGCTTTGAAGGATGAGATAATTGACCATTCAAACAGGATAGGACCAGTATATGAATGGAATTGTGCACCTTTTGATGAAGATGGTGACATTCCAGTCCCTGATGAAGATGAATTTGAAGCTATGTTAGAATTCAAAACAGGTCCTTGTCAGTCATTGTTAGAGTATTACAAATCTAAGTTCCCCAAGTTACAATGGAATCCTGATTACACAGATTATCGTCAAGCATTTTTTACACATTGGCAACACATTTTGTACAGAAATCAGGACCCTATAGACTCTCTGTTATGTGAAGTGGCAGTTACTAACATTGCTGAGAGCATATTAAGGGTTAGATCGTTGGACCCCGTTAGAGTTAGAGAAGATGATTTCTTAGTAGCAGATCAAGGACTTAGCTTATCACTCTTTGAACCTAATCCAGATGCTCCTGTGCCTCTCTCCTGTGTATTTGACAACATACAATTGGCACAACAGGGAGTCGCCGTGGAGGATACTGATCAAATTTATGATATGCAACAGATTTTGTTGTCAAATTATGGCCTATATAGACCTTTTGGGGCAGGTACTACATCACTTAATAAAGTAGCCTATATAATGAATCATTATAATATACTTCACCACCCCAATGACAATGCTTTCCAACCATATACTCACCAAAGGATCTCTTGTCTAGGTGAGGGGTATGGAGGAATTCTGGCAATGTTAGCATCCCTCAGTTTTCAGAGTAGCTTTGTTTTTAACACATTACCAGAATCTGACATAGCTTATACATTTCCTGAAATTGCTAGATCACCCCTTCAACAGAACGGACATCAAATCACAGTAGATCTAACAAACACAAATGTGAATGATTTATCAATATCAAGCACTCTTGAAAATCTGGAACTTCAAATGAATAACTTGGACTTAGTCACTTGTGATGCTGAGTGTGATTGGACAGCTGACGAGCAAACTTATTCATCTATCCTTCACAATGTCTGTATATATTATTTAAGGAATCGTAGACATCCGCTTGGTAGAGGTGGTCACAGAGGAGGAATTTTGATTTTGAAGATCTTCCTGGATGCAGGGAGAATACCCTTCTTAATAATCAACTTATTATGTACATATTGTAATCACGTTGGAATGTACAAATGCCCTGGATCACCCCTAGGATCAGAGATGTATATAATAGCTTATGGTTTCAGAAGAGCATTTAATGAAGATTATCTATTTAGAGGAGCAATTATCTCTCCTACCGTAGTGCGAAGATTGAATACTCTCAAGAGACTCTTGAGAGATGATTTTGATTTGATGATTCAGAACTATAATATTACTGTAGACACTAATCCTAGATTAAGAGCAATGGCTTTTGGTTATAACTTAGCAGAGGACTTCTGGAATTTCCCTCCAGCAATATTGCAACAAGTTAGTGGTAGGTTCAACATCCCAATTGATGCAAATGAGTTCCACAATCTAGATGATCAGCAATCAAGAGTTGAGTTGCTAAACAATGCTGTGAGGAGAGTAGCTATAGCAACTTACAACAGTTTGGAGAGTGGATGTAATGACTCAAGAAGAGCTTGGAACTCAAACACACATACTCAGCAAATTTTAATAGCCTTACAGTTGATATCTCTTCAAGGATTTCTGAGACACTTGGAGAAAATAATGGTACTTGGAGTTGATCAGGACTCTACGCAATCAGTGCAAGATGACTTTGTTAAAGCGATGGATCTTATTCCTAATAGAGTTTTTGGTCAAGAAGGAAGAACTTATTTATTGTACGGATCGCCAATTTATTCAAAAGGATACACTCACAATAATATCGATTTCTCTTTCTATGAAAAATTCATTCAATCACATCACTGGATATTAGGTTACAAAACCTGGGAGATGTATCAAATGTAAATATGAAGAAAAAACAAAAAGTTTGCAAACATCATTGTTTAAAAACTGTCATGTTTTGCCTAATCTTCTTGCTGCTCGGATGCTCACGTGTTGGGGAAGGTCTGATAGGGTATGATTGTCAGGCCAAAAATGCCTCATTCACTTCGGTATCCCTTGTGGATATCAAAGAATGTAATGCTGGCAATGATTCATTCATTGAGAAACAGATTATGGGCCAAGTCATCCAAATTCATCAGTACCAGCCTGTTCATGTCTACACTTGCCTCACAAGTGTCATCATCACAACTGACTATTGCGGAAAACTCAACCACATTTTTGCTGCCCCGAAAGGAATCACTTCTCACATCAAAAACTTAGGACCATCAGCTTGTATGGAAGCACACACTCGAGGAATAGCTTACGTTCACGGAAAGGAGATCATTAATTTGAAGAAGAATGGAACTACTACATATGACACAGTACTTTCAGGCTCTGTAGATGACAATGGGTATTGCTCCAATGGTGGGATTTTCATTCATGAGGATGGGACCAAATCTGAAAATAAACTGATTCGAGCAACCATCATGATAACCCTGAATGATAGAACTGAAACTCTCTCTATAGAATCAGAGAAAGTCATTGTCAGTTCTCTTGGGTTAGAATGTCCTGCTGACACTGGATATTGTGCTGACACATTAGTGGGAGAAGTTGTTTGGAAGGAAATTGACGGGGATTGCACATCGCGTGTGGACGTATTGTACGAAGGTGCTTTGTCTTTGATTACTTTCGAACATACACAGAAAGATTCGATTCAAGTGATAACAGGGTCAGACAACAACCAGGTGTTTGCTCTTAGAGTCACAGGATATGGACTCAAGTGTCAACACCCTACACTGACTACAGAACATAAAAGGATCCATGTTGTTGAAAAGGGTAACATTGGGATGTACATTTTTAACAGAACTCCAAAATTCAACAAGAATGTCGATTTGAAATCCTATATTGACAGTAAATTTTTGTTTGTGACCACGGCTTTAGTTCAACGGACTGATCAAATTGTAAGAGAATTTAACCATGCGATGTGCAACAATAAACGTGAGATCCTGCAGAACAGACTAGTTCTTTCTCAAATCAGACCTGATCAAGTAGGAGCTTTGGTTGAAAGGAAACTCGGTGTGACAGCTTCTATTCAGGGAGAAGTTTTGTTCATCACTAAATGTGTTCCTGTCCCTGTAACATATAGGAAGGGAGCTGGATGTACGCAAGAAATCCCCGTTCTCTATAACAACAAGCCGATGTTCATAGAACCCATAACTCATATTCTGACTAACACTGGAACTTCTTCTGTTTGCTCTATCAAGATGTCTCCAAAATTCAAAATAGATGAGAAATGGATGACAGTTCACAATGGACCTATCGAATCAGAGCCCCCTAAGGTTTTGGATCCTAACAGAGTTGTTCAAACATGGGATTTTGTGTCTCTTCTAGACATATCCAAAAATGGGTTGTATGATGCTGATGACATGGAATCATTACAGAAAAGTATGATGTTTGGGGACAACAGGGAAGCACTCACAACTAATTTTGCAAAAGTGTTATTTGACAATGGAAAAACTGGTAGTGGAGGGTTTTCAGACATTGTTACAGAAGATGACATCACTGGTTTGGGATCAAGAATTGGGGGATGGATGTTCATGATCACAAATTGGATTGGACAGGCTATGAGTGTTCTGTTAGGCATCTTTGTGATCATTAAGATCCTCTTGTTTCTTGTGGATTGTTGTCTAAATGGGACAACTATATACAAGAAATTAGGATGGTCATTATGGATTTTGGCTGCACCCTTGCATGCTATTTTGCACATGATAAATTCTGACATCATCACAAAGAAGCCAACCAAGAATAATAGAGAGCAAGATCATTCAGAGAATGAACCTCTTGAAGATCAAATGGAACATGTAGAACTGGGTCTAGCTACCGCTCCCAGCTGGGGACCAGTTGTCAGGGGGGGTAGACCTGGAGTTTACCCTAGAGTAGTCACAAATTATGAAAACGAGCTGACTCCTACTACATCACCTTCTACCCAAATTCAGCAAGAGGACTTGATTAATCAAGAGAGATACCAGAATGCACTGTTCAATGAAATCAAAAAATAACATCAAACACTTCATCACACCACAATGGAGTTGAGGAACAGGGAATCAATTGGACCAAACTAACATTCAGATTTCATTTATTATGATTGATAATTTATAAATTAGGAGGTTGGGGATTCAAATTATTATTTTCTAAATTGTTTAAAAATTGTAGAAAATACATATTATTTGTATTGTCTTAAAAGTGCTCATTTGCGTTCTTCTTGATCTCAAGATGGCTCAACCTCAACCTCATATGATTCAACCTCTTATCAGTCGTGGCAACATTCTTGCAGAGATTTCGGGTGAGACTGGTACTTACTCAAAACTTCTGTCAAGGACTGTTGACATGGCGCCTTTTCCCGGAAATGCTTTTGGATTCAACCTACCTGATTTTGGAAACCCTCCTCCTCAAGCAGCACCTGCTGGGTATGTTGCTCATGATGGAAATACTAATCCTCTGATCACTCAGGTGCACTCAGTGTACTCTCTGTGCTACATGAGGACTGAAAGGCCCAACCCAGCCAAGACTCTACTGATGGCTGAAGCAATGATCCCTGGGTACGAGCATACCAAATGGCTACAGACTGCTGAAGCTAGGAACCTCCTTCGGTCAACAGTGAATGGATTCATCCGTAGGAACGGTCTTGACAACTGGGATGTTGCTAAAGCTGCCATCCCTTTCTACACTGATGTAGCTCCAGCAGCTGCTGTAGGCCAAGCTGCTGGCAGGGTTCTGAAAACCCAAAATGACATCAACAATGATCCTAGGATTGCTTACAAGGAGCTTCCAAACGGGACCATCACTGGTAAAATGCAGGCTGATGGATCGCTGAATGTCAATTCTGACTTTACGATCCAAGAGTGTACCTGGATTCTGGGGTGCTGTGGGGCCTATGAAAACCGCTCTCAGAATCGCAGGGTGAGAGAAGCTCTTTGTGAGCTTATCATTGCCTTCTGCAAGCAGGGAAATTGTGCTCCTGCGTGGCTGCGTAGAGCTGCAATAGATCTAAGCTCCAACTTTGGGGACACCATTGATCTTGAAAAGGAGAGGATTCTTGAAGTGTATGCTCTCTTCAATAATTACAGCACCGAACAAACTCTTGAGTACATCTGCGACAGTGCTCGTGCAGACTGGGCCGGGCGTATTGCTGCTCAGGGCATCCGTCTGAAGACGATAATCACTCAAGCTGCTGGAACCGGAACCACTGCTATCCAAATGATCGGAGAGGCTTTCAAAAAGTATCCTGACTTCCCTTGGGATGCAGTGACAAACATTGTCCCGGTATCAGAATTCCAAGCTGCAAGGCAGGCAGCTAATGTGATGACTGGAAGGAAGTACATCGGGTTCAATAGCACAGAGATGAAAAATCACGGTGTGTCAAAGTATCGGAAGCTGGCCTGGGTAGCTAGGGATTTGCTCCAAACAGTGGATGGTCAAGATAGCCTGACCATGTACAAGGGAGTCCCTGAGACTATCCCTGGTGGAGCCAACATTCATAATGTTGTCCAAACTTATGCTGCCACCAAAACTCAGATTATCAATGTGGCCCCAGGTGCTCAGCCCTCTCCAGTCATCACTGCTGCCATTGATAATACTAACGACTTCTGGGGGAACATTTTTGCATGAATCCAATTCACCGTTCCTTGAGATTAAAGTTCAATCCTCATTTCTTTCGGCTTATTTTTTCATTAATTGAAGTTTTTGAGACACCTGTTTGAGACGACCATCCAAAAATGAAGAAAATACAAAATTATTGTTTTAAAAATTACAATTCTTCTTGTATTATCATGGATATGACTGGATCAAGCTCAGGTTTTGGGATGATAGGTCCTAGACCTCCATCCGGAGGCAGAGGAAATCAAGGTCGAGGAGGTCCTTCAATTCGTGGGGGAATGAATCAAGCACGAGGAAGAGGAGGATATCATGGCCCTGGAGGTGGGCACGGCAATGTACCTACCACAACACCGGAAGAGGACTTGGTGTTCTTGAGACATGAGATCGTGGCAGTGAGGGGGGAGCTTAATGCTATAAGTGTTGTTCTGAGGGAAGTACACATGATGCTTAAGAACTCAACAGCTGGCCAATCAAACCTTACAGGAGCTGTGGCTAAGCCTAAGTTGGAGTTTTGAGTTTGACTTGTCGGGTTGGCGTTAA
>Freshwater_macrophyte_associated_chu-like_virus_2
TGAATACATTTTTAATAAACAATTCTACAGAAAACAAAAGAATTATTAAGCCTACTTTAGATAAAATTAGAAGAGTTATTACAGAAAATTTGAATGTGCAACTTAGTTGGGCTACTTGTAATTCGGATAATGATTTATCAAAGAATCAAGAGTCATTAATAGATAATCTTTTGTACTCTTTTCCTAATCAAAAAGAGTTATCTAATCTTATTGTAGTTTTCAATTTATTTGATTTGTTAGTAAGTTCCCTTAATAATGTTAATAAACGAAAAAGATTTGATGAAGAATATGAAGTTTTTGAGTTAAGACGAATGAAAGGCTGTGTGTTTGTTATGGAAGAATATAGATTAGGATTTTGTTGGTCTAATAACTCAGCAATTATTATTTTTAAGAACAAACTCTACTTTTACCCTAGATCTTACATATTGTTAATTCATAATAAATTAGCGGATTTAATTTCTGTGTTATCATATTCTCTAAGCACTCCTAGTAGCATATATGGTACTGAAAGTTTATTCCATGATACCCTTTCTTTAATAAAAGTTTTGATTAAGATAGCTATAAAGTACAATAATAAATTTTTCCATTTGTCCAAAGTTTTAGAAGCCTTAGTAATCGGAGAAATTTTATATAGAGAAGAAGGCTTAAGCAATAAAGTATTCTTAAATACTATTACTGAAATGTTAGATAATGAAATAGGATTTAAATACGAAGAGTCAGAGATTAAAGAAATGTTTAGATACTTACCAATACCTTTGATTAATGAATTAGGATGTATGTCTAAATTACTAGGTCATCCATTTGTAGATATAGAAATTACTGCAAAAACATTATATGAGAAAACTAATGCCTCTACAGAGATATATCCTGAATCAGTAATAAATTGCACAAGACAAGCAAAATTGCAATTTATAAAGAATTTCATATTAAGACATGGAAAATGGCCATTGGTAACATTAGGAATAGATAGTCCAAAACCGTTAGTCCAAGCGATGCTTTTGAATAAAGACCCTGAATCTTTAGGATTATCAAGAAAGTACGGACCTGTATCCATTGAAGATATGGATTTTGTCACTATAAATAAGCTGAAAGAGTTTGATTATATAGAGAATTTTTTACCTTATGTTAAAGATAAAACTGTTAGCCTTTTAAGAAACAAAGTAGTTACTAAATATATAGAAGACAAGGAAAGTTTGAAAGTAGATTGGAAAGAAACTAGATTGTTGTTAATGTATCTTTTGCTACCTGTTGAAAAAACTGATCATGTTATGTATATGGAAACATATATTAACGGAGACTTTGAAGATGTGATGAATTATTTAGTTTTGCGTTTAGTACCTAAAGAGAAAGAGCATAAATATCCAAATGCTAGATCCTATGGTTGCCAATCATTAAAAGAAAGAGCTAAAAATTTAGTGCAAGAAACAAACACTGCTGCTTTTCTTAGAAAATATTCCCAAGATGATGTTATGACACTTACAGAATTAGATTTAATTAAAAAGCTAGATTCATTTAGAAATTTTAAAAAATCTTATACAGGTTATCGTCAAATTAATATTAATGTAGATGCTTCAGCTTGGAATAATAGATTTAGAGATGCAGCTGTAGCTCCAGTACTAGATGCTACTTTAGACAAATTTTATGGAGTACCTATATTCTCCAAAACAATGAAATCGTATGAAAACATGTTGTTATATATACCCGATGAAGAAAAGACTTATTATTGGGAAGGACAGTTAGGAGGAATAGATGGTTTGAATCAATATACGTGGGTATATACTTATACTAACCAAATGAGAGTATGTATGGCTAAGTTTCCTTATCCTTATCATCTATTATGTAAAGGAGATGATTTAAGAATAGCTGTTATGATTCCTCCCCAATACTTGAAGACTTCATCTTTAGAAAAAATCAAAAAAGAATTGATTACAGAAATATCTAGAGTAGGTTTACATTTCGGACATATAATGAAGATAGAAGATTCATATGCATCTGAGTGTTATTTTGCATTTTCCAAGGAAGCTTATGTGAATGATGTTGCATTGCCCCAAACTTTTAGGAAAATTCAAAAAGCTCATGGAGCTAATAATGCATTCTTAACAACTTTAGATGATTATGTATCCTCATCTTTTTCAAACTGCCATAGTGCTAGTAAAGTAGCTCCTACCCCTATTCCATGCTATATTGTATCATTATTATGGTTACTATTACACTTGTACAAGCACAAAGATTACAAAGATTTAAACCATTATCAAATCTTAACTTTGACTCTAACTCCGAATATATTAGGAGGATTTCCAATTATTTATTTACATAACTTTTATATGAGAGCTGAATCAGACCTTTTAGTCCCTTTTATTGATTTATATTTATACTTAGTTAAAGCAAATCATCCTTTAGTTAACTATATGAAAGCATTCTTAACTTTGGAGAGTGATGATATAAGAAAAAGTTTCTTAGGATTTCTATCGGACCCTTACTCTCTACCAATTAAAAAACCTCAAAAACCAGAATCTTATTTAAGACAACAAGTTAGTGACATGATTAAGTACAAAACTAAAAATGAAAGATTAATAGAATTATTTGAATTAATTGATTCAGGGTATGATGGAAAAATGATTGAATGTTTGTTTTCCTGTAATGTTCTAGATGGGAAAATACTGCCAGCAGTTTATGCATGCACAGCATCTAGCATTATGGGAGAAATCTTGAGGAAGTTTGAATCAGGAAGAAGTATATACAATGCGTTATTAATAAATAGTAGATCTAGAAGAACATTATCTATTTTAAGGAGATGTAATAAGTTAGACAATGACATAAATAATTATAGGTTAGATATTATTAAACTTAAAAGATTGAATATAGGAAAATATTTATTAGAATCTATTAATATTAGTAAATGCTCTACAGAAGTAACTCAGCAGCTTAGAGATAATATGTGGGGGAAACCTGTAACTTCTCTAACTCAACCTTGCATGCAACATTTAATATCAATAGGTAAAGTGAATTTCTTCAACAACAATATACATGCCTCATATAACCATTTTGATTATCAATTTGACGAAGTAGGGAAAATTCAGAAATATTCTCATCCTTTATTCTCCAAGGGAGATCAAGAACCTTTCCTTGGAGGATCAACTGGAACAGGATTAGCTCCTCCTTCAAATAAATTGATATTGAACAATATTTTTGCTGAAAAAATTCATAGTTTATTACAACTTTACGAGTGGTCACAATGCTCAACATATATCGATGGACAATTGTTAACTTCAAATTTGCATACACTATTAAAAGGGCTGATATAATGTTATTCAGGAAAACCTATAAATGATTTAGCCCCTTTCTCTGAACAAAGAGTTTCTGGAGGTACTACTCATCATCATATTAGAACTAGGCAATATAATGCGAAAATAGTGCCCAACACTTTGAAGAATATTTATACTTACGTATCTGGTAATTCATTTTCTCACGTATATATCGAAAAATCTATAGAACATTTTAGAATAAATTTCTTGCAAATCTTTTGTTATGTAGTATCTAGATGGGCGTCATTACTGTGGTTAGGTGGAGATCATCATAATATAAATAGAATGTGGGCAGTAACAACAAATTGCAAACATTGTATGAGTCCAGTAAAAGAAATTCCTGTTATTGTATCAGAAGAGATAGAACCTCCGAATAAGATAATGACAACTGACATAGGACATATTGCTTTAAAGACAATAATAGGACAAATTAATCTTTATGATAATACTGTATACTACATACCAGATGATCCAGAAGAACTAATCACAGTGGAGGATGCTCAATTATGCTTAATACAAGATTATATAAATAGAAATTGGACAATTAGATCACGATTACAGGATAGATTTAGTAATCATAGAATGACAGAATCTGGATTTCGAGTGACTCAAAATTTTACAGGAAAGCAAGTAGAGAAGATCTCCAAAAGAGACTTAATGAATTGGAGCCCTCAGCTATTTGTCAATGATATTTCATTGTTTATTTTTGATTATATAACGAAAAACTTTAAATCAGTAAATCAACATAATGTCTTTCAACTTTTATCTTATGTACCTTCAGAAGAGTTGCCATGGACATCTATGCTGATAGAATTTAGAAATCTAGGATTTCTGTATAGATTGCAGAGTTATTTAAGAAGTAAATTTAAAGTTATAGAAAGCATTATTAACGACAATCCTTTAACCTTTAGTCCTGTTCTAGGAGCTTGTTGCTATTGGAATATATTGAAAGGTAATTTGAAGTTTAAAATGTGTATTGTTTCTAATTTGCAAGATGAAGATCAAAACTCGAAAATCTCATCCAGATTAGAATCAATTAGAAATTATCTTTACCATCAGAGGTTAGAAAGCAAATATATAAGAGAGATCAATAGAAATATAGCCTATCTAAATAAGCCATTAATAAAAATGCTTGAACTTCAATTAGTTTCTTACTCTATTAGTTTAAATTCTACCGAACAAGTTATCAGAGATATTAAAATAGATTCTGAGAAGAGATTCTTAAGAAGTACTTTGACCCCTTGCAGTTTAGATTCAAAAATAGATGATTATAGTGAGATGTTATCTGAAGATGAAGACGAATGGCCAGATTTATTAGTAAAATTAAAGTTGAAGTTCCCGAATATAGACATACAAAGTCATTTAATTAGTTTAGCCAATATGGAGTCACATGCTATGGAAGCTTTTGAAGAAATTAAGAATCTATTCAATAATATCAAAATAGATATTATGAAGAGTAATGCTGTAGTTTGCTCCACTAAAATTCGAGGATCATACGAAGCTTCTCTAGCATCAGAACTTAACGAAATTAACATAAATAATGAGTTTCATTTGGCTTATAGGACAGATAAACTAACATCCATAAATTTGCACTCTGATACATACAACACAAATCCCTACATCATAGAATTTGATCCAACGCTAAATAGAGAGTTAAAAT
>Freshwater_macrophyte_associated_chu-like_virus_3
GCCCGAGCTATAATTGATCCTAATATAGCTGTTAGGAGATCTTTCCCCTTCAAGGATTGGCTTAAAACCCTAATAGTAGATCTGAACAAGAAAGAGACATTGATGTTTAGAGAGATTTTGAACCCATATGATACAACAGATAAAGCATTTTTATATTCTTCGTTAACTCATACAATATTAATAACGGGAAGATGGCTGAAATTAAAAGGTTTCATTTCAAATACTTGAAGGTCGGTATAACTCATCTTCATACTATACCTACACTACGGATTTATTGAAAAATCAATATTATGAAGCTTTAGGAAAACTACAAGATAACCATCCATTTAGATTGTGTATTGATAAGGACTTATACACAACTATTGAAATATTAGGCAAATCATTGGTTCCTTTTAGAGATTACATATTGGGAGTTAGATGGGGTATAGGATTTTTGTGTATTAATGAAGAATATTGAACTTATTTCACTTAGTTTATATTTGGTTAGCTGTATTAAAAACACTTTGGATTAAGATACAATCTTTTAAAATGGTTAGTGCTATTATTTGTATGGTAATTTTGCTTGCCTCTACACTTGGTGTGAATGCAACTATTGTAGGATATGACTGCATCAACAAAGCTACTAACATATCCGTAATATCCTTATCAGAGATAACGAAATGCGAGCCCAAGAATGAATCTTTAACTGAAGAAGAAGTCAATCTTCAAGTAGTCCAGCTTAAGAGCAACATTAAAGTACCAATCAGATCCTGCTTAGTAAAGATATCAACTTTGATAACGCATTGTGGAATGCACTCCCATTCATCCCAGGCCTATAAAGGATTCAAAGTAGATGTTATACATGAAATAACAGAATCAGTGTGTGACAGGTTGATAGAATATGGAGAATTTAGATCTTTAGGAGGAATTCATATGACAGGAATTAAAGTCAATACCACTGTAGTAAGAGAGGTAACTGATTTTGGTGAAATAACTGACACGAGAAGCAGTAATTGTGAAGGGGTCGATGTCTATATTGATGACGTTTATTATAAATCTGTTATAGTTTCTCGATCATACAAGTTTATAACAAGAGTTCACGAAGGAATTATGGACAATGACGATGCCAAAGTTAAACTTTCATCAGGATATAGTTACGAGTATTCAGATGGCAGTGGGTTTGATCCAGATTATGGATACAGTTACTGGAATAAGAACAGTATTGGATTATCTAGTTGTGAAGCCTCTAGACTAATCATGATATATTCGGGATTAGGAAAGATTTTAACAACATCCTTAGGAGATAAAACAGCTGTGATAAATACACAAGATCAAGTCATGGCTATTGCTCTCAAGACTAGAACAATACTATGCTCCCATCATGCCTACATGACCGACCATTCCAAGCTATATATCATATTAGGACAAGGATCTATTGCTAATTCTGTTCATTCAGCCATTGATTCATCGAACTTAGATATGTTTCTGTACACCAACAGCAAATTTGTTTATATAGAGAAACACTTCAAGGGACAAATCAATAATCTATATAATAATCTACAGAATCAAATTTGCTCACAGAATTACCAGTTGCTCAACCAACTATTATCCATGGCATATATCTCTCCTGAAGAGTTCGCCTGGGCTTATTCGAAATCTCCTGGAGTAACTGCAATTCTGCGCGGAAAAGCTTTATATCTAATAAAGTGTACACCTGTGTTTGTAGAGCCTGAGCAAACATCGAGATGTTATCAAGAGATTCCAGTTCTTCACAATAATGAAACAAAATTTTTAAAACCGCGAGTTATCGT
>Freshwater_macrophyte_associated_chu-like_virus_4
CCAGATCTGCAACCATCTTAAGGTTTTTATGTGAAAACTGCATTACTCCAGCAGTCAATGATATTGGAAAACTTCTCTATGTAACAGCATTCATATGTTTTGCTAAAAGAGGATCCATATCTGAGGCTAAGCTTGAAAAAATAGAAACTGAGATGAATGCTACTCTGGGACTTAAGCTTAAATTAACACCAGAAAGAGTTAACTTCATTTACACCCAATTAAACTTTTGTATCAATGAAACAAATGCCAGTGTAATCTTTACTACATGGGCAACTGATATCACTGCCTACATCTTGAGGATGCAAATACTTCTCCAGCAAACTGCTTCATCAGGATTGACAGCATTGATAACTGTAGGAAATGCTATGAGATCTTATCCAACTTTCCCTTGGGACAAACTTGCAGTTTTACTTCCTGAGGAATTTAGTAAGATTAAGGTGGCATTTGATACTGTTGGTACAAACGTATATTATGGATTCTCTAAAGACCTTGGTCCTGTTAAGTCTACCAACTATAAATCATTAGCATATGTAGCTAAGCAGCTACTTATAAAGTATGGAGGCCCAGAATATTCAGGATTAAGAGACTATGCAGGATGGACCAGAAGCCCTAAATTTGCAAAAATTATAAACGAAATGATTGATAAATTTGATCCTTTAGAAGTAGATGCAAATGGAGAAGTATTGTACAGTCAAGAATCTTTGGCTCAAGGAAAAATACTTTTTGATTCTACTAAAGATGCTTTCAAGATGTAACTAATTGATTTGTGTTGATTTTACTATTTTTGTATTTAAGAGTTGAACCAACTTAAGATATAGTGTCTTCTACATTATATATTTTTCCGGCATTTTCCAAACAATGCTGATGATAATCCTTGTCTAGTTGAGAAATTCCTCTTTATGTTTTTCTTTGTATTTAGCTGTATTAAAAACTTTGGATTGTGATACAATATCGAAGATGTCCTCTGATGAAGATCAAGAAACGAGAAATAAAATCATTTTTAATCCTATGCAGTATCTGCCCACTAGGAATCAACCAATGCCTGAAGATCATTCTTTAAGAGCATCTCTTGATACCATTCTATTAGAAATGGTTAACATTAAGGGACAGTTAATGAATTTAAATCAAAAAGTAGATGCTAATAGTAAATGCTTGAGAGAAATGTCTGAGCTCCTAAAAGCAATTCATATCTCCTCTGGAGGTTCTGGAAAGCTTATGAGCAGTAGTCATAAATAATTCTTAAGCAAAAATCTAAATATAGTTAAATTTTCTCTTAGCCTAATATGAATGATTTTATTTACTTATAGTCCAAATTTAAATAGATCAATATAGAAAATTTAAAAGCTTCTTTTCC
>Freshwater_macrophyte_associated_ghabri-like_virus_1
TGCAAAATAGTTGCACTATTTTGTCTGTTTGGAGTCGGTTTCGGGAATTCAATTCTGAATTCTGTGAGGATCTGTGGGCACGCTTTGGACTGCGGTCTGGTTGTGGTTGTGCAAGGTAGTACGCTGTTGTAATGATGGACTTTGTCCTGACATCAACAGATATTACTTTCGTCCAACGCTTCTTGCGCGGTTGTAAGTGTCTGCACTCACAGTTGGGAAGATTATTTTTGGGGCTTGCCATCCTTGCGTCTGTAGAGGGTGGTCCAAACTTGCCGCAGGCAACTTTCAAAGTCTGCAATCACACCAAGTGGGTGATTACAGATTGAGAGGAAGGTGCGTGTGTGTTGGTGCCGAGGATTCAGCGGTCTCTGTGAGGCCAAGGCGCGAGGAGGTTGACCCAACATGACGTACGAGGAAAAGGTCCCAGTGCAGGAAAATGAGTTCACGCTCACCTGCACCCCCTGGTGTAATGTCGAGGGGAAATCACTTTCAGCGAGAGGCTACAGAACAAGGGTACGCTGATTGAGATGATGGGTCTCGGGTGTGGTGCCACCATCTGAGACTGCACGTATGGCGTCAATGTTTGATAGTACGTGTTAACTCCGGGCAATGAGGCCCCCAGCGGTGCGCATTGAGAGCGCATTCTGCGATCTAGATTATCGTCGCTGACCTCTAGAGCGCCATCACACGGATGGTAATCTTGAGATCATGACTTTATGTCGTTCGTAGAGTGTCACTAAGACTCTCTCTGTTGCGGTTGGGGGTGTTTACCCATGAAGGTAAACCGAGAAGAGCCAGTGAGAGCTGGAGAACTCGCGGCTGCACATCGTTGTGATCGGCAGTCTCAGAGACTTTACGCCTGGGCCCCCTAAAGATTTGGAAATTAGTTTTCCTTAGTACAGGGGGTAAGAATAAGCCCACCTTCGGGCCAATTTTGGTCTGGGTTCGGTCGCAGAAAGTTAATTTCCCTTTGCGACACCAAGAACCCTCAACTACTCCTTTCCAACATGTCTGCTCCCAAGATTGCTGCTGCTGCTCTCGATGCCACTTCCTTGACCCATGAGATGATCTACTCTGTAGCTCCCATTGGGCGGAAGTCGGGGGAAGCTAAGCTTCTCGATTCTCTCGCTGACCTCGTGCCTGGGCCGTGGGTGTCTGATTTGACCGGTGCTTTCGTCGCAACCGCTAATCAGCGCTTCGAGCCCTACGTGGTTCCGGCAAGTGTCAGCACCACCGCGAGCCCTAATGTGGTTGGTGGTGCTGCTGTTTTCCTGTCGCACGCTAATGGTGTTTTGGCCTCTGTGCCCTGTACCATTGGGACTGGAACCTCTTTTTCCTATTCGGGTACCTTCGTCAACACTTCGGACGCTTCTGCTAAGAACATCCGCATTGCGTTGCCTGGTGCATCGATGGGCATGGTTTCCAGTTTAGCCATCGCTTTCGATGGCGCCGTTGATGGGGTGTCCACCATAGCCCCGCTTTTCATGCGCTTGTTCTGCCTATTGGAGGCTGTCTGCCATGGCTGGCCCCTCGTCGCTGTGCCTGCGGGTGCAGCTCAGAATCCTGTGGGCGGTTCGACTATCTTCTGGCTCGCCAACGGGCAGGCAGCTGTCCAACAGGCGTGGATTGATCGCGTTCTGCAAGCACGTGGTTCCCAAATTAACCCTCTCTGCATGCTCAAGCACCGTAACGGCATGCCGATGACCAACGCCATCGCCAACGCACTTTACTTGGCGACGCTCCCGCAGTGTGGCGTTGGTCAGCTCATGCGCGCTGGTGGCGTGCCTGGAGTAGCTGGGCGGGTGCTGGATGGGATAACGCTGGCTATCTACGGCACGAGCACCCTTCCTGCAGTCGCTTTAAATCCACCAGCCATCGGTGACATTGTGAGCACCTTGAAATACCTCATGATGATCACTGGTGACGTTGCGGGCTACAAGAATGGTTTTGAAATGTTTTCAAAGCGCATCATGTTCATGGGACCTGAGTCTACTCTTCTCCCTACCCCGTTGACGGACCGATTCATCCACAATGAGACAGTACTCTGTTGCCGTCTGTGGGCGCTTATTTTCCGCATCCTCCATCTTGCGTACTCTGCCGAGGCAGACGTTGCGAATTGGGGTGCGGATGGTGCTGCTCTTGCAGCTATCGATCCCAACATTGCTCCATACATGAACGCCCTCCTCGCTGCGTTCCAAGGAGGCAACAATCAGATTGTCCTCGCGGACATTCAAACGGTCAGATCGTGGCGCCTAGTGGCGGCTGCCCCTTTCTTGGTGGCACCGGAAGGCGCAAACACCTGGATTTGGGGTATGGGTGGCCATCCAGATCCTATTTCTTTCGAATTCGCGTCAACTACACAGATGTGGATAGAATTAGGCATAGCCCTAGGCCCGAATGTCGATTGCAATTTTGCGGCTTTATTCGCGCTCCCCGTGGGCCATGAATTCCGCACTGATGCGCGCCGTATCCCCACCCTCAACTTGCTAAAGAATGATTCTGCAATTCCAGCAGATGGCATCTACGGCACCGAGACTTACTCGATAGCTAGTGGAGTGCCAGAGTTTCTGGGTACCGCAGACACGAAAGTGTTCAAACATGCAGGCACGGAGGGGGTTTCAGCGCTCATTTCCAGTAATGACCCGAGTGAGTTGCTGACGCGCCTCTACTTTCCCGCTATTGCTCTGCGGTGTGCTTGCGACCAAGCTGCGCATCTGCAGGGTGTTAGTGCACGAGCAATAGGCGCTGCAACAGGATTGGTCGACACAGGCAACATGGCCTTCGATGCCATAATGAGTCACTACATCCAAAACGGGCGCATCACGGACATGGGTGAGTTGGTTAACACCTACCATGATTTAGTGAAGGGTGTCCTGAGTTGGAAGGATGGTTCGCAGGAACTGGCTCTGGCTGATTACAGCAACACGCTCCTCACGCCATTGGGCCGTAACGAGTTCTTGAAAGAAGTGGCTTTCCACCCATTCATAAACTCGCTGGTCCTAGGGATTACTAGTGTGGTGGGTGGTGTCCTCAATGTGAATGCCTTCGAGCTGGATCGTGTGCTTCAGAGTGTGCGCGGAAACTTAGCTACCATGGCAATTGCAGAGGATGTGACCCGACTAGATGCAGTAGGCCTAAGTGCGTGGATGGTGGAACTCAATGGGCGCAGCGTCATGTGGCAAAGGCGCCTCCAGTTCTTCGACAATGATAATTTGTTGACCCAGACAGCCGTTTTTGATGTGCAACGCCATTGTGTGCGCATCACTGACGGTATGTATGGTTTGCCGCGCATAGATTCTCTGTACCACTGGTACTACAGCGATGGATTGGATGGTAGTTGGTGCGTCAGGGGTGAGGAAGCTAAATCCCCGCCCATAGCACGCCACATCTACACTGCTGGTGGACATTGGCGTTCCATCTTTGTGGATGGATCAGCCAACGTAAGATCGGATTTGATGGCAGCAGGGCCCATAATTTTGGACGTGGGAGGTGCGGTGCGCCAACCCTACGGTCGTCTCAGGATTGGGGGCAACGGAGCAAGCGCTTTCCGGCGTGCGACGCCGCCTGCACAACCTGCAGCCATGGTCGCGATACGCGCAGGTGCAACATCACTGGATGACCGCCTGTGTCTGATCACATTGCCAGGAAAGTATCTGAGTCTGCGCTCCTCCTCCCGTTCTCTCATACATGGTATCAAAGTGCCGCAGCGCAACACAACTGGCTTAGATGTCATGTCCACAATGTGGAAGGGTGTGGGATCGTTAGCTAGCAAACTAGCTCTCTTTGGCATGGTGGAGACGCCTGCGACTAAGGTCGCTGACGATCCCTCGACCATCTCAGCACTAACGGGAGATAGTGGTGGTACCGCAGCAACCGAGGACACGACCAAAACTGGCTCTTCTATTGACACACCCGACAAAAAGGCTTGAGGGCCCGGGCGACCGATCAACTACTTTGGTGGTCTCGGACGTACGATCGGGTGGCGTGTCAACACACTTGTGGGCAGAAATGAGCCCCTAAGTGATTGGCACACGCGAGTCGAAGGTAACCCATTGTCCGAGGTCGAGTACATGTACGTCAAGCAGTTGTATGATGGGGGGGTGTGTGATGTCGCTTGTTTCAAAGCGTGGCACGACCATAGCTTCGGTGGCGTGTATCCAGAATCACTATGGTTCGACATGGTKAAGCATAACCCCAGCTTGATATTGTCGAGTGAACTCTACAGTCTCAAGAAGTTCCGGCGGGAACGGCGTGAGGGTTGTGTGGTGTACGATCTCGTGGCGGGCCATCAAGTGGAGGATCGTAGTGTGCCCACGCGCATGATGCGTGACACTGACGCAGGCGGAGTTGTACTCATGTATAGCGGCGGTGGGAAGAGCCATTTTGTGGCAGCGGCAGGCACCTCCGACATCGTGGATGGTGATAAGTTGGTCTCTTTCCCGGCTGGTTGGAGCAAAGATGCTCGCCTACGTAAGGACGTGATGTCGCAGTATGAGCAGAACGTGCAACAAGCTGTGTTCAATGGGAAAACTGTGTTGGTCAACATGAATGATATGAAAATCGTCGACAAATGGTTGCGTAGTGGCATAATTGTTGGCTTTGTACGCATTCACCAAGCAGAATTGCGTGAGCGTGCAAGATGTAACATGTTAAGGAGTGACCAAGTGGGGCGGATTAGGAATCTAAGTGACAGCCAGATGGCATGGCAGAAGTGTGGGATAGTCGAATATCCTTCCTTAGATGCTGCTGTGCAAGCTGCGCGAGAATGCATTCGCTGTCATGGTATCCCCCTGCTGCCCCAGTTACTCGCCCTCATACGGCGCAATCAGTACAGCGTTGACGAGCACAGTTGGATGGCACGCCGCGTATGGCCCGGAACCAGCAAGATGCTGGATGAGCGCGAACAGGTCTCCGCACCCTTAGCACTCGCTCTAGCTCAACAGCAAATAAAAGATAAGGTGGTTGGGTTTGCCGAGGTGCGCGAAGTGCTGCAGATGTGCGTTGGGTTAGGAAGTCAATGTGTGACAAACGTCGTGATGTGGTGCGTAGGTTTAAAGGGAGGTTGGACTGAGATGCTGAGAATCCAGGAGCTCTTTGGTTTCTTCAACGGTGACCTGCGCTCCTTCATGGAGGTCACGAAGCTTTTTCACAATGTGGTGCGCAACACAGATGATGTGAGCTGGTTTTCAGGGTGCTTCACCGCTGATCACTACCTATACTTCAATCTCCTGCCTGGACGGTTCTTCTTCTCGCACTTGAACTTTCGTTCAGAGCTTCAGAGCCGGATGGAGCCCATCCGCCCGATTGATGATGGCGCGTATGGCCAACCGGAGGGTACGTTCGAAGAACTGGTTGAGAACGTGATCGACTACTTGGGCCATTTGTTCGCTGAGGGGAGCGTTGCGCGTGCACAAGCTAACCTTGAGGATTTTTGTGCTGATTTCTTGACTTGGAGCACGTCTGGCAGCGCCCCCAGTGCTGGTCTGAGTATCAAGATGCCTGATGGTAGCACAATGCGCACCAGCGGAGGCAACAAATCTAGTCAACTCAACACGATGGGTTGCCGGGGAATCATGGAGTGTTTGGGCATGCCACCCAGCTGCATCGGCCAACCGACCTACAAATTCGAGGCTGGTAAATTGCGCATGTTGTTACCTGGGCCACTCAAACACTGGATTGTGGAGTCCATTGCACTTTGGGGAGGTGAGGGACACGTGATGCGTAGTATTCCTGAGATTGCGATGGAACAAAGCAGCTATGTGGAATTCACACAGCTCACCAACCGCTTGGCTAGCACAGGTAGTGGGATGGCTCGTGCCTGCAGTGATTACGCTGATTACAACATCCTGCACTCATTTGAGCGCATGCGCAAACTCTGGTTGGCCCAAGCAGCAGCACTCGATGCACGCTTAGCCCTACCAGCGGATGTGGTCACATCTGATAGCCAGAGCATGCTCAACTTCATACGCGCCGCTTGCCGATGGAGTGCCGCCGCACTCGATAACGTGCAAGCCAAGATCGGCCCCGGTGAGTATGTGCGCCTAGTGCGTGGGTTGTGGACAGGGTGGCGCAGCACGATGTACATCAACGTCTCGTTCAATTTTGCGTACACCACCGCCCAGCGACTGATGTTCATTAAGCGCTACGGTATTGATCCCCTTAGCAGGTACAATGTGCTTGGGGATGACATGGAGGGTGATGCTCCATCACTTTGGACAGCATTGCGGTTCGTGAGCACGATCGACAAGTTAGGTCTTGATGCACAAGCGAGCAAGCAGATGGTCAGCATCCGGCGCGCAGAGTTCTTGCGACTAATGTACCGCGATGGGCGCACAATCTCGGGTAGTTACTGTCGGGGGATAACGGGATTCACATCAGGCGATACACAGACCAGTCCTCGCTATGCAGGCGTTAAATCAGCTCAAAATGTCTGCTCAGGGTTGAACCGACTGATGCGCAGGGGTGGAAATATTGCATTGCTAGAACGAGCGAAATTACTACTCGTCAAGCACTGGAGCACCATCAAGATGGGCGGTAGCTCGTACAGGCCGGACAAGAGTGTCTTACGGGCCCCAACTTGGCTAGGTGGAATGGGCATTTGCCGTGCTGACGGAACTGACATTGTGTATGAGCAGGTGAAGCGGATTCGAGTACGGCCCATGCGCTTCAGCCAAACCAATAGTGAGTTGTCAAAACTTATGGTCACCAAAGGGTGGAATGTGATCAGCAAATGGAACAACATAATCGCGCCCAACCACCAAGACGTCGATGCAACGATATTGACTAGCATAATGCCTGCGAACTTACGACGTAAGTTTGCGCACATGGAACGTGCAGATACCTGTGAGTACTATAAACAGAGAGGTTTCAAAATATCGAAAGCGTTGGTGCCTGAATTGCACTCTTTATTCGCTGCAACTGCACAGGTGATTGAAGATCCCACTCAGGGTCCTATGCACGTGACCCAGCGCCCCAATGACTGGTGGGACGGCCTGGTGCGCGACGCGCTTGGACCCCTAGCTTCCCACCCAAAGGTGGATAGATTCCTAGGGAAAACAGGAAGTGAAAAATTGGAGAATGTCTTGAGCTCCGTTACCACTAAGGTGTTAACAGCGCAAGAACGTTTTCTCGGTCTAGATGAACAGACAAGATTGAATACAGCAACTGGGAATTTGGCGCAGCCAAGCCCCCTTGCTGGATTAGTCAGCCCTATATCTAGACACTTGGTCGCGGTGTGCCACTCTCACATCGTCGGATGGTTGTGCAAACAACAATGCATATCAAGCTCAGCTTGGAACAGGTGTATAGCTAATGCACTATACACATTTGAATTATTCTTCTTAGAACACCAACATACTTTGATCTTGAAGTATCGCGTGTAACGTTGAATAATAACCTATCGATT
>Freshwater_macrophyte_associated_ghabri-like_virus_10
GCTATGAGTGCGAGCCAATTTGACCTTTGGTTGGGCGAGGAGTTGCGGGCTGATATTGATATCTGTGTAGACAGTACAATGAGGCGTTCAGACAAAGTACTGGCTGACCAATTAGCTAGGTATCCCACAATGGCATCGAGTGGTAGTTGTAAACCTCTGCGAGGCAAACTGAGTATTCACTACGATGGGGTGGAGTATCCTGTAGACAGCCCTAACAAACTGGCATGGGTAGCTGATCTGACTGTGAGCGATGTTCTGGAGTTGATCTACAGCGATGTAGGGGCTACAACCCGGGGTGGAGGGGTCAGAAAAACAGAGCCTGGTAGGTTGAGGATGTTGCTACCTGGGCCCTCGAGCATGTGGCTGAGGGACACTTTAGCTCTATTAGATTCGGAAAGTGATCTCTTCTCCTCTCGAGCTGATGTGGCCCTTCAACAGGAGGGAATGGAGGGGCTACACCAATGCATGCAGCTGCTAGAATGGTCTGGGGATCCTGGGCTAACGACGATAGCTGAGGACTTCGACGATTTCAACATACTCCATGATGTGCATACAATGAGTGCGGACATGCGCCATTACGGCAACAAGTTGTTAAGAGGGATGGGGCACTCCAAAACCCAGCTGGATGCGGATACACCTTTGCCTGTTGTCGCAGGGGTCTGTGCGCTGCTGTCAGCAGAAAGTCTGAATCGTTTGGCTGCTAGGGACGCTACCGTATCTGACAGCCCCTGGTATCGAGTGGTGAGGGGGTTGTGGACCGGTTGGCGCACTACCATGTTCTACAACACACGTTTCAATCGGGCTTACTCTCGTGTAGTTATGAGGGCGGTAGAGGCTGAGTATGGTTTCCAACCCTTGAGGCGAGTTGCATACGTGGGGGATGACAGCGTGGCTGCAGCTCCCTCTGACTATGAAGCTCTGAGGCGTCTGGAAGCATTCAATTTGTGCGGACTGACCTCTCAAGCCAGCAAACAAGCCGTGGATGACACTTTTGCTGAGCTGACCAGGTTGATATACACAGACGGGACTGCTATGCGCGGTTCTCTGTGCAGAGGATTGGCATGGGGGGCCTCCGGAGATATGCAGACACCCAAGACGGTAGCTGGGCTGAGCATTGGGCCGGGTATAGCTGCACAGGTGCATCTGCTGCAGAGACGAGGAATGAGTGAGGACTGCTGTAACGCGTTGATGTCTGAGGCCGGGAAGTACTGGGTACGCTGGGTGTTTTGGGCTGATGGTGGACTACAGAGTGTCGAAGTACCTGAGTACATAAGACGTGCCTCTGTCAGGACCGGAGGTCTGGGGATGCTGGAACCAGGCGTCATAT
>Freshwater_macrophyte_associated_ghabri-like_virus_11
TGGAGGGGCTACACCAATGCATGCAGCTGCTAGAATGGTCTGGGGATCCTGGGCTAACGACGATAGCTGAGGACTTCGACGATTTCAACATACTCCATGATGTGCATACAATGAGTGCGGACATGCGCCATTACGGCAACAAGTTGTTAAGAAGGATGGGGTACTCCAAAACCCAGCTGGATGCGGATACACCTTTGCCTGTTGTCGCAGGGGTCTGTGCTCTGCTGTCAGCAGAAAGTCTGAATCGTTTGGCTGCTAGGGACGCTACCGTATCTGACAGCCCCTGGTATCGAGTTGTGAGGGGGTTGTGGACCGGTTGGCGCACTACCATGTTCTACAACACACGCTTCAATCGGGCTTACTCTCGTGTAGTTATGAGGGCGGTAGAGGCTGAGTATGGCTTCCAACCCTTGAGGCGAGTTGCATACGTGGGGGATGACAGCGTGGCTGCAGCTCCCTCTGACTATGAAGCTCTGAGGCGTCTGGAAGCATTCAATTTGTGCGGACTGACCTCCCAAGCCAGTAAACAAGCCGTAGATGACACTTTCGCTGAGCTGACCAGGTTGATATATACAGACGGGGCTGCTATGCGCGGTTCTCTGTGCAGAGGATTGGCATGGGGGGCCTCCGGAGATATGCAGACACCCAAGACCGCTGCAGGGTTAGCCATAGGACCAGGTATAGCTGCCCAAGTGCACTTGCTTGTGCGGCGTGGCATGTCAGAGGAATGCGGGCGAGCTCTGCTAGAAGAGGCCGGTGATTACTGGGTTCGATGGGTTTACTGGCGGGACGGCGCACTGCAGAGTGTGTGCGTTCCTAAGAGGGTTCGCGAAGCTAGTGTGCGTTCCGGGGGATTAGGGATGGTTATGCCGGGCGTGATTCCTGACGATCTGGTGCCTCCAATCACATGGGTTAGTGAGCCTGATCCAAGGGAGATGGCCGAGGTTGTGCGGTGCTGGAGAGCCCGCCAAGCAGATGCTGTGGAGGCTAGGTGGCAACAGAGATTGAATGGCCTTGGACTAAGTTGTCGAAGTGGCACACTACGGAAGGAATTGGTCAAATCCGTGGTGCTGAGTAATATGCCGGAAGCCGTGGCAGCGAAGAGGCTGAAAAGGCTTAATGGCATGCAGAGAGACCAATATGTTAGGTGGGTGGAGCTGGGTGGCACGACCTCTCCCCCCACAGTGATCCTGCCCACGAGGATCGAATCAACGGTTGTGCACGCGCTGGAGAGTTTGACGAGGGACTTGGGGGCGTCCCCTCT
>Freshwater_macrophyte_associated_ghabri-like_virus_12
TGGTGTGCGTAGTAGGCGCTACGTCGAGCCAAATGGCGGTCTCTGGACGTTGTGCTTCCAGAAAATTCCAAAGGAAGTTAAGGCACGCGCTGGTCACGAAGCTGAGTTGAGTATATTGTTTGACAGGAATCGTCTTGCATCATATATCCTCAAATTTCGTTGTGCTGTTGATATGGCGGATCAGTTATTGCGCGTATCGAATGCACGTATCGGTGGGTGCCTTGAACCCTTTTTATGGCCACAAGCGGTGGATGATAGGTTAGCGAGGGCACGTGTTCTTGAGGAAACCGTCATGGATGGTGCGACGTATTTAGCCCGCCAAGCCTTGGTCATGTCAACAGTCTTTGATCATCCTGATGCGGTTGTGGCACGTACTTTTAATGTTACCGCGTGTAGCACAATGCGACTACGAGAACCAAGAGTTAGGATTGGATTCAATCAGTCAAGAGTTAAACACTGTAACTGGCTGTCACCTCAGATCCTCAAGACCGCTGCATGGGCTTGGTATTATGGTATCGCAGCACCGAGCTTTATGCCGGATCGGCAGGGTCAGAGTTGGTTGCGTGACGCCAGGTACACATCTGAGTGGAAAGGGGTGCATGAGGATCTGGAAGCAGGCTCGATGATTCATCGATCCGATGAGATCTGGAGTGCCGTCCTAACTGCTTATTGTAACACAGATTGGTACCCCTGTGCATTGGAAGTCTGCAACTTCGGGCAGGTGTTGCGAGTGGATGTCAGTGATGTGCGCGCCCGTATGGCTGTTGGTTACACACAACCAATGATGCGATTGAACTTGCCGTACGAGACGCGTTTGGCTATGGTGACGGTGCATGGTTATGATCTTGATGCTGAGATGAAATTGGAGTTGAACTGTCCCCAGGTGCGAGAGGTGGACGACGGTGACGATCTGTATCCATCCCAGTTCGATTATGATGGTCGAGGTAGATTGACACAAGTGGTTCTGGATCCAGCCGCTGTTGATTTTGAGAACCTCGATCTTCGTGACACTACCTTTGGTAGTGCGGGAATTGACTTCCTTCATGTGCCCACGGTCACAGTGTATAATGACTTCGGGGATATGGAGAAGAGTTCCGGACAGTATTGGATGTCACGTTCGGTTCCTGTTGATAAGGTGTCTGCCGGCATGAGTGCAGGCTTGCAGAGGTTGCTAGAGATGCTGCTGCCACCACCCATCGTCAAGGAAGAGGATGATGGGCATGGCAAAGAAGTGCGTGGAGCTGGTCGGATTGAAGTGGAAATACCGGACATGGGTAGTGCTGCACCTGTTGGTGAAGATGGCGTTGGTGATGTTCCGCTGGTGGAAGTCGGTCCATCGAGTGCCGCTTCCATACTGAGTTCGTTATCAGGTGCATCTCCAGAAGTACTTGATTTGATTAGAAATGCTCTCTTGAAGGACAAGATGGGGGATACTAGCTCCTCAGTCACTCCAGCTACAGCTGAGAGTACGCATGAGGGTGAAACCTGAAGGGGTTGGGCTGGTTGTGAATGGCTAACCCGTATGTATCTTAGTACTGTTCAAATTAGTGTAATTGATGTGATTCGCATCCTTGGTGATGCGTGGACCACTATGAGTGTTTCTGAGCGTGCTGTAGCACGTGATATATGTTTAGGTATTCTTGGTCATGCACCGGATCCAGTGCAGAATTGGGATGAGATGGTGTCAACCATGAAAGATGTGGACCCACCTAAGGAACGTGGTACTGGTATGTATCTGTGTTGTGGTAGGTGTGGTGATGGAGCTGTGCAGGACGTGAAGGTTGGCGGACTTACAGACTCAGAACGGAGGAATTTGTTGGTCAGATTGCTGAAAGGTAAGATCGATCGCCGCGGGCAGAAGGTGCTACGGGATAGTATGGTATTTCAAAGTACCACACTAGCAGAGCGGACTAGATTCACGCCCACGTTAGCCATAAAGTGGTTGCGCGGCAGGCGTGACCTGTTAAGGTATACAAACACTCTGGTTGGTGTCTGCGGAATGGGTGCTGGTTGTTTTTGTAGCACTGTAGCGGCTATGACAGCTATGGGTAGATGTGAGTTACTCGACATAATCGAGCAAAAGAAGGCTTATCAATGCTGCATTAACTGCGCACTAGCGAGTCAAAAAGACTTTAAGGTGCATGTTAGGTATGGTACGACTGATAGGCCGGAAATGGATGGTGAGATATTTGATTGGCAGTATGCCACACATATGCTGGGGAGATTCGATCATATGGTCTTTGCCGACGTGGAGGACCTGCAGAAGCGTGTGAATTACGACGCGACATTACCGGTCAAGAATGGAGTCACTTACTTGAAGGAAGAGTTCGATGCACAATACGAAGAAGAGTTAATCGCGGAGGGTAGTCGATTCGGTTACATATGCGCCATGGCGCGTAGGACAAGTGGGCAGGCATATCACACATTGGGTGAAATGGCTTTGACCGCGGTGCCAACCGGCAGCATGCCCAGTTCAGGAATGACTGAGAATGCGTTGAGTGAGATAGATAAGATGCATCTCAACAAGAAATTGGCGATAATATACATGACACGTGGAGAAGAGGAGGCAATCAAGTTTGGACAGACCCATGCACGGTCAGGCTGGATGTGGAAGCTGGAGATTTCCAAATTGAGGAACTTGGTCCCTGGTACTTTGGGATTCTACCTAAGTTCAGCGCGGGCAAGTGCATATGGTGAGGCCAGGTTCTTGGGGACCATGGAGAACGTGCCACTGATGTGGAGTGAAGCTCGTAAGGAGGAGTTCAATGCATGGTTCATGAAATGGCAGGACACTGGATATGTGGCATGCAGAGATTATAAGAACTATAACCTTTGTCATAAGCATGAACGTATGCAGATGTTCTATAACGCAGCCAAAGCAACCTGTGTGGACTTGGGGGAGTTGGAAATGGCAAAGGACTTCGCACACATGTCTGCATGCCTCAATGATGTTGGCGTGTTCGTAGATGGTGTCTATAACAAGTGGGAGTTTGGCTTACAGACAGGCTGGGCCCACACTATGATGTTCCATTGTGTGCATAACTCGTCGGCAGGTAGGGTGGTTGCCCGCATGGTGCATAAGTTGACTGGGTGGAAGCGGTATATAGCTAGTCATCAAGGGGACGATAGCCGCGAGGTGTGGAGCAACGCACTGGCGGGGCCACTGGCGCAGGCAATATTAGATGCGGGGGGACAAGTAGGTCAATCAACCAAGCAACACTTTGCAAGAGACGAGGGTAGTTGGGCCGAGTTCCTGCGCGTCTGGTACAAAGGAGGCGTAACACGTGGGTCAAGTTTACGCGTGATTGGTGGGTTCGTGTCAGCAGACAGCCAACACTCACCAAATCAGGGTGGTGTTGAAGCAATCAGGACGATTGTATCAACCACAAACTCCATCTGGAGGAAGATGGGTGGCAGAATCGAGTGGAGGCGTTCAGACTTGGCTGCCATGCTGGCCTATTGGTCGGTTGGGAATAAGAGATTTAGAGAAACGGGACCTGTGGATTGGCGAGCCCAGCTGAGTAGACGGTTTGGATTGTCCCTAGGACCATTTCCAGACATGCAGTGGGAAGTGATAGGTGGCATTGTTGAGCGTGAGAAACGGTACAATGTTGAGATTGGGCCTGTGATGTTGAAGCGCGCGGCGAGGAATCTGCAAGCCACAGGGAGAGTAGAAGGTATTCAGCGGTATGCGAAGGAATATGCAGCTGACATGATAGCGTCGGGTGTGGAACAGAGCTATGAGCTACGTGACGCAAAGGTGGTGGCCACATCCACGTGTGGCCAGAGCGCAGTAGAGCAGCGAGAGCATGAGGCCATTGAGATAGGGGCGCAAACAGTGGTGAGACGTTGCCTAGGAGGTCGTTATGGATGGC
>Freshwater_macrophyte_associated_ghabri-like_virus_13
TTTCCCTACACGACGCTCTTCCGATCTGACGACCCTACGGGGATGGTAGCTCTTGCGTTGTAATATTCGCAGCACGTTAAGGCGTGTTCACAGACTCTACGCTACCGGAGATAAGAAAGAGTCGGTCCTCGTGTGGCGAAGGGTGAAAACATCTCTAGTTAAATCTCTGACTATGTACTTCGCTAATCTCTTGGTCGACAACTGCGTTCGCGTCTTGACGCGACTTTTTGACCCCGCTGCATATGCAGCTGATGGGCTCATTAAGAAAGCGGTTGTGCCCGACTCTTCTTTCGCAACGCCGTTCTCGGCTGAGCCAGTTTATTGGCCGGACGACGAACCTAGCGCCGAGCGCCGCTTTATGCGGGGCAACGGTGCGCTTGCTTTACTCCGGGGTGGTGGGGGGGCTATGCTCCTAAACCTGAACCCCAACTCTGCGTACCCCTCGATCATCGAGAAAGGTTACTTGAGTGGCACTAAACATGTCACTATGCAGCCTGACTCTGTGGTCGCGGATTTGCGCGGTCGTTCTTTCTGGGGCAACATCGCGGATAATATCCACGCACCCGCGATAGGCAACAGCAGCGATGCCGACTACTCGGACTTCGTGTTGCACGGGCGCTATGCACACGGTGCAGCGGCGCGCGTCCTTGCCTTTGCATTGGAGCACGCGCTTGCACCTTTTGGCACGCGCCTACGTGTGCGCAACGCTTCTGCGTGTTACTGGTCTCTTGCTCGGTACCGCTCGGATGGTATCACCTTCAGTTTGCAGAATTCTGCTTCAGCATCGCCTTGGTCTTCGCCCTGCCCGGTTGGTCAGGAAAACGAGCCAGCCGTGGTGCTTTGGGTGGACTCTGCGCACAAGTCGCGCGGAATGGCTTTATTTTCGCGCCTTTATGATGCTGGGGGGCCGGTGTACAATGAGCGAGCTTATATGCTATCTCAGTTTGACGAGGGTCGACTTCTTATGGTCGGTACAGGCGTTTTAGCAAGTGAGCTACCCAACGTCCAAGCAACCGATTTCTGGGAGGCAATTCGCGAGGCGATTTGGATATTACAGGTACTAAACAATGTATCTCATGACTTTATGATCCGCCAACTTCACCAATTGATTCATAATTGCCCTATGGTAGATTTGGGCACGGTGCGTGAGCGTGATGCTCTGTTTTGGCGTGTTGCGGCAGGCGCTTTCGGCGAGCCTGAACTTTCGGATCAGGCCACAGCGCGCATTGATGCCGCTATCGAGCGCTCTTTCGGTCCTGATGCGCTGGATAGTTTGGTGGGCCCTGGCGCGGCTGCTGATGTGCCGGACTTTTTGCGCGGTGCAACGTGTAATGTGCTGCGCAATGAGGTGTTGGCGCCTGACCCAGCAACGCTTGATGACGTAGCGCCACCTGTTACTGTGGCGATTACTGGTATAGTGGCTACTATCATAGGTGTGCAGATGGTTGCCGCTCCTGCAGCAGTGCGAAATGAGGTGGCTTTCATGTCACATTTGGATCCTGATGGTTTGCCTGGTATCGCCGCATACAACCGTCCTTTGGGTAGAGACTTGCGACCCGCCTGGAATGTTTTGTCTGGCCGTGCGTATTTTCGGCTTTTTGCGTATTCGCCAGCGCCTGCGGCTGATGCGCCTGCTCCTAACTACCCTGATATGGTTGTGGTTGCTGCAGGCGATCCTGCTATGGCGGGTTTGGCTGCCCACACTCCTGCTGCAAATGATGGCCAGTGGATGGAATGGACACGTGCCTACATTCCAGGTGGTGGTCAGCTTGACCATTTTCCTCGTGATTGGCGCGCGTACGCTGTGCGCTCATTTACGCCAGTTATAGCTGCGCAGTACCCGCAGAATTTTCAACCACCGCCTCCTGGCCGGCTCCGGCGTTTCGACTTGGGTGGCATTGTTGCTGTGGGGCTTAACGCAGCAGGCGCTTTGCCCGATATACAGGCACAATCGCCGCGTATTGCGCATTATTTGGAGGAGGTGCCTACCGCTGGTTGTGCTTTGCATTTTTTGACGGCCGATGGGATACGTAACGTACCTAATGCGTTCAACAACTCGCAGAAGAATCTGCTAGTGTTGCGCGGATATGCTACTGCTTGGGAAGCTGCTCATCTTAGTAGCACCCAGAACGATGCTTACCAACGCTGGGCAAATGCTGATCGTGCGGATGAAATACTTACTGTGGTGCCGGATGAGTTGCACTTGTACGTAGGTGGATGTCGCACGCACAAGTACGTGGAACCTGCAGGCGGTTTGTGGGTACTCTGTTACTTGCGGAAGAAGGAAGCTTTGTATAGCCAGTGTGACGGTGATATGCTCGTTGAGTTGCTTCGTGACTCTTCTCAGCTGGCTAGTGTTTTCCTGAAGCTGCGCACTAGCGTGGAGCTGGGTGACCAGCTTTTACGCATTAGTCTTTCCCCA
>Freshwater_macrophyte_associated_ghabri-like_virus_14
CGTGTGGGGCGCAAGCAGTTTTCGGCCGCTAAGTACACAACTCAGTGGACTAAGATAGGTGGCGCTTTCCAGCCTGGTGCGATGTTAGATATCCAGGATGAAGCTTGGCTTGCAGTGTTGTATTCTATTTATAATGGCGAGCACGACCTCCTCAGTGTTTCGCTTACTGCGTACGGTTCCGATGCCGAGGTGTATGTTGGTGATATTCGCCAACGTTATTCGGCGTTTTTATCTCCTTTCGAAGCCAGGTTGATACTGCCGCACGAGACAAGGTTGCGGCGTTTCGGGCTGCAAGGCGGTGATACAGCTAACACCGCGCAGCCCACTTTTGCTGACGGCGCTACGTACCGTGATGATGCTACTGAGTTGATAACGCTCAACTATGGTTATAATAATGCGGGTATGGGCGTGCCGGGCGCTTTGGTTAATAATCGCGGTGCGGCAGCCTGCAGCGTCATTGACGTTATGCGGACCTCTTTTGCAAGTGCTGGTATACGCATGGGGCGGTTTGATTCCCAAACATTCTCTCCCTATTTTCCTTCTTGCTACCAAGCAGCTGGGCACTACTGGATCGCTTCTGTTGGTGAACGGCAGCTCGTTGCCCCTTGCCACACGCCTGCATTGCAAGCCCTCATCCAGGTTATGACTCCTGACCCGGTGCCTGCGCTTAAGGCGGACGGGGATGGTGAACCCATTAGTATGGATGAGGAAGCGGGCCCTAAGCAAAGCAATCCTTTGACCGCGGTGGAGCCAGGTGCTAATGTGCATGGTGATTTGCGCGTGCACGAGAGTGGGGGCATTACGCTCGCTGACTTGTCGCGGCAGATCTCTGGGCTTGATCCTCTAGTGCAGCGTGCACTGACAGCAGCCTTTTTGCGCGACAAGTTTGGCGACGAGGGTGGTACGCTTGTCACTTTTTTGTCCGGCGGTACTATTGACTCGACACTCACGCCCGCAACTCAGGCGCTGACAGCTAGTACCTCGGGCAACGAAGCGCAACCCGCGCCCGCTGCGCCCGACCCAAATGGCAATTGAGGAGGCGGTGGCTCCTTGCTTACGTTTTGGCTCGATAGGTACTCTCTCCAACGCACTTTGAGCACCAGTGAAGTGTTGAGCACGCTCAATACTTGGTGGAAGTGCGGAGAGAAGTCGGTGCAAGACGCTATCCGCAGGTACATGCTTGACAAGTTTGGACACGCTCCTGATCCCGTGCTAACGTGGGATGAGGTGCGTGATTCAATCGCTCCTGTTGTTCCATGTTGTGGAACACGTCGGTGCGGTGCGTACTTGTCGTGCAGCCTGCATGGTGAATGTGTTTGTTTACCTGCTGTTGCGGAGTATAGTATTGATGATGATGAGCGTAGTAGGCTGATTAACTTAGTATTGCGAGGGAAAGGCACGCGTAAGCAACTGCAACTGTTGGCGAAAAGCACTGTCGCGCAGTCCGAAGTTCTGCGCCAACGTATGCGGCTGACGCCAAAGCTCGCAACTAGTTGGCTGCGTGGCCGGAAAGATTTGCTGCCATATACTAGTTTGCTTGTAGGTGCCCATGCACTAGGTGCAGGGACTTATTGTACTACCGTTGCTATTATTTGTCACTGGGGCATACACCCCATTTTAGATGAATTGCGGGACAAAGGGTTTCTCTCTTGTTGTCACTTCTGTGCGGCTGCGTGCGTCAAGGAGTTCAAGAATGCTGCGCGTATCGGTGCTGCGGATTCGCCTGTGCCAGCGGCAGAATTGTTTGATTGGCAATACGTAACGCACATGCTCGGTAGGTACGATCACGTGATTTTTGCGGACCTCGATGATTTGAAGGAGCGGGCTGATTATGAGGCTGACCTGCCGATTCGCAACGGCTGTGCTGAATATAGGAAGTTATTTGACAAGTACTATGAAGCTGAGCTCGTTA
>Freshwater_macrophyte_associated_ghabri-like_virus_15
ATGGGCATGTCCTTGTTGTCTCGCATCATGGATCAGGGTGGACCTATCATGATGCAGGATTCGTACTTGCTCAAACAATTCGATCCAGGCAATTTGCTTATGGTGGGTACGGGTGAGCTTGTGCGTGATTTTCGTGCTATTCAGCCGGAGGACCTGATGGATGCGATTGACGAAGCGCTCTGGATCCTGGTGACCTATAACAATTTGCCTGCGCAGTTTATTAGGAACTCGTTGCGGTTGTTGATCCGTAACCTTCCGGTTGTAGACATGGCGCATTACAGGGAAGTGAGTCCTTTGTACTGGCGGACTAGGTCTGCTCGTGTTGGTGATCCAGATCTTGCTGGTGGGATACAAGAGTTGGTGGATGAAGCCATTGCAAGGGCCTTTCCAGCCGAAGCTAGGGATGCCGTGGGTCTGGATGATGATGGATTGGCTCGTGGATTCTTCTCAGATCTGATGCGTCGCCAGGCATTGGCTCCAGGTGTGGGCCTTGCCGGATTTGCACCCCATATAGATGCACAGGTACGCTGGGAAGTTTGTGGCTTTCTGGCAGCATTGCAGCGTCCTACAATTGGTCAGATAGATGGGCAAGATGTGCACTTTGCAGCCTTGGACGTTGGTGCACCACCTGGAGTGCCGAATGTGGCACCTTTTACTCGAGCTGCGATGGATGGAGTCATGGCGTGCTTTAGTGGTCGAGCAGGGTTCAGGATCTATGCTTACTCAGGTGCAGCTGATGTACTGGGTAACATTGTGGTTCCTGACGGTTGGCAGGATCTAGGTGTATGGGTGCCTCCGGGCATCGCGCATCCGGATGGTGTGGCTCGTGATGGGCACTGGTTGACATGGGTTGGAGGTAACAACGCGGCTGGTGATCCTCACATCATGGCGGGTGGTCTGCGTCACTACGTCGTTCGATCTTGGATCCCAACGACTCATGAGCACTACATGGGTGGCTATGTTGCACCACCTGCTGCCATGCGAAGGTATGATGTTGATGCGAATTTCAGGATGGGGGTTAGGCCCGGCGGTGCCTTGCCAGATCTGAATGATGCAATGCCGAGGGTATCAGCCTATATGCGTGGAGTGGATACGGCAGGGACTCCATTGGACCTAATTGCCGAGGAGGGGCATAGGAATTTGGCTGATCTGACGGCTGGTCAACGTGCATTGGCCTTGATGCATGGTTTGGCGTATGCGTGGGATGCTTTTGCATTGGGTAGGACCCAGAATGATGCGTATGGTCGTTGGGTGGTTGCTAACCACGCGGGTCGCCATTTGACCACCATTCCGGACGAGTTGATCCCCAGATCGGAAGA
>Freshwater_macrophyte_associated_ghabri-like_virus_16
GGAACGAACACCACTATTCGGCCCGGACGATTACTATGTACCAGCGGAAGCGGCGGACGATACTCCTTTGAGTCACATCTTAGGAAACGCGCCGTCTGGTGCTTACAATGATGAGACGGAGTACTTCAAGTACAACGGTACATTGAATTCTTCTGTGCGTCGCCATGGCAGTATTGACAGTGTCTACAAGAACATTCAATACAACATCGGGACGCGATTCGCGGATGGACATATCGCTCGGCATGCGCCGGCAGTTCTGACGCTCGAGGACACGTTTAGAGTGTCTGAGGCGTTGCAGACTGATATATCCTACGCGTCAGTGAAGAACGCAGCGTTCCCGAAGACATTCAAGACGATGGCTCTCGCGGGGATTGTTGAACGTTTGGCGTGTGGTATCGCTAAGTTCTCGACGTACGGTACGTTGACTCCGTTGCAACTAAGAGGCGGAGGCCAGTTGTCAGTGCGCGCGATCAGTGCAGCAACCGACAACATTGCCGTGGCTCCTGGGAATGTGTTCATCACGAAGCGATCGACCCAGCATACGAAGCCAGCGGTCGAGTGTGCCTTGTACAACGCAATCTCAGGCGAGGGTGGAACGGCATACTCGGACATGCTGGTAATTGATGCGAACGGCGTGCCGCAAGTCTCTGTCTACAATGGCGCGGCGCTTGCGAGTGGTTTTGTCGAGGCACTCAACCAGATCGGGCGCCAGTATGTCGCGTGTGGCGCAGGACCTCAATTCGCACTAGCGGTATTTCGGGGAGTTAACAGGATGTTGACTCTGGCCGGCCATAGTGACGAGGGATCGTATGTGCGCAACGTGCTGCGTCGTGGGCGCTATGAGATGCCATACGGCGCTGTGTTACTCGGTGACCTCTCGGGATACACGGGTCTCCCAAGTCCAGGAGGCGGGATAGTGAGCTATCGCCGTTTAGCGCACTCGATCTTGTTAGGTGGTGCAGCAGGCGTAGCGAACTCAGACCCTCTGGTCAGATTCGGGGATCAATACTATCCAACGCTGTTG
>Freshwater_macrophyte_associated_ghabri-like_virus_2
TTGTTTCTCTCATTTCTTGCGAAAGAAATGAGGCGGCTTTGCCGGAGGTCGATGTAGACCGGGGGATGCCCGAGCTCGTAAGAGTCTCTGTTTTTCTAGGCTTAGGCCTGGAGGACAGTTAAAATGTATTAAGTTTTTTATACATTTCTCCGGAACCCTCTTTCTACTCGGCTACGGTGAATCCCGGAGGACCTCACGGAACTCACCACGCGGATCCCGTGGTCGTGAAGGTTGCTGCCGTAAAGAGCAAACGCGTTCGTTACGTAATATCCCAAATCCTCTTAGGAGGCGAGCCGGTATTGATCCGGGGATTGCTCGCGGGACAGCCGAGCCAAGCTAGACTTGTCTAGCGGATGGTGTACAGACTGCACGGGAACCCACACAACTGGTGGTCGTAACGGATGAACAGTCGACCCAGGACTTAGCGCCTGGGTGTAAGCCTGCGTTCAACAATGAGTTATTACCCGACAATGATCGAAGGGTCTGAAAGAGCTGGACATTCTAGCGAAGATGAAGAGCGGGCATCGACGAGCGAGGGGGACGCCCTGAGTGAGGAGATGTCGATCGACGGCGAAGTGCAAGGTCTCAGGTTAACCATGGCCGGAGCTGAGTTAGTGACGAACGCGCGCGTAGAATGGGCTTCAAGCGAATCGGATCAGCAAAGTACCTCAGAAATGAGAAGAAAGATTGACCGGGATATTAGGCTGTCCTGGTCCCTGCTTGACGGCAGAGAGAAGGCCTACAACAACACACCAATCCTATGGGATGAAGGAATGAACTCTTGCCCGCCCCGACTGGCGAAGACGGGGGACGAGGTTCCGACTGAACTGCCACCAGGTTGGTCTTACGATGGAGAGGATGTAATCACACCGAGCTTGAATCGGTTCATGATTTCACCTACGAGGAGGCTTTTGCCTCAGGGAAGCCCGGAAGGGATCGAGTTTGTGGGAGCGAAACCGGTTGGTGATCTCAAGATAGAATGGACACCCGCCGGACACATGGAGCACGACGGGATGCACTACGGGGAGCACTCGGCGGTGATACCGCCGGGGCAAGTGATGGACAATCGGGATTTGTTCTCCGGAAATCTGGCAGCTAGCGACACACCGATAGTAGACTACACGATCGTCAATATAGCTTTACCAGACGCGGCTAGCGTGCCGATGGGAGACTTCGCGCCGGGACCAGTGGGCGTGGATGTATTGATGGACGTTAGGGGGACTTACATGGTAGAGGGCACGGACGGGAACAGGCAGGAGGTCGTCTGTCAGCCGAATATACAAGTGGCCGCACTGATGAACGACATAGTGACGGTGCATGGGTCGATGGGTCAAGCAGAAGGGAAGGTCGTCGACCCAGGAGCGCGGGCAGACCTAACGAATTACCTGGATACGTCGGCACCCTTGGGTGACACGAGAGGACTGACTGGCTTGACGGAAGTCATCAACGTGGTTGGGCGCGGGGCGTTGCTGGGCAATATCAGGGCTTGGTTCGCAGACGGGGCCAGGAACGGAGACTCTTATCTGGGCTACACAAAATTGTGGCTATACGTTATAGCATTAATGATACGCGACCAGATCAACGACGACTTCGCAGGCACAGTGTGGGCCTTCGCGAATGATCCCAACGTATTACAACCTGCCTGGGAGAACTCCACGGTTGACAGGAGGTGCTGGGACGCGTACAACGCGCAAGTGCGAGACAGAAGTCGAGGTTGGTTCATCGCGGATCCTGGCACGCAATGGCAGGTAGCACAATGCATGGCGGACTTCTACAGGCCTTTTCCTTCGTTTACTCTCACGATGACCAACCACCGAGTCAACGCAACACCGGCGCCACTGGGACACAGATTTCCCGGGATACACCTGGTAATGTGCACGGGGAAGGACAATTTCGGGACGCCACCGATAGCAGCTGGCGCGGGGGTAGTCCCAGCACAGCAGAACTTGCCGCAGCGAGCGGCAGTGCCGACGATAGCCATGTACCATGAAGCTTTAAGGCAGCTGGCCTTTTGGAGGGACGAAGTGGAGGATTGCAGAGTTGGTCTGGCACTGGCACTAAGGCTGTCGGCGTGCAGGATAGTGGACGAGATCGTGCCAGCGGACGCTAACACCAGGAGGTGGCCGGTGTGGAGTTATGGAATACCGGGCATGGGGTTGGAAGTGGTCACGCCAATCACCAACACTCTAGTTGCGGCCTACATCAAAGGCAGCGTCACCGTCATGCACACGTTCGATGGGGTCTTCAACATTGAGAGAGACTGGATGTTGCGCGCCGTACACAAGTTAGCGGTAACGGGCATTGACGCCACTGGGAGAGTGATGCAGGCACTGTGCTTGGCAGCCAGCGACGTCGACGATATGATCGGCAACGTCGATACTGTGGCAACAGACATCACAACATCGGTCTGGGGCAATCGGCGGCTTTGGAAGAAAGTGTTCTGGGAAGGAGTGGTACAATACCAACGCCGAGTTTTTGGTGTGCACGGATGCAGAGAGGCAAACGCCGTGCTCTTCAATAGAAGGCAGTTTGACGACAACTTCCGCTACGCGAGGATCGTGCCAGCAGGCGAAGTCGCTCTGTTCGTGTCGGCCTGGGAATGCGTGTTCTACAGGCACGCGCCGAGGATGCCGTGGCAGTGGGAGATCCTGGTGGCGGGCTGCTCGTACGGAGGCGCCGAGGTGTTCAGGTCGGGGGGCCAGAATCGAAGACAGGCGAGGTTCATCCACACGTCGGTGAGTCAGCCAAAGGTGGACAGGACGGGCAAGTTCGCGAACGTAGACCAATACGTCGAGGCGCTGGTCATGACGCAGCACGCTAGCGAGACGGAGGGCGGCAGGCCTGCACTGTTGTTCAGGTCTAGATACACGGAGTCGGAACAAGTGGCCCAGCTTGAGCCGAGAGCGGTGATACTGGCACAAGCGTGGATGGCAGACCCAGCCCACCCGGGAACTTACAGCAGATCAGGTTGGCACGTGAACTTTGACTCGTCTCTGTTGCGAGCGGTGCGGTACGAAGTGGTCAGGGCGGACAACGCCAACCTAAGCAGGGCGACGATAGAGACGGCGCAGAGGAGAGTAGTATCGCCGGGCCTAGTACTGACGGCGGCACTACCCAACGCCGATGCGGTCCACCCTGGCGCGTTGGACTTTCCGGGCTGGGATGCGGCCCCGGCGGCTGTCGGAGTTGGTAGAGCGGGCGTGGAGTTGGCAGCGCCGCGGATTAGAGGAGGAGAAGCTGAAGATGGGGCGCGGGACTAGCTTGGGCCGGCGTGTTTTCTGGAGTATCACGCGCAGGCCTAAAACCCGTACTACCAAAACCGTGGAGTGTTAGATGCAGAGACTGGGATGGATTGAGGCCCTCGATCACGCTTACAGATATGCTCGAAGCTGAGATGAGGTTCGTTCGAGGAGAAATGGCGGACGAGGAGTGGGAGCGAGTGATGGACTGGTTCGCGCCATGGGCTGACATGACAGGTCGAGAGGCGACCGCGAAAAGGTGGTGGAATGTAGCCTTCAATAAGATTAATAGGGAGAAAAAGATGAAACCGTTGTGCCCACGTAGAGTGATAGATGCATGCTTTAATGACTTTAGACACTCTAACTCCAGCTGGGACAAGCTTGACTCCCTGTTCTCGTATGTGAATTCACAGGAGAAAACGCACACGATGTTTAATTTGAGGTCGGCAATGGAGGTGATGATCAAGACCTGCCCGATGGCCCTTAAGGACAGGAGGGTCGAGCTGATAAGGGAAGGTTTTTACCAGGCGTCGGCCGAGGTGTCCAAGAACGTGATGGCATGCTGGATCCTGTGGGTCGCGGGGTTGCCGTACGCCGAGGAAATTGCGGCATTCTACCTGGACATAGGGTTGTTACGGACGACACGGCAGGGGTTCGCTAATGTTTCGAAGGCCGTCACGACAGCCATGCAGAAGACGCTGATGCTACCGACGAAAAACGGGAGTTACAGGGACCTGGCGACGGACGAACTAGCGCAGGGGGCCTACATTGGCGAGTTTACTGGTCGAGCCAACTGGATATTTGACTGGGACGAAGACATCAAGAACCGTTGCACGCCGGGCTGCGAAATACCGCTGTATAGCATGGATGACAAAGGAGAGTGGACGGAAGACCAGTGGTGGATTGACCTGGAGGGAGCCATAAGGAGAGCGACCCTGGCGGCTATGCCGAACAAACAACTCACCCTGACTCCTGCAGAGCACTACGATCGAAGACAAACTTGGATGGCCGGAGGCAGCAGTGGCGGCCAGTCAGTCATGGTGGACGCGGAGCCGGAGGCGAAGAAAGCTAAGCTTGATTCACTGGCCGAGAGGGAAGAGCAGCTGAGTGAAGAGCTTGGAGAACTAAGGCTGGCGATAGGCGCATACGGAGACCCATTCAAGCGCACCAGAGGGCGGAGGCAGACAGGCAAGCGTGGCAGCGTGCTCTTGACGCGGTCCCTTGGTGGTGTGTTCGGAGAACGAGGGAACGGAGCGTGGCGATGCGTGGGTGACCAAGCGGTGAGTGGAGAGAACACGATCGTCCTGGGCATGAACCGGAGCAGGTGCCATTTCTACTTGGGAACAGGAGAGGCGGATGAGCCTGAAACCGACGTGAGCGCGGACGTGTTAGAAGTGGCGAGGCGGCTGCAGGCGCTATGGAGGAAGCACATTGCGTTGCAGGACGAGGTGGCCACAACCAAGGCGAGGATAAGAGAGAAAGTTAGGATATCTAAGCGGGCGTACGCCGAGGCGGTGGACTACGAGGAACTAATGAGACTGACGCAGGTGCCGGAGTGCGTGGCCACGGGGTCGCAGAAATTGGACCGTATGAAACCAAGGTCCATACACGGCACTACGTACCAGCATTATGCGAGGTCTGATTACGTGGTGAGCCACCTGGAAAAAGGAAGCATTAAGCTACCGTATCTCTGTGGTCGGCTAGGCCCTGACGAGCAGGCCTACATGGACCACCAGCTAATGAATGCAGGCGGCATAGCGATGGCGGCAGACCACGACGACTACGACCGGGTACACTCCCTGCGGGCGCAGGCCATGCAATACGAAGTGGCGGCGGAGATAGCGCCGGCGGTGGCACACCAAGTGCGGCAAGAGTGGAGAGAAGAGTGCCTGTGGCTGGCGGAGTCGCTTAGGAACCAAAAGTTGAGGATACCGGAGAAGGGACGGACATACGAGGTGCACCAAGGGGGCTTCACTGGCTCACGGGACACGGCGTTCAGGAACGACAGGCTGCACGAGGCATATGAGAGTGTGGCCCGGAAAAACGCGTCGGCCTTGCTAGGGCGTAAGGTCGAACCCATTGCTCAGCGGATCAGAGGTGACGACATACTAAGCCGTATGAGGAAGTGGTCGGAGTGCGCCGTGGAGCTGAGCTGCCTAATGAGGAGCGGTTTTATGTTAAACGCCTCGAAACAAGTCTTGAGCGAGAAGTACGGGGTGTTCTTGCGCGTGATATACGAGAAAGGCAGGATGACGGGCTACGCTGCCAGGTCGGTGGGGTCACTCGTGATGCAGCCGTTACAGGCCAAGGAGAGAGTGGACGTGAGGTCGAGAGTGTCGGCGATGGACGCGCACGTGCACCTACTAGTCAGACGAGGAATGCGGCACAGAGTGGCTGCGGCCATATGGGACAACATGATGTCATACTGGGGCAAGCTGCAACTGGACAGGAGGAGCAACCTTTACGCGCGCGTGCCAAGGGCGGTAATCAGTGGACGTACCACGGAAGGAGGCTGGGGCCTGGCGGCGCCGGGAAGGCTACCGATGCCGTTGGGGGTCACGTTACCAGCGTGTCCAGCCTTTAAAATCAGGACAGACGAGATTAGCAGGGTGGTGGACAACAAGATGAGCTCAAAACATGCGGGACACGTGGCGGGCAGGTTCGGAGAGGTAATACCGGAAGAGGCGGCCAACTTGGCGAACACGTGGAGGCGGGCGAACGTCGAATCTGACGCGACGCCGACCGATCAAGCCAGGGCGTGGAGAGATCATTGTGCCGAGTTCTCGGACTGGTTAGAGAGGACTAAAAGGGCGCTCGGGGCTGACAGGGAGACCATAGGACCACAGAGGCCAACGCGGGGCATATACGTTCTGGCTGGCCCCGGGGCAGGTAAGACTACAGAAGTCAGAAGAGGCAACCTGCCTTGGACATTGGACGCAGACGAAGAATTAAACAAGGCGGGCATAGACTGGGGCAGGTACGGCAGCCGACACCTGACGGAATACGTGGACGAGCGAGTGAAAGGAGCGGACGCACTAATAAGGCGGCTGGAGGACGGGCACAACGTGGTGGGCGCCCACGGAGACGAGGTGACTCTGAAGAAGATCATGTCGGCTGGCCTAGACGTGGTGCGAGTGGAAGGTGATCCGGCCCTACACGAGCGCTGGCTGATCAGGCGGGACGGGGCGAGAAAAGCCTCGAGACTCCTGGGCGACGATACAGACAGGCGGAGGAGACTAAGGACGATGGGCTGGGTGGCCACAGACAGGGACAAAATCCCTAGGGCTAGGAATCTAAGTGACGCAGTGCACAACGTGTTGTACAAAAATCAGCTCGCGTACAGGGACGAGCGCACCCATGGGCTCTTAAGAGTAGTTGGCGTGCGCGGCGGATACCTATCGTGCGGGGAGTACAACTATGTGAGCGTGTTACCGAACCCGAGACTGAACGAGTTGGCCAGCAATACCCAACTTGGGACGGAGCAGCTGGTGCGTAAGGCAGCAGAACTACGCCAAGTCACATACGAGAAACAACTGGCACAGGAATTGTTGGTGGCAGGGCAATCAGGAGCAGCGGAATGGGTGAATGCACTGGGTCGCGACATAGCGATCTTCGATAAGGCTGAGAATGGAACGCCATCGAGCATTAAGAACTTATTACCAGCCCCTATGGCGAATGCAGGAACCATCCAGTACTGGGCGTCGTTGGTTGGCATAGTCGCCAAGACGAGGCTGGTAGGAGGTGGATATAACGGCCGTACGGCTGAAGAGGAAGTGCTGGCGGTCTACAGGAAAGCGTTCCTGCGAGACGGAGCTAGCATGCTAAGTGGCTACTAGTGGGAGAGAACGATTAGTGATCATTTAGCCTTTAAA
>Freshwater_macrophyte_associated_ghabri-like_virus_3
AACTTTGGACCACAATTGGCCCACCAGTACAGCCGAAACAGGTCGACGTTTGGGCGGATGTGTTCTGACAGTGCCCTGCTGGTAAGTAAGCAGTGGGTTGATTACTATAACCCTATGTTACCTGTGGCCACTAAAGAAGAACGCAAGGTGCGCACTGTTGTCGGTGACCATGCTTTCCTATACAATGCGGAGTATTTGACGGCTGCAGCTAGTGGCCAGCAGATCACTTTGGAAGCCGAGGTCCARGCAATGAAAAACCAAGAGAAGGAGACTCGAGCCGCTGCTGAGCAACTGGCGGTGCAAAACTCTGAGATTAGARCAAAAACGCTGACCCATAACAGCGGCCCTGCTGAGGATTTTGCTGCGGTCCTCAAATTCATCAGCATCACCATGAAAAGGCTTGATGAAATGCTGGGKAGCCTATCTCTCAAAATGGGTAGTTACCGAGAGGCACCTGATGGTCCTCCGGAGCCGCCTGTCCGGCTGAGCGCTGCCCCCTCGGTGGCCTCCTCCGTTACGGAGGAGGCCATCTGAGGGTGCGGCGCCAGCCGCACCTTTCTCACGCCCAACTTCTCTAGGGTGGGGTGTGAGGGTATGAAGGTGTGGTTGGCGGTGTCCGGACCAGCGGAAGCCCGAGCGGCGTTCCGCCTAGCTCTTCAGAGACCAGGACTGACTGTTGTCTCACTGGAGCGCAAGGCGGAGGAGGCTGCAAAAGGTGGAGCTGAGAGTGTCACTGCCGCTGCACTGAAGAACCTCACACCCCCCCTACTTTGCATAGCAGACGGTCTACCAACTGATGACGATTGGTGTGTATTTGAATTAGCTAGCACCACTGTGTCTCCGTCTATCTACGTACGATCAAAGGAAACAGGTTACCAGTGTTCTGGGGAGGTGGATCCAATGCTCTTGGGGGATCTGCCTTTGTGGAGCAGGGTTTGTGACGTCTGGAGTACAGCGATTGTAGCTAATGTGAAGAGTAGGAGTTGGGCGTGGGCGAACTCTGTAGTCGGGCTTGCCATTGCAGGGTTTGATTCATATGGGCGAGCCGTTCTTGTCCAAGGGCAACCGGTGGGTGTAGTAGGTCCCACAGCTGAGAGGAAGATGCTGTCAAGGCCGGCAGCGGAAGCCTGCGGTTGTGGGTGGTTGTGGAGTGACATACCGGAAGGTGTGAGCTTCACCATCACACGGGAACTGGCTGAGTGGCTCAAAGGGGAGGCACTGGCTGGGACCATACCTAGTTCCATAGCACGCAAGTGGTTTTCTGCGGCTTTCAGTGGACTGTTGCCAGGTTGGCTTCAGCGATTGGGAGCTGAACAGGGAGCTGCTTGGATCTGGACAGATCTCAGGGCTTTGGGTGAACAGCTGGGCATTGGTGTCGTGACAGAAAAACCTGCATCGGCAGGGGTGGGGGGTACATTGTGTGATGACTTTTCGTGTTCAGAAAAACAACAAAAAACTCATAAAAATAGGAACTACTACCGAAAATTGGGTGCCGCTCTGAAAAGAGTGACCAATAACCGCGCGCTCAGTGATCTACTGACTAGATCAAAAATTCTTTTCAATATAGCAGCATATGGGGCCTCGCAAGACGCTGATGGGATGTTGAGGCATAGGAAGATGGGTAGCGTCGTGTATGACAAAACTATAGCAGTTAGCAGGAGGGACGAGCTAGCTGCTGGGCAGTTGAGGGCTATCATGTGTGATGGTCTGGCTGCATGTGCTGAGGGCAAGCACTTGGGACAGGAGCCGCAGGAAATCCTCCGTTCGGTTCGGTGGCTGGTGAGTAAAATCGCAGACAATACGGCTAACCACTGGACTAGGGTACTTCGTTGGTGTTATCCAAGTAGTAGTGCTGCTTTGGAAGCCCGGGACAAGTACAACGTGCACATAGCCTTGTGTGTGGCCAAACGTTGTGGTGTCCTAAAAGATGAAGACCTGGAGTTGATAATGTTACAGTGCGTGGGGTTAGGTGGGCAGTTTCTGGCTCGCCTGTTGCTCTATGCATCAAGCGGTGAGTTCCAATGTTCCGTGGTGAGAGGTTTGATATTAGCAGGATGGCTAGATAAAGGGCTAATGGAGTACGGTAAGCTGGCTAAGGAGGTTCATAGAGTAGTGCGGGTCACGCGGAGCTGCTGGGTGCCAGCGTTGGGTCTGGTGTCAACTAGTGGTGACTACAACCACCTGTTGTACCTGGACCAGCTGGCAGGGCGATATGATTTCGCTGAGATCGACTTGCAGGAGAGTATTACAGAACGTCAGATTCCGAACCCTGTCAAGGCAGTTCCGTATGATGGTGCGATGAGTGCCACCATGTTCGACCTGTGGCTGGGCGAGGAGCTGAGACGTGATGTAGCTACCTGTGTGGCTAGCACGTTGAAGAAGGGCGACAGCACATTGGAAGACCAGCTGGCGAGATATCCAACAATGGCGTCGGGTGGCAGCTGCAAAAGGCTGCGCGGAAAATTAAGAGTCAACTACAAAGGCAGGGAGTACGAGGTGGACAGCCCCAACAAACTAGCCTGGGTGGCTGACTTAGATGCACAGGACGTCATCGAGATCTGCTATGAAAATGAAGGCCGACCAATCGTGGGAGGTGGGGTGCGGAAGACGGAGCCTGGTAGACTTCGAATGCTACTACCGGGGCCAGAAAGTATGTGGCTCCGGGATTCCTTGGCGCTGCTAGATTCTGAGCGCGACTTGTTCTCCAGTTATGCAGATGTAGCGCTACAGCAAGAAGGCCTGGAGGGCTTGCGTCAGTGTGTGGATCTAGTGAACTGGTCTGGTCAGCAGGGGGACACTGTGATAGCTGAGGATTTTGACGATTTTAATATATTGCATGATGTGCACACCATGAGAGCAGATCTGCGCTATTACGGGAATCAACTGCTAAAGGCTGCTGGCTCTAAAAACGTCCGTTTAACCCCGACCACCCCACTTCCAATAGTAGCAGGGGTTTGCGCCATATTATCTGCTGAGGCATTGGGGCAGCTGCAGGCACGTGATGCCACAAGAAGCAATAGTGAGTACACACGCGTAGTGCGCGGGCTATGGACAGGTTGGCGCACTACGATGTTTTTTAACACTAGGTTCAACAGAGCGTACTCACGCGTGGTACAGAGAGCAGTGGAGCGAGAATACGGCTTCAAGCCTCTACAGAAAGTAGCTTACGTTGGAGATGACAGTGTTGCAGCAGCACCCACAGAGTATGAGGCGTTGCGTCGGTTAGAGGCATTTAACAGGTGTGGGCTACAATCGCAAGCGAGCAAGCAGGCTGTGGATGATACTATGGCCGAGCTGACCAGAATAGTGTACACAGATGGCACCAGAATGCGAGGCTCACTGTGCCGAGGACTAGCTTGGGGCGCTTCCGGGGATATGCAGACTCCCAAAACAGCAGCAGGGCTAGCAATTGGTCCAGGCATAGCTGCACAGGTACACCTTCTGCGGCGCCGTGGCATGACAGACACATGCTGCACGGCGCTGCTACAAGAAGCTGGAAAGTACTGGGTGCGGTGGGTGTACTGGAGTGATGGCGCCTTGCAGAGTGTGGAGGTTCCTGAGAGAATACGCCGTGCCTCCGTGCGCACAGGCGGGCTTGGCATGGTGGAGCCCGGGATCATACCACAGGACTTAGTCCCACCTATAGCCTGGACGCAGCAGATAGAAGAACGGGATCTGGGCCATGTAATTAAGACATGGTCTGCCAAGCAGGCTGACAGGATTGAACACCGGTGGCAGCAGCGGTTGCACGCCCTGGGGTTGACAACCAGACCCGGGTTAGTCCGAGACGGGCTTGTGGGAGCAGTTGTGGAGAGCAACATGCCTGAGGCCTTAGCTGCTAGAAGACTGAAGATATTAAACCAAACACAATACAAGCAGTATAAAGAGTGGGTTGCGCTGGGTGGGACCACCTCGCAACCTACAGTCGCACTGCCTACAGGTGCGGAAYTAATGGTGGTCCATGAGCTTGAGAAGGTGACTAGGGCGATACGAGGACAGGTACCGTCCCCTGCGCTTCTCAAATGGCTTAGCGGTTGGTCATTAGCTCAAGCAGCCATATCTGCGGCACTGGGTGAGGCTGCAGGGGTGCCCTCAGTGTTAAAACAAATAAAGACATTGGGTGCACCCAGAACCCAGAAAGAGTTGGATGTGACCGAAAGCGTGGACAGGCTGAGCGTGGATAATAGTTATCTGCGCAGGTTAAAGATGGAACACCACGGGTTGGCAGCGGCATATCTAMAGGGACAGGATACCTCGACCTCCATCCTTCGGGCTAGTTGGAGCCAAGCATACTTGCTTGGTCGACTATGCGCTGGAAGCTGGAATTCGTCATCTGTTAGTGACAGGGGGTAGGGAGTGGGCGCCAGGCTCCATGAGATTAGCGGGCGCAATCGACACACTAGGGTTAACCATTGAGAAATGGATTGCTGGACATGAGTTTTGGGGAGCTCAACAGCAATACTAGTGGCAATCCTCATGTGACTCCTAGATGAGATCGCACTGATTACTGGTGAGTGGGACCTTAGGCCCCCCCACCAAGTATGCGTCGATTTTCGGGGGGGTCACCCCGGCGATCGCCCACTCAGCTCTTCGGAGTACGCACTGAGTGGTGGCCCTATCTGGGCAAAGAAAAACGAGGTTCCGCTTGACCGTGCTACAATACAGTAGCCAGCGGTGGCCCTCAAGGAGCTGTAATCTCACCTGCGGCAGCTCCGGTCTCCACGGCTATCTGCTAGGAGATCATAATGGACACCTGCCCAATCTTGGGTGTTTTAGGTGCATTTGGGTGTGGAGCGACTAGCGGGTCAATGACGCGAGTTGAGAACTTAACGTGGGCTGAAAGCCCGGGCCGGTAAGCCACGGTTCGTAGGCTGAGTTAAACTTTGCCGCCGCTCGCACACACACGTTGCACCAACGATGCCACAATTGGGGGTGATTTACTGGTCGGATGACCTGTCCACGGCAACCTGGGGGACGGAAACCTGGGGAGTGTAGCGAACTCGCGCGTGGGGGGTCGAGGGGGCGCACGCCCTGCAGATTCGGTCCAGGTGTCCAGGTGAGAGCAACGAGGGGTCAGCCCAAACGGGGTAGGGTGCGGTCTTTAGTTGTATGGGTTTCAGGGTCAAAGCGGCGGCAAGTAACTACCAACTACTTGACCAGCGCCTGAAATTGGTACAACACTCGACATCTGTGGGACTTGGAAAGCAGATGTCCATTCCC
>Freshwater_macrophyte_associated_ghabri-like_virus_4
CTGGTATTGCAGCAGGTGTGAACCAAGGGTGGGGAGTTCGGACTGCCAATGGCCGAGATAACTTCTCAGTATATGCCATGCGCAACTTATGCCCCGGTATGGCCACAGCTAGGTACCGGATTGCCTCCCGTTCTCGCCGAGGTACAGTGACTGCCCCGCCAACCCTGGCTGCTGATGACTTCGCTGGTTTTGTAAACTTTGGACCACAATTGGCCCACCAGTACAGCCGAAACAGGTCGACGTTTGGGCGGATGTGTTCTGACAGTGCCCTGCTGGTGAGTAAGCAGTGGGTTGACTATTATAACCCTATGCTACCTGTAGCCACTAAAGAGGAACGAAAGGTGCGCACTGTTGTCGGGGACCATGCTTTCTTCTACAATGCGGAGTATTTGACGGCTGCAGCTAGTGGCCAGCAGATCACTTTTGAAGCTGAAGCCCAAGCAATGAAGACGCAAGAGCAGGAGACTCGAGCCGCTGCTGAGCAACTGGCGGTACAAAACTCCGAAATAAGAACGAAAACGCTGACCCATAACAGCGGCCCTGCTGAGGATTTTGCTGCGGTCCTCAAATTCATCAGCATCACCATGAAAAGGCTTGATGAAATGCTGGGTAGCCTATCTCTCAAAATGGGTAGTTACCGAGAGGCACCGGATGGGCCTCCCGAACCACCCGTTCGGTTAGGCGCCGCATCCTCGGTGGCCTCCTCCATTACGGAGGAGGCCGCCTGAGGGTGCGGCGCCAGCCGCACCTTTCTCACGCCCAACTTCTCTAGGGTGGGGTGTGAGGGTATGAAGGTGTGGCTGGCGGTGTCCGGACCAGCGGAAGCCCGAGCGGCGTTCCGCCTAGCACTCCAGAGACCAGGACTGACTGTTGTCTCACTGGAGCGCAAGGCGGAAGCGGCCGCAAGAGGTGGAGCTGAGAGTGTCACCGCTGCTGCACTGAAAAACCTCACACCCCCTCTACTTTGCATAGCGGACGGTCTGCCTACTGATGACGATTGGTGTGTATTTGAATTAGCAAGCACCACTGTGTCTCCGTCCATCTACGTGCGATCAAAGGAAACAGGTTACCAGTGTTCTGGGGAGGTGGATCCAATGCTCTTGGGGGATCTGCCTTTGTGGAGCAGGGTTTGTGACGTCTGGAGTACCGCGATTGTAGCTAATGTGAAGAGTAGGAGTTGGGCGTGGGCGAACTCTGTAGTCGGGCTTGCCATTGCAGGGTTTGATTCATATGGGCGAGCCGTTCTTGTCCAAGGGCAACCGGTGGGTGTAGTAGGTCCCACAGCTGAGAGGAAGATGCTGTCAAGGCCGGCAGCGGAAGCCTGCGGCTGTGGGTGGTTGTGGAGTGATATACCAGAAGGTGTTAGCTTCACCATCACACGGGAACTGGCTGAGTGGATCAAAGGGGAGACACTGGCTGGGACCATACCCAGTTCCATAGCACGCAAGTGGTTTTCTGCGGCTTTCAGCGGTCTGCTGCCAGGTTGGTTGCAGCGTCTGGGGGCTGAGCAGGGGGCTGCTTGGATCTGGACAGATCTCAGGGCTTTGGGTGACCAGCTGGGCGTTGGTGTCGTGGCAGAAAAACCTGCATCGGCGGGGCAAAGGGAGGGTTTATGTGATAGTGCTGTTAATGTAGAAAACTCAAAAAACCATAAAAATAGAAATTACTACCGGAGATTAAGTGCTGCTCTGAAAAGAGTTGCTAGTGACCGCGCGCTCAGTGATCTACTGCCTAGATCAAAAATACTTTGTAATATAGCATCATATGGGGCCTCGCAAGACGCTGAAGGGATGATGAGGCATAGGAAGATGGGTAGCGTCGTATTTGACAAAACGATAGCAGTCAGCAGACGGGACGAGCTGGCTGCTGGGCAGCTGAGAGCTATCATGTGTGATGGCCTTGCTGCTAGTGCTGAGGGCAAGCACTTGGGACAAGATCCGCAGGAAATCCTCCGTGCGGTCCGGTGGTTGGTGAGTAAAATCGCAGACAACACGGCCAGCCACTGGACCAGGGTACTTCGTTGGTGCTATCCAAGTAGTAGTGCTGCTTTGGAAGCCCGGGACAAGTACAACGTGCACATAGCCTTGTGTGTGGCCAAACGTTGTGGTGTCCTAAAGGATGAGGACCTGGAGTTGATAATGTTGCAGTGCGTGGGGCTAGGTGGTCAGTTTCTGGCACGCCTGCTGCTCTACGCATCAAGCGGTGAGTTCCAATGTTCCGTGGTGAGAGGTTTGATATTGGCGGGCTGGCTTGATAAAGGGCTGATGGAGTATGGAAAATTAGCTAAGGAGGTGCACAGAGTAGTACGAGTCACGCGGAGCAGCTGGGTGCCAGCATTGGGTCTGGCTTCTACTAGTGGTGACTACAACCATCTGCTGTATCTGGATCAACTGACGGGGCGGTATGATTTCGCCGAGATAGACTTGCAAGAGAGTATAACTGAGCGTCAGGTCCCGAATCCAGTTAAGGCAGTTCCGTATGATGGTGCTATGAGTGCCACTATGTTCGATGTATGGCTAGGTGAGGAGCTGAGACGAGATGTGGCGACCTGTGTGGCTAGTACGCTGAAGAAGGGCGACAGTACACTGGAAGATCAGTTGGCTAGATATCCAACAATGGCGTCGGGCGGCAGCTGTAAGCGGCTGCGTGGTAAACTGACGGTCAACTATAAGGGTAGGGAGTATGAGGTGGATAGCCCCAACAAGCTTGCCTGGGTAGCTGACCTAGAAGCAGAGGACGTCATTGAAATCTGCTATGAGGATGAGGGTCGACCGATTTCTGGTGGTGGCGTGAGGAAGACGGAGCCAGGTAGACTACGGATGTTATTGCCAGGACCAGAAAGTATGTGGCTCCGTGATTCGCTGGCTTTGTTAGATTCCGAGCGTGACTTGTTCGCCAGTTATGCAGATGTGGCGTTGCAGCAGGAGGGGTTGGAAGGATTGAGACAGTGTGTTGATCTGGTGAACTGGTCTGGTGAGCAGGGAGACACTGTAATCGCAGAAGACTTTGATGATTTTAACATCCTGCATGACGTGCACACCATGAGAGCTGATCTGCGGTACTATGGAAATCAGTTGCTGAAGGCTGCGGGCTCTCAGAAAGTGCGTCTGACCCCGACAACTCCACTGCCAATTGTAGCGGGGGTTTGCGCTCTGCTGTCGGCTGAGGCATTGGGACAACTGCAGGCACGCGACGCCACTAAGAGCAATAGTGAGTACACACGTGTGGTACGCGGATTATGGACGGGGTGGCGCACCACTATGTTTTTTAACACCAGGTTCAACAGAGCTTACTCACGAGTGGTGCAGAGAGCAGTAGAACGGGAGTATGGTTTCCAGCCTCTAACTAAGGTGGCGTATGTTGGGGATGACAGCGTTGCAGCAGCCCCTACCGAGTATGAGGCGCTGCGCAGATTAGAAGCCTTTAACAGGTGCGGACTACAGTCCCAGGCAAGTAAGCAGGCTGTGGATGATACTATGGCAGAGCTCACCCGAATAGTTTACACAGATGGAGCAAGAATGCGGGGCTCGCTTTGTCGTGGGCTCGCATGGGGGGCCTCCGGGGATATGCAGACTCCTAAAACTGCAGCAGGCTTAGCGATAGGTCCGGGCATTGCCGCACAGGTACACCTCCTGCGGCGTCGTGGCATGACAGACACATGCTGCACGGCGCTGCTACAAGAGGCGGGTAAGTACTGGGTGCGGTGGGTGTACTGGAGTGATGGAGCCCTGCAGAGTGTTGAGGTCCCGGATAGAATACGACGAGCCTCTGTCAGAACGGGTGGATTAGGTATGGTGGAGCCAGGTGTCATACCACATGACTTAGTCCCTCCAATTGCCTGGAGACAGCAGATTGAGGAACAGGATCTGGGTCATGTCATTAAAACGTGGTCAGCGAAACAGGCTGATAGGGTGGAGCACCGATGGCAACAGAGGTTGCACGCTTTGGGCCTGACTACCAGACCAGGTCTAGTACGTGATGGGCTAGTCGGCGCAGTAGTGGAGAGCAATATGCCAGAGGCCTTGGCTGCAAGGAGACTAAAAATGTTAAACTTAACACAATACAAGCATCCTCCTCTTTCTCAGATCGGAAGAGC
>Freshwater_macrophyte_associated_ghabri-like_virus_5
AAACAAACTACGGAATAAGTTGCGCAATGAGCGGCGGAGAGCGGACGCGGAGAAGAAGCGGTTCCATTTTGAGCTGAGTGACGATCAGTTCAGATCCGGTCGTAAGATTTCTGAGGTCTTGCGTGATTTAACTACATATGGGAGCTTAGTACACACCAAAGGGACGCTAGGCTACAGGAGATTGGGTGGTGTGGTTTATGACACTGAAATTGCCGTACACGTGCGTGATGAGCACGTGGCCCGCATCCTAGACGAATGTGGGTGGCATTCGCTGGCTGCGACTGCTAGGGGGCAGCAGGGCGAGCAGGACATCAACGAAGTGGTGCAGGCGATTACATGGCTGGTGGACAATACCGCGGTCCCATCTGCCCGGTCATGGAGTCGTCTCTTATTGTGGTGCTTTCCAGGGAGCAGTAGGGCCCTAGAGAGCCGGGACAAGTACAGCGTGCCCGTAGCCCTACGGGTGGCCAAACGCTGCGCTGTCCTCGATGATAAGGACATCACACGCATTATGGCAGGAATGGTGGGTTTGGGTGGACAGGCCCTTGCTCGCTTCCTGCTGTATGCTAGTTGTGGACTGCCGCAGCGGTCAGTTGTCAAGGGGGTGATTGTAGCTGGCTGGTGCTCAGCGGGGTTGAAGGAGTACGGGGTTCTTGCAAAAGAAGTCCATCGAGTAGTCCGGGTAACGCGAAGTTCCTGGGTGCCTCAGCTGGGTCTCGAGTCCAACGATATTGACTACAATCATCTTCTGTATTTAGATCAGCTTGCTGGTCGATTCGACTTCAAGGAAATAGACCTCTTAGAGGCAATCGAGTCGAGAAGGGCACCAAATCCGGTGAAGGCGGTGCCGTACCAAGGCGCCATGAGTGCCAGCCAATTCGATCTCTGGTTAGGTGAGGAGCTACGGGCTGACATTGATGTGTGCGTGGACAGCACTATGAGGCGTTCTGATAAAGTGCTGGCTGATCAGTTGGCCAGGTATCCTACTATGGCGTCAAGTGGTAGTTGCAAGCCGCTGAGAGGTAAACTAAGCATCAACTACGGTGGGGTGGTCTACCCAGTGGACAGTCCAAACAAACTGGCGTGGGTGGCGGATTTGACTGTGAGTGATGTATTAGAACTTATCTACAGCGAAGTTGGGGCCACAACCCGCGGTGGGGGCGTTAGAAAAACAGAACCTGGTAGATTGAGAATGCTACTGCCTGGGCCCTCAAGTATGTGGCTGCGGGACACATTGGCGCTCCTTGACTCGGAGAGTGATCTGTTCTCCTCTCGGGCTGATGTGGCTCTACAGCAGGAAGGGATGGAGGGGTTGTTCCAGTGCATGCAATTGCTGGACTGGTCCGGAGAGCCTACGCTGACTACGATCGCTGAAGACTTTGATGACTTCAACATCCTCCACGATGTACACACCATGAGTGCGGACATGCGACATTACGGCAACAAGCTGTTACGAGGGATGGGGTACACCAAGGTCCAGCTAAACGCAGACACCCCTCTGCCTGTTGTTGCAGGGGTTTGTGCTTTGCTATCCGCGGAAAGCCTGAATCGCTTGGCCGCTAGGGATGCAACTAAATCCGATAGCCCGTGGTACCGTGTGGTGCGGGGGCTGTGGACTGGCTGGCGCACTACCATGTTCTACAACACTCGCTTCAACAGAGCATATTCCCGTGTGGTGATGAGAGCAGTGGAGGCAGAGTATGGCTTCCAACCTTTGAAGCGAGTGGCTTACGTGGGTGACGACAGTGTAGCGGCGGCTCCTTCTGACTATGAGGCATTGAGGCGGCTGGAGGCTTTTAACCTGTGTGGTCTGACCTCCCAAGCTAGTAAGCAGGCCGTAGATGACACATTCGCTGAGTTGACCCGACTGATATACACAGATGGCACTGCAATGCGTGGTTCTCTGTGTAGAGGGTTGGCTTGGGGAGCTTCGGGAGACATGCAAACTCCTAAAACTGCGGCAGGGCTGGCTATAGGACCAGGTATCGCCGCACAGGTACATTTGCTTATTCGCCGAGGTATGTCGGAGGAGTGTGGGCGTGCCTTGTTGGAGGAAGCAGGGGATTACTGGGTCAGATGGGTCTACTGGCGAGATGGCGCACTCCAGAGTGTGCGAGTGCCAAGGAAAGTCCGCGAGGCTAGTGTGCGCTCTGGTGGATTGGGAATGATCATGCCAGGTGTGATCCCTGATGATCTGGTACCCCCCATCACCTGGGTGAGTGAGCCAGATCCACGGGAGATGGCCCAAGTAGTGCGAGAATGGCGAGCCCGACAAGCTGATGCTGTGGAGGCGAGGTGGCAACAGAGATTGAGAGGTCTTGGACTGAGTTGTCGAAGTGGCACACTGCGGAAAGAACTGGTCAAATCCGTAGTGCTGAGTAATATGCCAGAGGCTGTAGCAGCTAAGAGGCTGAAAAAGCTTAATGGTTTACAGAGAGACCAATTTGTTAGGTGGGAAGAGCTGGGTGGCACAACCTCTCCTCCCACTGTGGTCCTGCCGACGAGGATCGAATCAACGGTTGTGCGAGCGCTGGAGAGTTTGACGAGGGATTTGGGGGCGACAATTCCATCTCAATCTCTTCTCAAGTGGCTAAGCGGTTGGTCACTAGCGCAGGCAGCAATCTCTGCTTCACTAGGCGAAGCTGCAGGCGCCCCCTCAGTGTTGAAACAGCTCAGCGCGCTGGGGGGGGCCGGACCTAGGAAAACAAATTTGAGTGTGGAAGAGGCGGTTAGGAGGTTGGACAAAGACAATGCTTACCTGCGTCGATTGAACAGGGAACAGCATGGGTTAAGTGTTGCATATCTCCGTGAGCAAATACCTCGCCCACCTGCATTCGGGCTAGTTGGAGCTAAGCACATGTGCTTGGTCGACTACGCGTTGGATGTTGGCGTGAGGCAACTACTGTGTGTAGGGGGTAGAGACTGGGCTCCAGGGTCAGCTCAATTAGCTGGAGCAGTGGATGGGTTGGGCCTAGCCATCGAGAGATGGATTTCTGGACATGTCCCTCTCCTCCCC
>Freshwater_macrophyte_associated_ghabri-like_virus_6
ACTTGTGCTCTTCCGATCTGGAGAGAACTAGGGTACTTCGTTGGTGTTATCCAAGTAGTAGTGCTGCTTTGGAAGCCCGGGACAAATACAACGTGCACATAGCCTTGTGTGTGGCCAAACGTTGTGGTGTCCTAAAAGATGAGGACCTGGAGTTGATAATGTTGCAGTGCGTGGGGTTGGGCGGTCAGTTTTTGGCTCGCCTTTTGCTCTATGCATCGAGCGGTGAGTTCCAATGTTCCGTGGTGAGAGGTTTGATATTGGCAGGATGGCTGGATAAGGGGCTGATGGAGTATGGTAAAATGGCTAAGGAGGTACACAGAGTGGTGCGTGTTACGCGGAGCTGCTGGGTGCCGGCCTTGGGTCTGGTATCAACGAGTGGTGACTACAACCATCTACTCTATTTGGATCAGTTAGCTGGGAGATATGACTTCGCCGAGATTGACTTGCAGGAAAGTATCACAGAGCGTCAGGTTCCGAATCCTGTTAAGGCTGTCCCGTATGATGGGGCGATGAGTGCAACCATGTTCGACTTGTGGTTAGGTGAAGAATTAAGACGGGATGTAGCAACCTGCGTAGCTAGCACTTTGAGGAAAGGCGATAGCACACTAGAGGACCAGCTGGCCAGATATCCCACAATGGCGTCTGGTGGCAGTTGCAAACGACTGCGAGGTAAACTGAAGGTCAGTTACAAAGGCCGAGAGTATGAGGTGGATAGCCCCAACAAACTGGCTTGGGTGGCTGATTTAGAGGCCCAGGACGTTATTGAAATATGCTATGAAAACGAAGGCCGACCAATTCTGGGTGGTGGTGTGCGCAAAACTGAGCCAGGTAGACTTCGAATGCTACTACCAGGACCTGAGAGTATGTGGCTTCGGGATTCCTTGGCGTTGCTTGACTCAGAGCGCGACCTGTTTGCCAGCTATGCTGATGTAGCGTTGCAGCAGGAAGGTTTGGAAGGGCTGAGACAGTGTGTGGACCTGGTAAACTGGTCTGGTGAGCAAGGGGATACCGTGATAGCGGAGGACTTTGACGATTTCAACATACTGCATGATGTGCATACCATGCGAGCGGATCTGCGTTACTACGGTAATCAACTGCTGAAGGCAGCTGGTGCGAAAAATGTGCGTCTAACCCCAACCACTCCGCTGCCAGTTGTGGCCGGGGTCTGTGCTCTATTATCAGCTGAAGCATTGGGGCAGTTGCAAGCACGTGATGCCACGAGAAGTGATAGCGAGTATACACGGGTGGTACGTGGGCTGTGGACAGGTTGGCGCACCACTATGTACTTTAACACCAGATTCAACAGGGCATACTCACGGGTGGTGCAGCGAGCTGTGGAACGTGAGTACGGTTTCCAGCCCCTGACTAAGGTAGCTTACGTTGGGGACGATAGCGTTGCAGCGGCCCCTACGGAGTATGAAGCATTGCGCAGGCTAGAAGCCTTCAACAGGTGTGGGCTGCAATCACAAGCTAGTAAGCAAGCTGTGGATGACACTATGGCTGAGCTCACTCGAATAGTTTACACAGATGGGACCCAAATGCGTGGTTCACTGTGTCGTGGATTGGCTTGGGGTGCCTCCGGAGACATGCAGACTCCTAAGACTGCGGCAGGGCTCGCCATTGGTCCAGGAATTGCTGCACAAGTACACCTTCTGCGGCGTCGTGGCATGACAGACACATGTTGCACGGCGCTGCTAAAAGAAGCGGGAAAGTACTGGGTGCGGTGGGTGTACTGGAGTGATGGCGCTTTGCAGAGTGTGGAGGTCCCTGAGAGGATACGCCGTGCATCTGTGCGCTCTGGTGGGCTGGGCATGGTAGAGCCAGGGGTCATATCACAGGACCTGGTTCCGCCCATAGCTTGGAAACAGCAGGTTGAGGAGCGCGATCTGGGCCATGTAATCAAAACCTGGTCTGCTAAGCAAGCCGACAGAATCGAACACAGGTGGCAGCAACGGTTGCACGCCCTGGGATTGACAACCAGACCAGGGTTGGTCCGAGATGGGTTAGTTGGCGCTGTTGTAGAGAGTAATATGCCAGAGGCCTTAGCTGCTAGGAGACTAAAGATGTTAAACCTCACACAATACAAACAATATAAGGAGTGGGTTGCACTGGGTGGGACCACCTTGCAACCCACAATCGCACTGCCTACAGGTGCGGAATCAACGGTGGTCCATGAGCTTGAGAAAGTAACAAGGGCGATACGAGGACAGGTACCGTCCCCCGTGCTTCTCAAATGGCTTAGCGGTTGGTCATTAGCTCAAGCAGCCATATCTGCGGCACTGGGTGAGGCTGCAGGGGTGCCTTCGGTGTTGAAACAAATAAGAACATTGGGAGCACCTATAACCCAGAAGGAGATGGACGTGACTGAATGCGTGGACAGATTGAGCGTGGATAACAGTTATCTGCGCAGGCTGAAAATGGAGCATCACGGTTTAGCAGCGGCATATCTCAGGGAC
>Freshwater_macrophyte_associated_ghabri-like_virus_7
TGGTCCCAGCCAGTGTCTCCCCCTTGATCCACTCAGCCAGTTCCCGTGTGACTCTGCGGCTTTCAGCGGTCTGTTGCCAGGTTGGCTGCAACGTTTGGGAGCTGAGCAGGGGGCTGCTTGGATCTGGTCAGATCTCAGGGCTTTGGGTGAACAGCTGGGCATTGGTGTCGTGACAGAAAAACCTGCACCGGTGGGGATGGGTGGGGTCTCATGTGATAGTGCCTTATGTGTAGAAAAACCAAAAAACCATAAAAATAGGAATTATTACCGAAAACTAAATGCTGCTTTGAAAAGAGTGGCTGATAACCGCGCGCTCAGTGATCTACTGCCTAGATCAAAAATACTTAACAATATAGCATCGTATGGGGCCTCGCAAGACGCTGATGGGATGATGAGGCATAGGAAGATGGGTAGCGTCGTGTTTGATACAGAAATAGCAGTTAGCAGGCGGGACGAGCTAGCTGCAGGGCAGCTCAGAGCTATCAAGTGTGATGGCCTGGCTGCATGTGCTGAGGGCAAGCACGTGGGACAAGAACCACAGGAGATCCTCCGTTCGGTTAAGTGGTTGGTGAGTAAAATCGCAGACAACACGGCCAACCACTGGACCAGGGTGCTTCGTTGGTGCTATCCAAGTAGTAGTGCTGCTTTGGAAGCCCGGGACAAGTACAACGTGCACATCGCCTTGTGTGTGGCCAAACGTTGTGGTGTCCTAAAAGATGAGGACCTGGAGTTGATAATGTTACAGTGCGTGGGGCTTGGCGGTCAGTTTCTGGCACGCCTTCTGCTCTATGCATCAAGTGGTGAGTTCCAATGTTCCGTGGTGAGAGGTTTAGTGTTAGCGGGCTGGCTTGATAAGGGGCTGATGGAGTACGGTAAGTTAGCTAAGGAGGTGCACAGAGTGGTACGAGTCACACGGAGCTGCTGGGTGCCGGCACTGGGTCTGGTCTCAACTAGTGGTGATTACAACCACCTGTTATATCTGGACCAGTTGATAGGACGATATGATTTCGCCGAGATAGATCTGCAAGAGAGCATCACGGAGCGTCAGATCCCAAACCCGGTCAAAGCAGTTCCGTATGACGGTGCCATGAGTGCAACCATGTTTGATGTGTGGCTAGGGGAAGAGCTGAGAAGGGATGTGGCAATCTGCGTAGCTAGTACGTTGAAGAAGAATGGCAGCACACTGGAGGATCAGTTGGCGAGATATCCGACCATGGCGTCTGGCGGCAGCTGCAAGCGTTTGCGTGGGAAATTATCGGTCAGTTACAAGGGCAGGGAGTATGAGGTAGATAGCCCCAACAAACTGGCTTGGGTGGCTGATCTGGACGCACGGGATGTCATTGAGATATGCTATGAGGATGAGGGCCGACCTATTTCCGGGGGTGGAGTGCGGAAGACTGAACCGGGTAGACTGCGAATGCTTTTACCCGGGCCTGAGAGCATGTGGCTCCGTGATTCTTTAGCTCTGCTGGACTCTGAACGTGATTTGTTTGCCAGCTATGCAGATGTAGCGCTACAACAGGAAGGATTGGAGGGCTTACGCCAGTGTGTGGATCTGGTGGGCTGGTCTGGAGCGCAGGGCGACACCGTGATAGCCGAAGACTTTGACGATTTCAACATACTGCATGATGTACACACCATGCGTGCTGATCTGCGCTATTATGGCAACAAGCTGCTGGAGGCTGCAGGCTCAAAACAAGTGAGGCTGACTCCGGACACTCCACTGCCAATTGTTGCTGGAGTATGTGCTCTTTTGTCAGCCGAGGCGCTGGGGCAGTTGCAAGCTCGTGATGCGACCAGGAGTGGCAGTGAGTATTCGCGAGTGGTACGCGGGCTGTGGACAGGGTGGCGAACTACGATGTTCTTCAACACCAGGTTCAACCGGGCGTACTCACGAGTGGTGCAGAGAGCAGTTGAGCGTGAGTACGGCTTCCAGCCCTTGACTAAAGTGGCGTACGTTGGAGATGACAGTGTTGCGGCAGCACCCACAGAGTACGAGGCACTGCGCAGGCTGGAGGCATTTAACAGGTGCGGGCTCCAGTCACAGGCGAGTAAGCAGGCGGTGGATGACACAATGGCTGAGCTAACGAGAATAGTGTACACAGATGGCACAAAGATGAGAGGCTCGCTTTGTCGAGGTCTAGCCTGGGGAGCTTCGGGTGACATGCAGACACCCAAGACGGCTGCTGGGCTGGCGATTGGTCCAGGCATAGCTGCACAGGTACACCTTCTGCGGCGTCGTAGATCGGAAGAGCGTCGTG
>Freshwater_macrophyte_associated_ghabri-like_virus_8
TAAAACCGAGCCGGGAAGATTAAGAATGTTGCTACCCGGGCCGGAGAGCATGTGGATGCGGGACACCTTAGCCCTACTCGACGCAGAACGCGATCTGTTTGGCAGCATACCCGACATCGCATTGCAGCAGGAAGGGATGGAGGGGCTGCACCAAAGTTTGCAGCTACTCGAGTGGTCAGGTCATCAGGGTGACACAGTCATAGCTGAGGATTTTGACGATTTCAACATCCTACACGACATACACACAATGAGTGCGGATTTGCGATACTACGGCAATAAACTGCTGAGTGGCATGGGCTATGCTAATGTGACGCTGACTGAGACCACACCTCTACCCGTAGTGGCGGGGGTGTGTGCACTACTGTCGGCGGATGCTCTGCACCAATTACAGGCCAGGGACGCAACCGTTGCAAATAGCAAGTGGGTGCGTCTAGTACGCGGTCTGTGGACTGGGTGGCGGACGACGATGTTCTTTAACACTCGATTCAATAGAGCATATTCCCGTGTGGTGATGAGAGCAGTGGAACAGGAGTACGGTTTCGGGCCCCTAAATAAAACGGCTTACGTGGGCGATGACAGTGTAGCAGCAGCTCCATCTGAGTATGAAGCTCTACGCAGGTTAGAGGCCTTTAATTTGTGTGGACTAATGTCACAGGCTAGCAAACAAGCAGTTGATGACACTATGGCCGAACTGACTAGAATAGTCTACACCAACGGGCAGGAGATAAGAGGCTCCCTGTGTAGAGGCATTGCTTGGGGTTCTTCAGGCGACATGCAAACACCCAAAACGGCAGCGGGTATGGCAATAGGACCGGGAATAGCTGCCCAGGTTCACCTACTGATACGTCGAGGCATGTCAAAACAATGTGCGGAGAACCTACTGGAAATAGCTGGGCGGTACTGGGTGCGCTGGGTCTACTGGACGGGTAAAAAGTTAGTGAGTGTGGAAGTACCTGAGGAAGTGCGGAAAGCATCCGTGCGGACGGGGGGACTGGGTATGGTAATGCCCGGCATAATAGCTGATGATCTGAACCCCCCTATTCAATGGGAAGACACACCAGACCCTAGGGAGCTGAGTCAGTTGATCAGGAACTGGCGAGCCAAACAGGCAGACATAGTGGAGCAGCGGTGGCAACAGCGGCTGCATTCATTAAAATTGTCAACGCGACCTGGGCTGCTGAGAGAGGAATTGGTTAAATCTATAGTAATGAGCAACATGCCGGAACCTTTAGCTGCCCGGCGATTAAAGCAGCTAAACAAACTACAGCATGAACAATACATGCAGTGGGTGGGGGCGGGCGGCACCACCTCCCCACCCTTGTCTGTGAACACTACGGAAGCAGGCGCTAAGGTGGTGCGGGCTTTGGAGAGATTGACGAGGGACATACGCCAAAATGAACCTCCGAATTCGCTCCTCAAGTGGCTAAGCGGCTGGTCACTGGCCCAGGCTGCGATATCAGCTTCACTGGGTGAAGCAGCAGGAGCTCCGTCTGTATTGAAACAGCTCAGTGTGCAGACAGGAGCTTCAACCCAGACAAGAAATTTGAGTGTGGAAGAAGGTGTGAAACGGTTGGGAGTAGACAATGCTTACCTAAGACGATTGTATAGGGAGCAGGGTAGACTAAGCGTGGCATATCTGCGGGAAAGTATACCTCGTCCCCCGGCGTTCGGGCTAGTCGGAGCTAAACATCAGTGTTTAGTAGACTTTGCATTGGACACGGGCATAAGACATCTCCTTGAAGGAGGGGGTATGGGTCGTGCACCAGGACCGGAACAACTAGCTGGTGCAGTGGACGGATTGGGCTTAGCCATCGAGCGATGGATTGCCGATCATGCCTTTTGGGGAGGGCAGCAGCAATACTGATCCGAGGGTCTCCAGGTGAAAACCTGTGAGAACGTACTGACGACTGGTGGGGGTCATTATACCCCTGTGTCCCTTCCC
>Freshwater_macrophyte_associated_ghabri-like_virus_9
GTGCAGAACACGCAGGGCATTCTTGGTTGGGCAGATCCAAATGGTGTTGGTCGTGATAACGATCCAACGGTGGCGATTTGGGTCGATAGTGCAAGGAAACCCATGGGCATGTCCTTGTTGTCTCGCATCATGGATCAGGGTGGACCTATCATGATGCAGGATTCGTACTTGCTCAAACAATTCGATCCAGGCAATTTGCTTATGGTGGGTACGGGTGAGCTTGTGCGTGATTTTCGTGCTATTCAGCCGGAGGACCTGATGGATGCGATTGACGAAGCGCTCTGGATCCTGGTGACCTATAACAATTTGCCTGCGCAGTTTATTAGGAACTCGTTGCGGTTGTTGATCCGTAACCTTCCGGTTGTAGACATGGCGCATTACAGGGAAGTGAGTCCTTTGTACTGGCGGACTAGGTCTGCTCGTGTTGGTGATCCAGATCTTGCTGGTGGGATACAAGAGTTGGTGGATGAAGCCATTGCAAGGGCCTTTCCAGCCGAAGCTAGGGATGCCGTGGGTCTGGATGATGATGGATTGGCTCGTGGATTCTTCTCAGATCTGATGCGTCGCCAGGCATTGGCTCCAGGTGTGGGCCTTGCCGGATTTGCACCCCATATAGATGCACAGGTACGCTGGGAAGTTTGTGGCTTTCTGGCAGCATTGCAGCGTCCTACAATTGGTCAGATAGATGGGCAAGATGTGCACTTTGCAGCCTTGGACGTTGGTGCACCACCTGGAGTGCCGAATGTGGCACCTTTTACTCGAGCTGCGATGGATGGAGTCATGGCGTGCTTTAGTGGTCGAGCAGGGTTCAGGATCTATGCTTACTCAGGTGCAGCTGATGTACTGGGTAACATTGTGGTTCCTGACGGTTGGCAGGATCTAGGTGTATGGGTGCCTCCGGGCATCGCGCATCCGGATGGTGTGGCTCGTGATGGGCACTGGTTGACATGGGTTGGAGGTAACAACGCGGCTGGTGATCCTCACATCATGGCGGGTGGTCTGCGTCACTACGTCGTTCGATCTTGGATCCCAACGACTCATGAGCACTACATGGGTGGCTATGTTGCACCACCTGCTGCCATGCGAAGGTATGATGTTGATGCGAATTTCAGGATGGGGGTTAGGCCCGGCGGTGCCTTGCCAGATCTGAATGATGCAATGCCGAGGGTATCAGCCTATATGCGTGGAGTGGATACGGCAGGGACTCCATTGGACCTAATTGCCGAGGAGGGGCATAGGAATTTGGCTGATCTGACGGCTGGTCAACGTGCATTGGCCTTGATGCATGGTTTGGCGTATGCGTGGGATGCTTTTGCATTGGGTAGGACCCAGAATGATGCGTATGGTCGTTGGGTGGTTGCTAACCACGCGGGTCGCCATTTGACCACCATTCCGGACGAGTTGATCCCCAGATCGGAAGA
>Freshwater_macrophyte_associated_hepe-like_virus_1
AGAGCACTCCCTTCGACCCCAAAGATTTCAAGAATTTCGTCTATGGGCCGAAGATCGTCATTGACGACTGTCCTACGCTCCCGCGCGATGATGCCGAGCCTTTCGTTTGGCCGCAGAAGGCGTCTGCTCCTCCGCTCGACACGGAGGACAGCTTCGCCAACCCTGACTTCGTGCCCTGTTGGTGGGGCGGTCTTACTCAGACCGACTGTGATCGCCTTCGAAAGGAACGCGCGCAGGCATTTGCCTCGACCCCCACCACTTTCGACACTGAAGTCGAAACTCAGGAACAACTGCTAGATGACGTGCTTGATGCAGTGGTCTCCCACATCGTTCGCGACCCAACGAAGATGCGGGATTATTCACCACAAGACAAGGCTGCTGTACTTCATCACCATCATCTCGCTGTGATACACCATCAAGCCTTGCTCGCGGATTTCCCGGAGCTTAATGCTCGTAACCTGCAGCATGCGCTTGAAGCGCGCCGTCARCTGCGCGCCGTAGTTAAGACCCCTCAACATTTTGAAGAATGTTGGGTTGAGCGTCAGTTTTACGGTGTGTCATACAGTCGTTTCTGTGCTATTGCTCGGCCTTCGTACTGTACTCCGTACGTATCATCTCAGCATTCAAAATCTCTGGAAGCGTTGACTGAGGTTGTCATTACCCCAATTCGACGTGCGCACAGTGAGGATTTGCCCGCGCCACGCATTTGCATTCCTCTTGATTCGCCACCTGTTACGCCTTCTCCCTCGCGTACCGCCTCTCCTGAACGTGCTAGCTCTCCCACCCCATCGGACACCTCTTCGGATGCTAGCTCAGTCCGCTCCACCAAGCGCCCACGCAAGCGTTGTCGCTTGCCACTCGCTGTTTTGGAGAAAATTGGTGTGGCCAATATGACTTCGAGCCAGCAGAATCGCTATGCCACGCTGGTGCTCAAGTCTGCTGATTACCTCAAGAAGGTTTACGACAACCTTGAAACAGAGCTTGCGGACTTACCTGCAGATAAAGTCTCTTCCCGAGGCGTCATCCACCTACGCGCCGACGTGCGATGCCTGCACCTCCCCCCATCTAGACATTTTATCCTGCAGATCGTCCATGCGGAAAAACCGACGCATCAACTTTCTGGCATAGTTGGCGCACCACGCCCCGTCCCTATGGCTAAGCGTAAAGGTATCGTCCGTGACCCGCTTCAACCCAACTTGCTTACTCTTTGGGTACCTCATATGCCAAACCGCAAAACTTTCGAATACTTCATCAAAGTTGAGCTTCAAATGCTCTACCTCTTCGACGTTGAAACACTCTACGTTCCGCTCCAACCTGACCCCATCTTCCCGCTTACGCCTGCTGAGATGGTCGGGCTCATTCAGACTTATCATGACTGCCATATCCACTTCATTTGGCAATACACTGAAAAGAATGCTCCTGTTTGTACCTATCCCCCCAACTATGCCTTCCCAGTGCTCAAGCAGGAAACCAAGCCTGACGAACCGGTCACTCAGCTCGTTGCAGCTGAATCCAAGCCCACTCTCAACTCCCTTCCACCCGGCGCTGTTCCAATCGTCGTGCGGCCGCTTCCCGGACCTAAGCAAACTTACATCCCACCCGCCCCACCTGCCGCGACAACTACTATAAGAGCTGATGGCACGTCCACTACCCGTGTCAAAGATCCTGAGCAAGTAATGGATGAACACTTACGGGAAATACTTGAACGAGTACCTGCGTTGCGCCCTGAAGATCGCGATAACGCCCGTTACCTTGATATCGACAACCCCGATGCTGGAGGTAATGTCATTCGCACCTCGCAAGCCGCACAGGTCCTGCGCAAATTTGGCGCGGCTTACTTCTCTGGGCTCATTCAAGATTACGACTTGCCTACGCGCTTTGACCTTCCATTCGATGGTATTGTCACTGGCCTTTCGGGTAACGTCGTCACTGGCCCGCTCTATACTGAAAAGGAATTTTCTTTCTCTCGTAATCTCATCCAGTTCCCGGAGAATACGCCTCAGATTGATGTTCTCATCAAGAAACTCGCAAATGAAAAAGATCCAAAGTATAAGGAAGTGCATCACGAGTGTGCAGCCTATATGAGGAACGCCCGCGCTGATTTGCCTCGCACTGCTGTTGTTAATGTGCTTGAAGGCACTTATGCCTGTGGCAAAACTTACCATCTTATGAAAGAGATTCGGGCCAAACATGAAATGCCCGGGGATGCCAAAAGRCCGACTGATTTCTTCGTCGCTGCCCCTTCCTCAGCTCTTGCTGCCGAGTACATCTCTAAAGGCTTCCCTGCAGCTTCGTGGAGCCGGGCTCTTTGCACCGTTGCCCTCTACCATTCCCAGGGCAAGCCCCTCCATCTCTATGTCGACGAAGCTTATTTGATGGATCAAGCTCTTTTTCCTTTCTTTTCTTTCTTTTCCGCCTCAATGCACATAATTGGGGACCCTGCCCAAATGCAACATGGAAACAAGGACAACGTTTCTACCTTCCCACTTCTCGAGAACATGCTTCAGGGCACACCCAATCGCATCACGATATCTCGAACTGCGCCGTTGGATATCGTGGCTTCTCTTAACCTGACTGCCAAAGTTTCCTCTACTACTCGTTCCCGCTTCTTAAATTCCGTCAAGCAAGTGAAAGTTGGCAGCATCGCTGCGATGCCACGAGTCTGCACACTCTCTGGCCCTAATGCTTGCCGTTTCAAACATGATCACACTTATGGCGCCGTTTTCGACACTGCGCATCAACAGGCTACCGGACTCCCTACTGTTGCCAGCATTCAAGGCACGCGATCTAAAGTTTTCCGACTTTTCCTCACTGCTGCCGCTAAGCCTCTAGTTGCCGGCGTTCATGGCCAGAAGCTTGTTGCCATAACCCGGCATACTAAGACTCTTGAACTCTATTATGGCTCTGGTTTTGTTGACCCTGCCTTCCATTTGCTTGGCATCAAAACCTTCACTTTTGACGGCAAAAGATTTGAACTTACTGGACTACTTTCTTCCAAACGCCAGGCTAAAGAAATTAAAGTCACTCCCGCCCCGCAACCGCAGAAACCACGACGCGGTTTTAAAAATGATAATTCTCTTTCTGTCGGCGTCCGCACCTTCTATCAGACGCCAATTGGCCGGCTTGACGTTTTGAGGTCGGATTTTGCACCCTCAGACAATAAATTTGACGCCTCTAAAATGCCCCGCCCACAAGTCACGGCATTAACCCCGCTCATGGACCTTGATACTACCGGCTTCTTGGGACGGCTCCAAGCTACTGCCACACCCGAGGAGGATTTTCGGCTTCGTTACCGAACCCGCAGACGACCCCCGACGCACGCCTCGGGTGTGGCAGTAGCTTGGAGCCGTCCCAAGAAGCCGGTAGTACTCAAGGTCCCCTTGGCTTATGAGACGAACGCTGCTCACCATTCCCGCCCAATTGTACCACTCACCACGGTTGGTGATAAGGAGGTTGTCGATTCCGATCCCTCCTATCTTCCACGCTCTGTCTATGCTCATTCTGCTTGTCCTACAGTAGCCAACCGTATACTCCAAAAGATTGCACCCACTTCTGCACCAGTTGCCGCACCTATGCAGAAAATCAAAATTGACTACATGAGAATGCCACGCCAAGGGCGAGAAATTAAGATTAAGCCTAATTTTGATATGCCAAAAGAGCCCAACAATATGATTGTCCAGTGCGCCTCTCTTTTCGGAATTCGTCAATTGACTAATTGGGATCACAACGTTGCCACCGCCACTGAACGTTATGGCGTGGTTAAACCCAACAAAATGTCAACTACTGAAGCGCGCGAGTTTGCTGAAATGCTCTTCCAAGGAGTCGCAAAATTTGTTCACCTTTCCGCACTCCGTCCCCCGACAGATGCTGAATTCGCTGCTTGTCGCGCTCAGGCCCTCATTCGCGCTGCCGCTCGCCCTGGTCAACGCGATCATGCTATATATGGCGAATCCACTGCTCCCTTCGCAATTAAATGCTTTAATAAGAACCAGATGAAGAGTGGTATTAAACCTAACGCTTGGTTGAATCCCCAGCAGGATGAGAACGGCCTCTACATTAAAGGAGGACAAATGGTCTCCGCCCAAAGCAAGGAAGTTAACCAAATAGTGGCACCTTACGTTGCATGGACTGAGCGCTGTGTCTTCGCTGCCATGTATCCTGGCGTTTTCCCTGGTTACGGCCACTCCCCCCGCGCTTTGCGTGACAAAATTGCCAAACACACCAAGAAATTCTCGGGTGAACATTACGAAACCCGAAGCTGTGATGTGAGCGAACAAGACACTACTAAATCGCTGGCGACTGACATCTATATGCGGAACATCTATCGTCTCTGTGGTGTACCTGACCATGTCATTGATGTTGTTGAGGCGCCCAACCGTGATTGGATGATGAAAACGAGTAACGTCCAAGTGGGCGTGAAATACCAGTTTCAGTCTGGTCGCGCTGATACTCTCTTCAGTAACACCATGCATACCATGGGGTTGATAGGTTTCTCTTTTGAGATCGAGGACCTCCAACTAGCCCTGTTCCAAGGTGATGATAGCATGATCAGAGCCAAGAATCTTAGGAAGACACCCGCCTTCTACCCGAAGCTGAAGGTTAACTCCCACATTGTTGGTGACTTTGTAGGTTTCTTGGTTTCCGATCATGACTTGCATTTGGACATTCCCCGAATGGCGGCCAAAACCCTTTCACGTGATATTCCTGATTTAGAGCGGCGGCTGGTGCTGGCCCAAGCTATGCGTGACCTCCTTTCTCTCTTGCGGGACATGCATGACCAACACATGAATGTCGTCATTTGTGCTTATAAATATGGCATGTTACAAGGTGATATCGAACAACTCCTCGCTTACCTTTATGCCTTTAGCCGTGATGACTTTCTTCTTCCGGATTATCGCCTGGGTGGCCCGAAGAAATTCGACCATCCACGCGCTCCTGCTCCTGACCTTGCACCTGATGCAGACGTCTACGCTCTTCCCCGAACTTCCAATCTTGTTCAAGCAAATCTTTACCAGCTCCACCCTGAGAAAGATGAAGATGTGTTTACCGGTGGCGATCTTTCGCTTGAGGCTGATCACGATGTCTTCGATCGTCTTATTATACCCTCCAGAATCGAAACACAGAAGAAAACACCCGCCAAATTGCGCCATCTTCGTCAAATCAAACAGAATATGTTGGTGTCCATTATACCAACACATTTCCATTTCGAAGGCTCATCTCTTCCATATTAGCACCCCACTTCTTAATAAATAATAAATTTAACATTCACTATGGCTGCCACTACCACTGCTCCCGTGTCCCTCGCGGACAATCCGAATGATTTCTTGCTGGAAAAGACGCCGATCAATGATACTGAGAAAGACATCGTCCAGCCTGTCACTGCTGCCGCTGCTGCTCCCTCTCGACAGGATGGCGGCACTCTCACCATTCCTTTCGGCGTCTCCCCCTCTGGTCGCTTCAAGAATTACCCCATCGCTGCTACCGCTCGTGTTCGACGCACCTTCGTCCTAGCAGCACCATCTGCTACTGATTCCATGGTAAAAGCAAATGCCGATTTGCATGCTTTCTTCTACAATAGCATACAAGAGGATTCCCCATCACCATCTTCAAATCCGTTCAATCTCCACGCTGCTTGGTCCGTCGAGAACTTCTACATCACCTACAGCTATGTGGGTAATTGGGTGAAGGATGACGGTCTTATCAACGTGGGATTTAACGGCGATCCCACCAATACTACTCAGTTCGAATGGGAGGCTGACGTTGATTTCGATGACCGAGTGCGACACGAGATGATCCGCTCATATCGTACTAACGAGAACTTCACTCTTGGCTTCCCCGTTCGAGGTGACCGCTATTACACTCGCCTTGAAGGAGACCTGCGACTTGCCTCGCCTGGTCATGCCTTCATCTCACATCGCGCTTACAACGACTTCTACCGCTCGCTCGAGTTCACCATCAACGCTAACGTGCACTTTTACTGCCCCACTGCATATATCGGACCCACCAGATTTCCAGGCCTCAAACCTGGTATCGATATTTCTGAATCTACTTGCGTTTGGGCGGTTGACAATCCGCTGTTCAACGTATTCCTTGAGATTGAGGATGTTACTGCTTTTGGCGGTTACACAGGTCCCATCGAATTCGTTGAGCCGTTTGTTCTCACTGTCACGTCGCTGGTAATTGACGCTGCCCCTATAACTCTCCATCAAACTGTCACCTCTGCCAAAGTAACTGATACCGCTTGGATCGTCGACTTTACGGGCGTTAACAACCTTGGCATCCTGCTCGCTGATGCCACACCGACTATCGATGATCCTGACCTTACCCCGCCCTATTGGGTGTATCCTTTCGCATCTTCATCACTTGAATTCGGCGATAACTAATAAATAATAAATTTTACATTCATCATGGATTACCATAACCCTAATGCATCCGATTTCATTGGCAACAAGGGGGCTGTTACGCCTTCACCTGCTGGTGAAACAGGTTCCCACAACGTGCGCCGTCATGCTAACGTTGCACTCGATTCTAATGATTTGCGTGGTCAGGTCGTCTTCACTCTTCCTATTGATGCTTATCTTGATGCTGCTTCTTCTAAACTTGCTGAAAAGTTCCAGTTTTACAACATTGAAAGCATCACGCTCGACATCCAGTCAGCCTCATCTCTCGGCACCTCATCCGGTGGTATTCAAGTGTGCCACATCCCGGATCCCTACGCTCTAGACTTCTCTGACACCCTCCCTAATGCCGCGAACGTCGACAAAGCCGTCCGACAATCCGGTTCCGTGTTCGTCCGTCCTCGAGAGTCGGTCCCCATGACTGTTAAACTCGATGGAATGCTGTACACTCAACCAGGTGTTGACCGGCGCCTTTACTCCTATGGTGCTATTGTTGCTGTCGCTCGTGTCATACCTTCTGCAGGTGATGCATTCTCCTATGAAATCACGCTCAACGCTCATCTTTCTTTCACTGTCCCAGCCTTCTCTGTGACCACTGCTGTCGCGCTCACTAGATACATTGTTCTAGCCGATCTTCGCATCAAGAACAATAAGATCTACTGCGATCTGCCCTTTGCGCTTTGGGGTAGGAAGATGAAGATTGCCCTCATTGAACCTTTGCCGATTAACGCTGTTCGCGATATCCGCGGGGTTAAAATAAATATGAATCATACATTCAGGAAATTTACGCTGCAGCCCTACAACCCAGACAGGACTGACTCTCCCACTTTCTTCTGTAACCTTCTTTCGCCTCGTTCTACTTTCGAGTCATTCAAGGACGCCGACTTTGGTGACATCCCTGCCACTGCCCAACTCACTCTTGACTATCGCTCACGTATGCTAAATCATCTCGATGGCTGAGCATCAAATCCATATAGAACTCTCTCCCTGGCAGGCGCGTTTCTGGGCCACCATGTTACTATATCTCACCGCTATTCTGTGGTTCCAAGCAAATACTGCGGTTGATCATTCTTACGCATTGTCTTCTTTGCTAGATGGTCAACGGCAGATTTTCGAGGAACTGTGAGACTTGCGCGTTGATGTGTATTACTTCCTGGAAGGCATCAATAACAACACTCTTCTCACTGCCGAAAACACTGATTATGATTGGACCTTACGATTTCGTGAGAACCTTGAAGATGTCAGTACTATCGACGGTGAGAAGATACGTTCTGATGCTTACCGTGGCGATGATTGCGCTTATGACCCACTGGGAGCCGGTCCTATCGTTTGTGGTCTTACTGTGGATACTGCCCCCACCTTTCATCTCCCCCGTTTCACCTATTTTCATAACTAGGACTTGTAAATAAATAAACAAATAAACATTCAAAATGAATAACCGTGCGGTCTTCAACGATTTGCTTACGCGTGGACTTGTGCAAGCAGCGGACTACCCTGTCACGACTTTTTCTGGCAACCTTTGGATTGCTAGCACACGCCGTGTCCCTGGTAAATTCTTTTCCGCTACTCGCAAATCTGAGGCCGTTGATCTTGCATTGCAGCCAATTATTAACGAGTTCCCGCAGAAGCACGTCGTTTATACCCCACCCGCTCGTTCTTCGCTTTTAGATGTCATCAACTCCGCCGGATCAATCACACTCACCAGAGCGCCCTGCTCAACCGTCAACCTCCTCCGCATTGCGAAACCTGGTGAGCTCTTTGACGTTACCATTAGCTCCTCAGAGCTTTCAACCATCATCAACTTCCTCCAGCCAATCGTCGACAAGGCAGATTAGTCATGGACAGCGGCTCTTTGAGCGTTTTATCGAATCAAATCGTGAGGCCTATTCGGCTCGCTGCCCCTGCGATCTACATTCGCTTCACGAAGAGTGCTGTTGTTGTTGTGACTGCGCAGATTTTGACTTCGGAAATATTCGATTATCTGATTATCCCGAACCAGCTTCCCTCGTGCTCCATGGTGATGAGGCGCGACGCAAATACGTCTCAAGCATTGTTTTCGGGTCTACGACTTTCGCTCGCCGAAACAAACGTCGTCATAGCGGCGCCTGCCTCACAGATCATCCCGGTCCATGTTTTGCCAGAACAATTTCAGTTCTTACGCCAGATCTTATCGCACCGCGTCGTCCTCTTGAACTACGCCGCCCGGCCTTTTCTGTTTTCGAAGATGACGCTACTCGGCCGAGAGCTGTTATACCTGGTCCGCCAACTTCCGGGCCTATCCAGGACTTTAACCCCTGGTACTTCAGGAGTGTTCGAGTCGGTGGAACTTTCTATTCCACCCGAGGTCTCAGCTTCGACGAGCGCATTTCCACAACTTGCTGCGATCTCAAATGTTGCTACCTTGCGCTTGCGACCATCGACGGATCCCCCGCCTGTGAACGTTGTTATGGGAATAGCTGCTACTGCTATTGCCGAACCTACATGTCGCAACTTCGATATTGCTGCCCCTCTAAGTGCGCTCTCCGCATTTCTGATGGAGTCACCAGCCCTATCAGACATGCTAAACTTGATCTGCCCTGCCATCTCGAAGGCTACCATCCGGTCCTTTCCGTGGTCTCCTCACTTCAAAAGGCCGCGCA
>Freshwater_macrophyte_associated_hepe-like_virus_2
ATCCGATGCTAGAGATATCTTAAACAAACGCTCGGCGGAGCTGTGCGAGACGCGCATTGATAGTGCCATCTTGCTTCCGTTTGATCTGACTCATGCAGATCTCTGCCGAGTAAATGAAGCAATTGCTCCCCTAGTCGCAATCCCCGACCCAAAAGCCATAGGAAGCAATAACTTCAGTGCTCACCCCGTAATGGCTGCCCAGTCTTACATTTCAGGACTCTATTTGCAGCGCCTCTCCTCAACACATATTGGAAACAATATGTTCGATGAGGCCTCAAATGAAGACAGACATCTGTCCTGTATGAAGATGGACGGACGCGAAGACATGCGCGTCAAGAAAGCCATTTTAGGTACCACCGACTATAACGCACGCCTCAACAACTACTTGACTGATGGTTGTTGCGTTTCAGGTGTCGAAAAATGCCGCTCTCCCGTGGAGCATCTTGTCTGTAACAACGTCCTCTACTATCTGGACGCAACTTCCCTCTTCACTATCTTCAAGAATAAGTCGATTGAGAAGTTGACCGGTTCGATAATCCTCCCCGAGTTGCTTTACTTGGGTCTTGAGGGAACCGATGAACTCAACGGCATCCATCTCGTCCACCACGGAAAAGACATTGTCATGTCTTTTGTGGACGATCCGAGCACACCCTACGTACACTCCCGTGACACCTGGGAAATGTACGCAACAACAAGTGTACTGGATGGACATTCGTACCACTCCAACTTCAACCTGGTCTTTGAACGATATAAGCAGATCGGAATCACTAATCTGCTCACCATCACCAAGACCCCGCGGTCGATGAAGCTCATCACCGTGGAAAGTAGAATATCCAGTTACATCTGCGTCCCGAATTTTGTGGACTTTCTGCCCCAATTAGCAAAGCATGCCAAAAATTCCTGGTTCACAAGCTGTGTTTCCAGCCAGCAGAAAATCGCTTCTCTTTTCGCCAAGATGAGCCTCCTCCGATTCCCACGCACCCTCCTCTCGAACGTCGATAACTTTCTGTTCGACAGGAAAGATGGGGAGATTGATCGCCAGCATGCAGGCTGTATCATCTCCACAAATATCTTCCAAATTGTAGTAGGACACTACAAACTACAACGAGGTTTGACTCTGAACCTCAAGGACCTAACAGACATCTGCATCGTTCTTCTCATTCGCAGTTTTGTCTCCAGGCAGATGGCAACAAAGTGCATCGCTTTCGCGGTGAACAATGTCATCAAGAACGGCAACAACGGCTCCTTCCTCGACTTTATTGACAAACAGTTGAGCCAACTCCAGGCCCCAGGAAACATCAGCCAGTTCGCCCGTGCCATCATGAGTGACGGTCCACACAATGAACTAATCCGGCGCTTCATCATCAACGACGGTCGGGACTTCGTCAAGATATACGAAGAAAGTGCTTCTGCTCACAAGCATTCCATAACGCACATCCCACCACGCCGGCCATTCAACTACGACCCTCCACGAAAGGGTTTCTGCTACCACGACTGCATGTCGAAGCTTAATGCTTCGACTGAGCTCCCACCCGAGCCTTCTGCAGCTGACATCGAAAAGGATCTCACGGAACAGGGCTTACTCTCTTTGCCCTTGACCGTGAAGGATAACCACTGCACCGTGGAAGCTGATACTTATGACTTCTGTAGTCATACGGTACATTTTGGAATGTACCATAAGGACGAACCATCCCCGTCCTACGATGTTACCGACCACTTCGACAGTCGGTACATGCGCGAGGCGCTCGCCCCGCGCAACTATGAAAAGACTAAGGCCATTGTCTCCCATCTCTCTGGCCCTGTGCTCAACGCTGCTGCTTGGCCGTTCAATGACCAGGCTTTCTGGCTTGAACGTGACAACTTCACTGACGTTCATTGGGCACTACCAACCGACATCGGGCGCCGCATTGTCCCTAACCTGCGGTACCAAAAGATCAAATTCCTACGCAACTTGCTTTGCCTCGATTGCATCAAGGAAGAACGCCCAAAGCATAGTGTCTATGCTGATGTCGGTACCGATCTCGACAAACCTTTCCTCCCTCTCTTCCAGGCCACCATTCTGAAGAATCTGCGATCTCACTTCACCTCGAAGATCGTAGTTAAGCTTCAAGCCTTCAAGACTACGCTGGAATCTGGCAGAGCCGCCACTCTGCTCGCCGAGATACGCGACCACTGGAATGTCTACGAGCATCACACATTCGCCGCCGATGAAGTTGTCGTTACCAACTTCAAAATGCGCAAGGACTTCACTCCCTTCGACCCCAAAGATTTCAAGAATTTCGTCTATGGGCCGAAGATCGTCATTGACGACTGTCCTACGCTCCCGCGCGATGATGCCGAGCCTTTCGTTTGGCCGCAGAAGGCGTCTGCTCCTCCGCTCGACACGGAGGACAGCTTCGCCAACCCTGACTTCGTGCCCTGTTGGTGGGGCGGTCTTACTCAGACCGACTGTGATCGCCTTCGAAAGGAACGCGCGCAGGCATTTGCCTCGACCCCCACCACTTTTGACACTGA
>Freshwater_macrophyte_associated_hepe-like_virus_3
ATGATGGGATACTTAAAGGCCGTATACGCACTGTAGGTACTGATCATCCCAATTACCGTGATCATCATGCAAAATGGGAGAAGTTCCCATACCATCATAGTATTGAAGTCCTACGCGCTAACAAATGCAACCCCACGGACGTACTTAATCTTGATCCTAACACTACTATTCAATTAATATCATTTGGTAAAGGTCCCAACCCCGCTGCCATTAGTTTCGTCCCTGAAACATCTCAGATTTTACAACAAAGTATGAGATCGTTAGGTGAAAAAGCACAGGAAGGTTGTTTTATGGTACAAAGACCAAATACTATATCGCCATCCTGGCTAACCGCCGGTAACACTCAGCGATCATTAACTACTCGAGAAGGTTTATACGAGTGCTGGGGTTACTATCCATACGGTCCCGCAGCCGCTGTCTTCCAATCATTTATCGAGAATTGTCCCCCAGGCACAACACCTGCACAGAAAACACCACTACTTGATACTTTATGGACTAAAGACATGACATTCGGTTGGATTAGGTTTAGTGGTTTGTCATTAAACCAAGTAGCCACACCGACATCCACTCAGTTATTAATCAAGAAAGTTTTCACTGGTTATGAGGTACAACCTTCTTTATCCAGTCCTTGGAGTGGTATGGTTCGTTTATCACCTAAACCAGATTTAGAGGCTATGCAAGCGCTCATCGACGCCTTTTACGAGCTTAAAGATGCTTTACCCGCTAGATACAACTTTTTGGGTACTTTGGCATCCATTGCTGGTCAAGGCCTTAAAACCTTTGGCACATCTATATTGAAAGATATATTAGGGAGGCTCGATGATAAACCAAAGAAGCCACGCGAGAAGTTCGTTCAATCAACAACTTCTATCAATAAGAACGGCGCCAAGGTCAATTTCGCTTCAATGCCCAACAAACAAGCGAATCGCGGCAGACCCGCTTGGGCTGATAAATCAACCGCAGATGAAATCAAAGATATTGACCAACAAGTCCATTCAATTAACAAGAAACTCGAATCAGCAGGACTTTCAACCAAACGACGAGCAGACACTCTTAACATCAAGAGAAGTAGACCTACTGGACGTAGACGTCGAAATAATAAAAGAAATTGATCTTTTCTACTCGTCCGATGACGATTACATCATCGTCCAACA
>Freshwater_macrophyte_associated_hepe-like_virus_4
ACGAGTTAAAAGAAAAATTGTATCACACTAGAGAAAAGCTGGATTTAGAACTGAAAGAATATCTTAACAATCTTCAAGCTAAACTGAATAAAATAGCCAATATGGATGCGAAAGCAAGAAGCAAAGAGTACTTTACCGTAATGCGTGATGAGTGTATAACCTTTGAGACAAATAAAGTTAGCGAATTGTTAGATACCACTTGGGATGACGTTAAGAAAACAATCGATTTTTTCATGAAAAATCAAAGCAAATACACCGAAAAGAAAGGTTGGGATGCAATATTTAAAGCAGGACAAGGTGTGTCCTCGGTGGGTAAATGCGCCAACATCATTATGGCAGCAGTTTGTAGAGCTACATTTAATAGGACAAAACAACTTTTAAAACCAAACGTCAAGTTCACTAATGGTGAATCAATAACCAACTACAAGAATTGGTATGTTAATTGTGTTAAACCGCAATGCAACAATATCAAAGAGTATCCTATATATTCAAATGACATGACCGAATGGGACTCTAGTTATGATAAAACCAATATATTGTTTGATGCGCAAATGTTTCATTGTGTGTTATTTAGAAACAGTGTCATGCCATGTGAATTGTTATTACAAGGTGAAACTATACTCGATAAGATAACACAACTCAGAGCTGGGTTCAAAACCAGGTTCCACGCATCAGCAATTCTTGATTGGTTCATCAATGAAAGGTTTCGATGGAAAATGATATTAAAAAGCAACCACGGATGGGCAGTACTAAATGGTACAGGCAAGCAATTATCTGGGCACCAGCACACCCTCGGCGGCAATACTATAAATAACGCTGCACAAACTGGTTATTACATGATCATAAGTGAACTAATTGCAGCAACATTCCAAGGCGACGACTCAAACGTACAAGGCCAATGTCAAATTGATACTGCCAAATTAGGATACCTCGCCGATTGCGGGTGGCAAGCGAAATTGCACGTCTCTAATAACGGAACATCTGAATACGTAGGTTATATATGGCATAAAAACGGCATAATGCCTGACCTGTACAAACGAACCGCAAGGTTATTCAATAAACAATATCAA
>Freshwater_macrophyte_associated_hepe-like_virus_5
GGGAGAAAGGAGAGAGGGGGGAGGGAGTGATAGGATAAAGAAGATGCCACAATTAGCTTAAGAACTAGATTGAGTTATGCTGAAGCATGGGGTTTGTCAGTGGAGGACCAATTGATTATGGAATCTCATTTAAAAGTAACATTAAGAGCAACTGTGACAGACAGACAATGGCATCAATATCAAAATCTGATAACACAGTATTAAACCTGTATAGGGAAAAATAAAATAAAATAATGGAGAAAGTGGCCATTAATGCAAAGAACGTTGTTGTCAATAAAGGCAATGGTAAAAGTAAACAAGACAAGAATAGAAGACGAAAACAGAAGCAAAAGCAAAAGAAGAAGTTGTATAAACAAGAGGAAGCAAAACTTGAAGAAGTTAGGACGAAGATGGAACCGAAGGTTCAGAGAGTACGTCAAAGATTGCGTGCTTCGGGAGCCGGTACTATTAGTGATTTATCTAATGCTCCGTTGACACCCAAGTTAGTATCGATTGTTAAACAGCAAGCAGAGTCGGCAGAAATGAGTGTTGAGGGTAGAGCTTGGGCGATTAAATTCGTTGACCCGAGCGGGGTACATCATGACACAGCTGGTGTGAAACGTATACCCGACGCTGCAGTGCCAATTAGTTTGGGTGGTGAGGTACGTTATGTTGAAACAGTCTATAGACCTAATCAAGATCAGGCAACTACTGATGTAACGGGAAGAAATGGCTCCTGGATATTTATGTTAGTACCAATGTTGCGAGCAGTAGGTATTATAATATTTAATTCAAGAGGTGTTGATTTCTCCCGTGAAGTCATGGTGGCTTTCTGTAGAGCATGGGCGCAGCAGAGTAAAGATCGTGATTCAGTGACGTATCCCAATTGGGTTAGTTTTCATTCAGAAGATGATCCATTTGATGGTGATGACCAACCGCCTGTCAATTATTTTACGGTATGTTCTTCAACAGCATTAAGTCAAATAGTTGCTCCATCAGAGGCAGGTGATAGCGTCTTATTGAGTCAATTCCGTGTGTGTTCTTATGGAATGGTTGTTCAACATAATACACCAACATTATTAGATCAAGGTACGGCTGTTATGGCAAGGTTTAATACAAATAAAGCAAAACATGTTTTTAAGTCGGATGGTCTAACTGGTTTCAACGAATTCTATTTACAATCAGTGCAACAACTAGGCAATCCTGTTTTGACATCAGTGAACGCACTCACAGTCCGCCTATTCCCTCCCAGA
>Freshwater_macrophyte_associated_levi-like_virus_1
CGCAGAAATTTCCAAAGGTGTCGTAAAAGCCGTGGATTTAGGCTGGATTAATCACCCAGACTTACCCGACTCCATGGTCACCTTTATAGCTTGGAAAAAGTGGTCTCGCTTACCACAGTTCTTCTATGTTCAGCTTCTACGGTTGTTTACCAAATCTGGTAAATTAAGGGAAAACTTCGATCCGGCAGCTCTCTTGGAACTTCGTCAATTTTGCGAGTATTTCTATAAGCTCGCATTAGAATTTGACGACAAATCCAATCGGATTGCCGAGGAGAAGTACCTGACGACCGAAAAGTCAGTCGGAGGATCAGTGGACTATGGATGGGTCGATGTTTTGAGGAAAAGACTTGAAACATTTTACGCCCTCTCGGACGTTCACATTTCAGATATCCTTTCTGAGCATAGACCTCGCCTCACTCCTGGCTCATTTGCCGGCAGTGAAGGTTTGAAGTGGACGAATCGACATTTTGCCGAGCTTAAGCGAAGCAATTTTGGATTAAGCCAACTGCATATTTCTGCAAGCGGCCTGGATGGGTTTATTAAACCTTCTCCCCATTCCCGTTTTCGGGACTGGTTTCCTTATCGTTCACGTAAGATCGTAAGCGACACTAAGTGCGAAGTCCTGTTCGTCCCTAAAGACTCACGGGGCCCGCGTGTCATTTCTAAGGAGCCTCAAGCTCTTATAAGGTACCAAATGAGTTATTTTGATTTTTTAACTCGGCACCTCGAAAGAGTGACGCGTGGTCGTGTGCTTTTCTATAATCAGGAAAAGCATCGTGAACTTGCACGCATTGGGTCTATCACGGGAGAATGGTCCACTATGGACCTGAAAGATGCGAGCGATCGCGTCCCTTTAAGGGTGGTTTCCCACCTTTTTAGGAACCTTCCTATAAGGAAGTTTCTCGACTTCCGATCCACCCATGCACTACTCCCTAGTGGTGCTGTTGTTAGATTGAAAAAGCTCGCTGGAATGGGGTCGGGTTTGACCTTCCCCACGATGGCTTTGCTAATTCATTTAACCGTTTCTGAAGCTATTTCGCAATATGCACGCATGCCCTTTGATAAGGCCTCTGGTTACGTCTACGTCTATGGAGACGATTTAGTCGTACCTACAAAATTTGCACATATTGTTGATGATGCGTTAAAAAACGTTGGGCTTTTGCTCAACCTTAACAAATCATTCAGTAACGGAAAGTTCCGGGAAAGCTGCGGTGCAGACTTTCTTGCTGGCCATAATGTAAGTCCAGTCCGGCT
>Freshwater_macrophyte_associated_levi-like_virus_2
GTCTGAGCACGCGTGGCTTTGCCGATCCTCGGAATCAATTTAAGATTTCGGGGGGCAAGCTGAACGCTAAGACAGGACGAACTACTGCAGCTGTTTCCCGTTTATGGGAAACTGACGTCACGGTCGATGGACTCGTGAAGCGTCAACTTGCAGAAGTCGCGATCATTATGACGGTCGGTCGAGGCATTACTGCCACGAACATTGACACGCTTCTTAATGATTTGAACACGGTAATCGATCCAGCTCGGCTGGACCAGATTCTACAAGGTGGCTTCTAAACAAGAAGTACACTAGTGTCTCCGCGGTTGTTTAACCGTAAATGGAGAGGACTTATGCACCTAAGCATAGATATTCGTAAACACTTTGGGTTCCTCTTGCGGGACCTCGAAGTAGACGAAGAGTCGCGTGACTACTTGCTCCGACGGCTGGATGCCGAAGGACCCAAGTTTCTTACTGTCACTCTTCCTGCGCTCTGGAAGGTCGTATTGACCGGCCTGGAGACTGGGTACTTGGACTTGTCCAAGTGCACAGCTTTCCGCAGAAAGAAGCTTCTCCCGTACGTTATGTACAGGTTCTTCTGCAAAGTCTTCGATCAACGAGGTAAACTCCGATCGAAACCTGACGCTGATGCGCTTCTTGCCATTCGGCAAGTGTGCGAGTATTACTACAAATGTAGCTTTACTTTCAGCGACGAACAAATCGCTTCTGCAGAAGCTTCGTATGAAGCTTCCGAGGTCGATATGTCTAATGAAGACGCAATTGACTGGGACTTTGTCGACACGTGCCGTAAAAGGTTTGAAACCTTTTACAAGCCCGTCTCGACCGCAACTGTTGTGGACATCCACAACAAATGTCGTCCCCGTTTTGGCCCAGGCTCTTTTGTGCCACCGGACTTGTCGAAAGACGTAGTCCGCCAGCCGCCTGGGTCATTTAAACTGGCCGAGAGTACCCTCGTGGGTACATGTAGGCTCGACCAGCGCGCCTTCGCTGGACTCTTTCGTTCTTACCCATCTGCCAAGCACGAGAAAATTGTGCTTGTGAATGAGGGTAAGACGTCCGAGGTCTTGTTCGTCCCTAAGGACGGACGCGGGCCACGAACTATTTCGAGAGAGCCCCTCTACCTGCTTAAGCAGCAAATGGCATTCCTTGATTGGATATGCCCCACGCTTGAGCAAGTAACTAGACAGCGAATTAACTTCGCCGATCAGACCAAAAACCGCGAGCTTGCCAAAGAAGGGTCTATCACCGGCCGCATTGCGACCGCAGACCTTAAAGAGGCAAGTGACTCGATACGTTATCGAGTTGCTCGTGCCATGTTCGGGAACGCTCCCGGACTTCACTACTTCCTAACGAAAGTACGCTCTACTCATACCAAGCTACCTAGTGGTAAAACCATTCGGCTCGCGAAGTTAAGTGGAATGGGTTCAGGTTTAACCTTCCCAATACTTTCTTTAATAATCCACATTGCCATTTCCACGGCAATCCAACAACGCACCGGACTCTCTTACAGAGAAGCCAGCGATGTTGTGTACGTCTATGGAGACGACCTCGTTATCCCTTCTGAGTATTTCTACTTGGTCGGGCCGACACTTTCGCGAGTTGGGCTTAAGCTCAACAAAGACAAGTCCTTTTCTAAGGGACCGTTTCGCGAATCATGCGGTGGGGATTATCTATCCGGAAAGGAAGTAGTGCCCGTAAGGTTCAAATGCTCGTGGTTGAAAATGCCTACCCTTGCGCAAGCAAGGCCTGGCTTCATCCACTTAAGCGGAGACCATGCCGTGGTCAGCCTTGAGCGTCACTGTCGTGAGCTCGTTGAAGCTGGCCTTTTTTCAACTGCTGAGTATCTCTACTCGGTGATTGAAAAGTACATGGGCTACAAGTTACCTTATGTCCATGGCAAAGATGTACCGTATTTGGGTCGATACACCAACGATTCCAGAGATGTATATCTTCAGTTGCAGCCTAAGAAGGTTTTCCTTCCCATAGCTGTAACCGGGCACGTGAACAGACCGTGTCCATATAAGTTCCTAGGTAATGTCCTTGGCGACACGCCAAAGGGAAAACCTAGTAGTGCCGAAGCACTAGCTTATATTTCAACGAAGCCGCACCTGCTTCCTAACAAGGTAGCCGATGCATTTGAGAGCCTACAAGAGGCTCTTTCTTCGTTCGCGACACAAGTGCGCAGAACGTTTGGAGAATACAGTGAGCGTTACACGCTCGCCATAAAGGCCAAACGGAACATACCGGTCTTCTGCCTCGTAGGCAGACCCTAACGTAAAGCATTGTTATGCTACATAGTCGCCCGTAAGAGCTTCTATGTTGGGAATCGTTGTTCTTCCTCCCAG
>Freshwater_macrophyte_associated_noda-like_virus_1
TTCCCAGTCACGATATACACCGGCGGCATTAATGCGTTAAATTAACAAGTTTTGAAATAAATAATTTCAAAATGTCTTTTTACCTGTTGCAATCAGAATTTTGCAAGAACCAATTCACCAATGTATTGTTGTTGAATTTGGCTAACAAAGCGCGTCAACATAAGTACGCCTTAGTTGGAATGACAACTGCAGGAGTTGTCGAATACAAGTACCGTGTCACACGGAGGTTTCTTAATTTATTAAAGGAAATCTTCGGTGACTGGCTGTCAACTCTCAAGATGGCAACCATGTCAAGGCTAATCAATCTTTTGTCCTCGAACGTTAAAATTGATCGCCGTGGTGACTTTAGAAAGCTTCACCTGACTTACGTGCCCATCCCTCGAGAGCATTCCCATCCTACAGCTGCCGCTAATAGAACAGCAGTCAGGAACATGATTGATCAATATGGTATATTGAGTGGACAACCATTATACTATGTGAGCATGTCTGACGGTGAAAATAAAGCTGGCAGTTTTGGAGACCGTTGGTTTTATGTCTCAAAAGACTTACTCCAGCGTACGTTATGTAGGACACCCAATGGCCAAATGACCAAAGTCTTGGTAGACGTTGACTATTATGTTGACATGTCTAAGATTGGCCGCTGTGATTACATTTTGTATACCACTGATCCCCAAAAATTAGGAGGCTCAACCAGTAATGGTTGTTACTCGATCACTAATGATGTTTACACATTAGATGTTAATGGTGGCGCTAAGTACGTCCACCATTTGTGGGATTACAACACTGATGTGTTGTTCCAGTTTAAGTGGTATGGTGGCAATCTGTTCACAGTGGAGCATAAAAGACTAGATGATCACCGCACACTAGTGTTCTTAAATTACCGCAGAACTGTTTACTCACCGTTAGCTTGGTGGTGGTTCAGTGGTAAAAGTTTGAAACGTAAACAAGTCTCCGATTTAAATGGCTTCAATCATCAAAAGGTGATTAGGAAGGATGGAACCGTCGTACACAACATTGCCAAGCAAGGAGTCTGTTTTTCTGTGGATTTAACTGAACAAATGATGAATAATGTTTTAGTTAGAACAAGCTACAGTAAACAACCCCAGATTTCCGATGTGGAAAGATTGTTCAAGTCTGTAGACATGCCAAATGCTTTGGAATCAGCAGCTCTGATTTATGATTATATTGTGAAATCAGGGTACATGTCCAAAACTTTGGTTAGCGATGGATTTGAAGATTCTTATCAGACGATATATCCACTGGTAACTGAGGATGGCAAACCTAGCGCTAGGAGATTGTTGCCCCCGATATTGGACGAAGGGGCGGCTCCTGTTAAATCGTACAACAACGACGTAGCGTGTGTCAACGGTAGAATAAATGCGGTGAAGAACCAAGTGACCAAGTATCCTGGTTTTTATTACAAATGTCTGAAAGAATTTATAGAATTTTGTATACCTGAATCAGGAGTATTAACACCGCAAAGTTTTGACAGCCAAAGCCTACAAATGAATAGACCAACCCAACAAAGCCTTATAGAAAAGTTTCGCAACTTCATGTTTTATAATAGACCGATTGCAGTCAGCTCGTTCCAAAAAGCTGAAGTTTACGGGAAGATTACAGCACCCCGTAACATTAGCACTTTGCCGATGTCGCATAATTTTAGATTGGGGCAATATTCTCAAGCATTGTCTCAAATTCTAAAACAACATTGGTGGTATGCTTTTGGTAAACATCCAAGAGAAATAGCTACGACCATGTTGCATTTGGCAACCAACGCAACGTCAGCAGTGCCGAGTGACATTAGTAAAATGGATGGCTCATGCGGCAGACTGTTGTCAGACTTAGAAATTGGAATTATGAGAAGGGCTGTAGCACCAGAACTTGAGGGAGAAATTAGCGAGCTCATGAATGAAGAAATCAAAATAAAGGGTTTCACAAGGCACGGGTTGAGTTACGCAGCAGAATATAATACCCTTAGCGGGTCCGCGGCGACGAGTTGGAAGAACACTGTCAAAAACGCATACACTGTTTACTTAAGTTTTCGACTAGCGGGTCATGAGCCCAATGACTCATGGCTCTCATTAGGTATGTACGGAGGAGACGATGGAGTGACCTTTGATGTTAACCCTGACCAAATCAATAGAACTTTTGCCAAGATAGGAATGTTGGCGAAATGTGAGAAAATTGAGATTGGGCAACCTGTCCCGTTCTTGGGTAGAGTTTTTGTTGACCCTTGGACGACGACAGAGTCTTTCATTGACATACCCCGACAAATGAGAAAACTTCACTTAACGACATCACCGAAAACTATACCGGATAATGTGGTTTTGTTTAGAAAGGCAGAAGCGTATTTAGTGACAGACCCACTCACGCCATTTATTTCTCACTGGTCTCTGAAAGTACTGCAACTGCTTGGTAGAGTAGAACTAACACCTACACAGTTGAAATTGACTCAGAATGACATTTCTTATTGGACAAAGTTTGATGCTCCGTTTGAACCTTTGTCATTATCATCAGTGAATGTGGCCATAAAATGGGCAGCTGCGCAGTTGAATATGTCACCAAATGACTTTTTAGAAAAATGTAGGCTTTTATTGACCGCCCGAACGCTACAAGAACTCCACAGTGTCAAATTCAATTCAACACTGCCTGTGGAAATAAATAGCGTATACAGAGGTCAACTTGTTAACGGTACTGCAAAAGACCACCAAAAACAAATTCGTGCAGCTTTAGCTGGAGGCAAAAAGCCTCGTGCCTCACGGAAATAAATTGTTTTTAGTGGCAGGGGTCTAGGCAGCCCCGTTCGCTTAAAATTGTGCATGACAATTGGAATTTAAAACATTAACTTAGAAAAGTATAAATACTACCATTTAAATTGAATTTTAGTTATATTAATATGGCATCTAGTAGCAAGACGAAAGGCAACACCAAGAGGGGATATGCGTATAAGACGCTGTCCCAAATCCAAAACTCCATGATTAGGAGACCCAAATCCACAAGTAGCAGTCCTAGAACGGACATGTACCTCAAATGCGTGTTCAATCCTTTTATGTCGTTAGGCAATGGCCACATGCGACCTGATTCGGCGTCAAACAAAGTAATCCTTAGAGACATAGTGCAAGCATATGATATAAACTCCCCAGGGTTGCTAAACATCAAGATTTCTCCCATGTATCCTTATTGTGTTTCCTGGTGGCCTACGGCCACCGGAACCACAGTAAATGGGCTCACCATACCAGCTGCATTCAATAACGCTTCGGCAGGGTTTGTAGCCCCAGCCGGCAAAGCGGATTCTGATTTCTCTGGTTCAGGAGCCCTACCGGCAATGTCAGATTATGAGAAAGCCAGAATACAAACGATAGGATGGCGATTATTGTACACTGGCAAGCCGGTTGATGCTAGTGGTTACGTTTTGGTGGACTCCTCAGCATTCCAAGTAGATGTAGTTGACCGACAGGTCACTACAACCAACACCTATTATTCAGTAGCAGGTGCTGTCCTCACTTACCCGGCTGCAACCTCGTGTGCGTATGCTAACGTGGAAACAGCCTTGTTCTTCGATGGAGCCAGCAACAAACCTGTAGCCCCCACCCAAACATCTAGATTATATAGACCCGAACAAGGCGCACAAGGCATATTGAAGAGATCCGCTTATGCCCCAAACCACCCCTTCAAGCCCGTCTGGAACGGAGGAGTGGCCCCTGTAGACCATAGGAATGGTGATCCCAACACCGCAGGTTGTTGGATATCGTCTTCTAGGGCTGGAACATTCGCTGGCGTGACTATCATCGATGATGACTTCGATTCAACGATGATAAGTATTTCTGCCGGAGGTTTATGGCGACTAGAGGTGGTAACTTGTTTGGAAGCGGTGGTCCTCCCAGCTTCACCGCTGGAGCCACTAGCTAAAGCAAGCCCACCCCTGGAGCAACAAACCTTGGAGCAGGAGGCTAGAGTCATGGCAGCTGTACCCCCAGCCGCTCCCTTATCTGAACCCATTGTCCCTCCAAGAGCTATTGTCCACACCCCTAGCGTAACAGAACAGTTGGCCATGATAGCTGACGCTGCTATGTCTAAGAAATTAGGCAAAGACGTCAAAGCTCCTCGTGTCCAACCTATTATCCCAGCTAAGAATAAAATAATCATCAAAGGGCCAAAGTAGCAATCAAATGCCGTTTTGTCCTCATTACCCCTTTTGAACTACGCAGTACACCCATTAATAGATAGACTAGTTGATAAAACTAAGGCGCCCTATTGGAAAGAGATTTTCAATTGGGATGTATAAAGTTGTTATTTCACATTGTTGTTATTTAGAAAACGTAGATAACTAATTCCAATTGCTTTGCCCATTCTCATACCACTAGCTGGTTATCTGATTGATAGTCCGTATCACAAAGATACCCAACTGGGGCTGAGAAAACGAACTGTCTAAACCCCTAACCAGGTCTTAAACATGAGTGAAATGTTTATTGCCGAGTCGCGAAAGCGGCGGTCAACGATCCCTTAGGGCAGGGATACGCGGGCATATTCCCCATCTTTCT
>Freshwater_macrophyte_associated_noda-like_virus_2
TCCCCTTACACGTATACCTGTTATCGTTTGCATTGCGCTTTCGTTACAACAGAAAGGTTTGTCCTTGATCCTGGACACAGTGTACGTAGTGTTGCTGTTAATTGTGACTCCAATTTCACCATGTTTCTGATCGTCGATGGTTTGTTGATCGGTCTTGCCATAGGTGGTTCGGCAGCGTTTTGCCGTCCTTGGAGGTGGGCGACGTGGGCTAGGCCCGCATATGCCCCCAGCAACACCACAACCTCTGATCCGCAGGGTTCGATGTTCGCTTTGACCCGAAGCATGCAACGTTACATTGTCGATGCAACTATATGTGACGTTTCCGAACAACATCATCCAGCCAATGCAGTTTCACTGGACGACACCATTCGCGCCTCCGCCGGAAACGGACATGCGGAGGCTGGTGGCGTACGTGACTCCGCCAGGATCTCCTTCCAACGTTACGCGCATGAACGCCAGCTCGTGACTTGGGAGTTGAATCCCGCCAAAGTCTCAACCAGTGTGCTCGCGCACCACCTCCACCACGCACCGAACGATCTTACGCAGCGTATTCGTGTTGATATGCCAACTTCCGATTGCATTATGTTGGCTGTCGACGTTGATTACTATCTCGAGGATCCGTCCGTCCTTCTTTCCTGGTCCCGTCCTGTCTTCATCTACACCTTCTCTCCGTCTAAGGTGTCTGGAGCAGATGGTGATTGCCACTTTATCATCAAGGATAATGTAGTTACCTACAATGTCTCAGGTGGTAACCAGTGGAAACACCAGATTTGGGATTGGGCTAATTTCGGTGAGTTCGTTGACCATCGTAGAACGTTACGTGGTTGGCAATGGGTGCGCGCCTTACCGCTTCGGCTGCTGGGTATTTACCCACATGTCACTCACAAAGTCGTTACTTATCGTCCATGGCCTACGCACCAAGATCGAGCAATCATTGTGTGCTTGCCGCAGACGACGTACTGGCGTTTCGATTGGATCGCCACAGAGTTCACGTCACGTCCTTTCCAGCGTGTAAACTTCTGTGATGTCGAACGTCCCGATTGGAACGTCGTACGTTTCAACGACCCGAAAAGTGGCGTGCGCAATGTCAGTTTCGGCCCCGCCGGTTTCGAGACCAGTTACGTTCTCCCGGTACATGTTTTCGAGAGCCTTCTGTTACTGGAGTCCCCCACCGCGGTCTCCACTTATCTTATGGCAGAAGGATTTGTGTCTAAGAGCCAGACATCTGTTGGCGCTGTTGCGTATTTTAAAAATGTCGTACCAGCAGCGGTTACAACCAATAGTGTCGTGGCTCCGGCATCAGCCCGCGTCCACATACCCCCTTACGTTGTGCACCATGGTGATTTCGTCACCACTGCACGAGTATACTCTGATCCTATCGTTACCGATGAGGCCCTTATGCCTATGATCCGTCGTTTTGATGCGTTTAGTTCATCTATCGCAACACGCGTCGAGTATGTCGCTAATACAACCAAAGCTACCCCGTGGTTACTTAGCGCTATGTCACTGTTCATCGATCAGCTGGTTCCCGTTAAACATACCCTCGTACCCTTGAGTTATGATGATGCGATTAATCGCCTCAACAAACCTAAGCAGGTTCTTGCGGTCCGGAATGCAGTTGACAACCATGAGCTCGATGTGTTTGATGGTAAATTGCGTGTCAGGTCATTTGGCAAAAATGAGGCCGGTCTTGGAGACGGTCGCGTCGTCAGTACTTTTCCCAGCGTTTCGTTCTTAGTAGAGATGTCTCGTTACACTCTTGCTTATGATCAGATAGTTAAATCCGATCACTGCAGGCATTTCTATTTTCCCGGACGAGATTGTAAAGGTATTGAGGATGGTGTGGTTGGTTACGTGTCCGAACTTGATGGATGCGTGGCCTCCACCGACTTCTCCAATTTTGACGGTTCGATCTCTGAGGCCCTTCAACTCGGCATTGGCCAGGCCTCTTTGCTCGCTGCATTCGCTGTGGAGCACCACGGCATGATTCGTACTCTTATGGCAGGCTTGATTAAACCCTGCTCTGCAACCGCCATGCAATTTGGCTTTCACTACTCAGCTGGTGTGGGTGTTAAGAGTGGGTCCCCAACGACCACTCTCCATAACACTCTCTTCAACGCGTTCATTGAATTCGCTGCCCTTTTGGGCACTTATGGTCGTCATATTGACACTGCTACGGCAGCACGAAACGCGTTTTTGTCCATCGGCCCTAAATATGGTGATGACGGTTTGATAAGTTCTGGAATAATTAATCCAGTCAACCGTGTTTGCTCAAAACTCGGCCTCAAAATTAAGGTTGAGCGGTACGAACCCGATATGGGTTTGGGTTTCGTAGGGCGGGTCTTTATTGATCCGTCATCCCATCCACGGAATATGTGTGACCCACTTCGCGCTTGGCGCAAGTTGCACATAACTACTCGTCCTCGCACTGTTTCTTTAGGTGACGCAGCAATCGATCGGGCACGTGGCTATCTTGTTACTGATGGCAACACACCCGTAATCGGTCCTTATTTCAATCTGGTCATACGTCATTGGTTGACCACTGAAGGCACCGATCATCTCGATGCTGCAACGTCTCAAATGAAGCGCGACAATCGTCGTTGCCGGGACTATGAGATACCGTATTGGACAAGCTACGGGTCCTGGACCCCTGTCGATCCGTGTAACAACGACACCTTGACCATCATTGCCAATCGCACTGGTGTCACGGTGGCGGCGGTACAAGAGTTTGATCGCACCGTTAATGGTGTGTCTGCTCTTAGTGGTTTGCCGACTAAAATCTTTAAGGTAGAATGTGCCTATAAGAATCATGTCGGATCTGATGGATTACTCATCAACCACGTGGGCGCGTCGATCACTCAACTGCAAAATGCCGCTAAGTCTCGATTTTCGAATCCTGTTGTCAACCTACCTATTCGACAACGGAAGCCAACATCGAAAGATGCTCCGCCAATTAACAGCGGTGCTGCCAGAGTCAGACAACAAGAAAGTCCTTCTGGTACTGTTGTGCAACGAACGGTTGAGGCACGAGCGGGCACTAATAAGTGCGTTCGCAGCGTTGGACCATCTAATCATAAGGGATCCAACACAAAGTGAGTGATCAGTGTGCGTTATTTGTTTTCTTGTATCAGAGTTGTTTGTGCGTAACCCAAAATTCACAAAAACAAAAATATGGTCTTCTGTTTTCTTCGGTTATTGCTTGATGCAAGTTCGTAGCGTTTCCATTTAGAGAATATCCGTCCGCCGGACGTTAAACGAAACAAAAATAGTTTCTTTGGGGATCAGATCGGAA
>Freshwater_macrophyte_associated_noda-like_virus_3
GGGAAAGGAGATTTTACTTTGGACATTAAACAAATGTGGACAGGTTTTCAGAAGATTCTGAATAATAAGGACTGTCCTAGTGTAGACCAATTGATGACTAGAAGACAAGTGGTTAATAACTACGAAGGGAGGTGGTATAGACGTTACGATCAGGCAGATAAAGATCTAAGTACTCGAGCAGTTGAAAGGCGAGATTTCATTTGTGAAATTTTCTGTAAAGATGACAAGGAAACAGTGTGTGTAGGTGAAGATCTCAAGGCACCACGTGGTATTCAGTATAGAAGAGCCACAGGTGCTTTGGAGATGGGTCGTTTTACACATGCTGTTGAAAGTTCAATTTACCGTATGAAAGATCAGTATGGAACAAGAATTTTCGGTAAAGGCTGTAATCTGCACGAGTTGGCGGAAGATCTTAGAAGTAAAGTTGATAACTTTAGAAGACCTGTTTTTCATAATGTTAGATGCATCAAAATTCGACACACACGTCAGTGTACAATTACTTAAACTAGTTGTAAAATTTTATATGTCAGTGATTACTAATACTAAAACCCGTAATTATGTGAGATGGTTGTGGTCACATACTTATCAAAATCGAGGGTATAGTAGGCGAGGCATTAGTTATAGTACTAATGGAACGAGAATGAGTGGTGACATGGATACTGGTTTGGGTAATTGTTTAATTATGTTAGCTTGTTTGTATGTGTGGTTAGACTCTGTCGACATTAAGAAGTTTTCACTAACAGTGAATGGGGATGATTCGGGAGTAATTATAGAAGAAGAAGACTTGAGTAAAGCTAGAAATATTCATATTTTTAAAGAAATGGGTTTTAAAATGAAATTTGATTACACACGAGAATTTAGCCAGTTTGAATATTGCCAATGTAAACCAGTAGAAACAGATTATGGCTGGGTTATGGTTAGATCACCAGAAAGAATACTCAATAGATGTGGCTGGTATGTTGGAAATAGAACAGCTTCATGGATGAGACATTATGTTTTATCTTTGGGGTTGGGTGAAAGAGCTATTAGCTATGGAGTTCCAGTAGGATACATTTTAGCGGGACAACTTTTGCAGAAAGGTGCTGGTGGAAGGGAACTTAAATTATCCAGAAGATCACGAGTGGTTCTAGAAAAACAGAAATACTGGAGAGCTAAAGAAGAAGCCACAATTAGCTTAAGAACTAGATTGAGTTATGCTGAAGCATGGGGTTTGTCAGTGGAGGACCAACTGATTATGGAATCTCATTTAAAAGTAACATTAAGAGCAACTGTGACAGACAGACAATGGCATCAATATCAAAATCTGATAACACAGTATTAAACCTGTATAGGGAAAAATAAAATAAAATAATGGAGAAAGTGGCCATTAATGCAAAGAACGTTGTTGTCAACAAAGGCAATGGTAAAAGTAAACAAGATAAGAATAGAAGACGAAAACAGAAGCAAAAGCAAAAGAAGAAGTTGTATAAACAAGAGGAAGCAAAACTTGAAGAAGTTAGGACGAAGATGGAACCGAAGGTTCAGAGAGTACGTCAAAGATTGCGTGCTTCGGGAGCCGGTACTATTAGTGATTTATCTAATGCTTCGTTGACACCCAAATTAGTATCGATTGTTAAACAGCAAGCGGAGT
>Freshwater_macrophyte_associated_noda-like_virus_4
GTTTACGGGAAAGTCACAGCACCGCGCAATATCAGCACGTTGCCCATGCACCACAACTTTAGGCTAGGACAATATTCTCAAGCAATCGCTGCTGAGTTAAAGAAGCACGACTGGTACGCGTTTGGCAAACATCCCCGGGAATTAACTGAACTGCTCCGCCGCAAGACGCAGGGCAAATTATGGGCCGTCGATAGCGACATTTCAAAAATGGATGGTTCATGTGGAAAACTACTGTCGGATCTCGAGATCGCAATAACTAAGCGAGCCGTGGCCCAAGAATTACATTGGGAGATAACGGCTCTAATGGAATCGGAGACTCGCGTACGCGGCTTTACCAAGCATCATGTTGAGTATGCTGCGGATTACAACACGTTAAGCGGATCAGCCGCTACAAGTTGGAAAAACACAGTTAAGAATTGTTTTACTGTGTATCTAAGCTGGCGCTTGCAAGGCTGCCAACCACAAGAAGCGTGGACCCGGTTAGGCATTTATGGCGGTGATGACGGCGTCACTTTTGATATTGACCCCAACGCGTTGAACAAGACTTTTGCGAAAATTGGGTTGCTGGCAAAATGCGGACGCATTGATGCTGGAAAACCTGTACCGTTCCTAGGGCGTATATACATTGACCCTTGGACCACGGCTGAATCTTTCATAGATATTGCTCGACAATTAAGGAAATTTCATTTGACCGTGTCACCCGCAACTGTACCTGACGCTGTTGTCCTTAGACGAAAGGCCGAGGCTTATTTGATAACTGACCCCTTAACGCCTGTCGTCGCTCAATGGTCCCTCAAAATATTAGAATTGATAGGCCAAACCGCCGAACCTACTGAAACCCAGAAACGGCTGACCCAGAATGATCTCACGTATTGGGCTCGCTATGACTCGCCGTTTGAACCCTTGTCACATGAGGGCTGCAACATTGCCATTAGATGGCTGTCCAAACAGCTCGACATGACAGCAGGCGAAGTTGCTGAAAACGTCAGGAAAATAGCGCAAGCTCGATCACTAAATGAGTTATTCCAAATCAGGTTCCATGCCAAGCGCATTATCGAGATAGACTCCGTTGTCCGGGGTCAAACATTCACTGCAGTGAACAAGAAAGGTCACCAACAACAAATAGCTGAAGCCAAGAAGCTCGCCACTAAAAGGCATGCCCCGGCTATCCAAAAGGGCGGTCGCGCCGTGAACAAACGTTCGCCTGCGCAATCAACCGCCAAAGCTTCAACGCTGCGCGTTGAGGCTTAAATCTGGTGTTCCTTTCGGGGGCTTGGGTAGCCCCATTCGTTAATAAATAAAATAAGCATATGAGTAAAACATGCCAAATGTTAAGACAAAGAAAACCCAACC
>Freshwater_macrophyte_associated_ourli-like_virus_1
ACTGTGAGGGTGTCAGATCCCAAGGACAATTGTCCAATTAAGCTCCTGAAAGGGAGCTTAACACCCGGGTATTATCTACCTTCCGGTAGATAATGGTGAATTGATTCATTCACCCAGACGTTTGTAACTGAGTTATGGCGTTGGACCCACCCGAATTATTCATTTTGGGTTGTCACCCCACTATGTCTTAAAACCAGACCAAAAAACAAAATTTGATTTCTCAAAAATTGACTTCGGTCACGGTTTCATTCCAATAGAGAGGTTCTTTGAAAAAGGGGCCTTTCAACCATTGGGATGGTGGCACGATTCTATTATCTATAAGTTTTTAAAACTTACGAATAACAGATGCACTACCATCACTCGTAATGTTGATGGTACTGAGAGAGATATCTTTGTTGACTTAGATTTCCTCGAGATTCTCTGTAAAGAGAATAAAAAGGAAAGAGAGTTTAGAAAAGTTTTTTGTTATCCTTCGTCAGAAGTAAATAACAATAAGCTCTCTAAACTCGTACAAAGTCTTTCTGAGATACCTTCTCTTTCTGAAGAGTATATAACCGGTTTGGTGATAGGGAAAAAGAAAGATGGTTCTCTGTTGAAAGTTCATTATTGTAACGACTTCCGTCGTTTCAAACATGTTCTTTCATTTACAAATTGCATCTATCAATCCCTTATAACTTCTCTTAAAGAGAAACCTTTTCACCATTCTGTTATATATCGAAAAGGGAAAATTGTTTATCGAGCTTCAAGAGAGAGAAATCATTTCTTTCTCTTCCTTTTTAATTATTATTTTTCAATCTTTCCCAAAGGGAAGGCAGAAAAAGATCTAATTAAAATTATTAAGCTATCCTTGGTTGGTAAATTTGCTGAAATTGCGAATCAAGAATTACCCGAAGGTTATCCTTGGAATGCATTCGAAATTTTACCACCTTCCTGTAGGAACTCAATCGAGGGCCGAATGATCAAGAAATTTGGAAGACAAGGTTTATTAACCTTATATTTCGCTTTTCAACAATCAAAAGGTCTTTGTGAGGCTGTACCAGAAGATTTTCTTCGGGATGGTTTAATAAAACATAAAAAAGGAATTTGTAAGCCCCAAGAGGAACTCGTCATAAAAGATGAGGACCTCTATCAACAGTTGAGAACCTATTCATCCGAAAAGTTTGGTAAAATTATAAAGGAACTATATGATCCTTTTAAAACAGTTATACCAAACCAATCGGCATGTATAGAATCTTCTCGGGAAAAGGGAGGAAATTATCAATATTTACTAGAAAAAGGTGATTTGTTCTATAGACAAACTACCTATACTAATGATTATTGTAATCGAATGGAACCTATGGTAATAGGTTTATTTGGTCCTCCTGGAATCGGAAAGACAAAGCTTTTAAATTCTCTTTGTGAGTTCTTAAAATCTTCTGTTCTCCGATGTTCACAAAACCGAAAAGATTTAGTTTATTCTCGATCATGTCATGTTAAACACTGGGATGGATATAAACACCAACCTATTGTCATCATGGATGATTTCGGACAGAATATCCTTAATCCTGTTGATATTGAGGAATTTCAACAATTAGTATCATGTAATCCTTACATGTTACCAATGGCAGATCTTCCCTCAAAAGGGACATACTTTAATAGCCCGATAATTCTTTTAACTTCAAATTTATGTTATGGTAGTAATTTATTCTCTCTTAAAGAAAATTCTTGTCCTCTGACGGACGTAGAATCTCTTTGGAGACGAATAACGATACCAATTTTAATAATTTCTAAGGATAGTCCTCTGATAGGCCGTGATCAGGCCACTTTAAGACCTTGGTTAGGCCCTCATCAAAAGTCTGTTCTTATTAATTGTTTCAATTTGGCATCAATTGTTCGTTCACCTTATCGAGACGCGCTAAGGGAAATTAAGTATAATCATAATTTCCAATTACCGTCAGCCTCGTCGGAACTTAAATATGATGATCCTACTTTTTGTCGAAACTTTTCTCTAACATCATTGTTAGTAAGATATGAAGAAAGTTTTTCTCATTTAAAGGATATTTATCCTCTAATTAAGAAGACTTTCTTTCATAGAATACATATACATAATGAGGTTTTAGGAATTTGGAACCAAAAAATTTCTCAAGTGAGCATGGGTATTACTCATGTTCAAGGAGAAAAGGATGTTAACATATTTATTGACCGAGGTGAGAATAATATTCCTACTTCTTCATTAGAAGTTAATTTCCCTCTTCATCCTCCTGAGAGAAGTCCTATTGTTCAAGGAGTTCCACTAGCTGAACCTTTAAAGGTTCGAGTGATAACTAAGGCCGAATCATCGACCCGTGTACTCAAACCCTTACAACTTGCTATGTGGAAGTCATTGGAAAGTTACCCAGAGTTTAGTCTTACATCAGGATGTAAAGATAAAAACCTAAAGGATTGTCATGATATGCAAAAATTACTAGCAAATCAAATAAGGATTATCTATGAAAATTCAGAGGATAATTCTATTTGGTTGTCTGGTGATTATGATGCAGCAACTGATAATATCCCTATGTGGGTAACTGAGGCATTACTTGAAGGAATCCTGGAACATATTGATCACGAACCAACAAAGGAGTGGGCAAGGTATGAAATTTCTCCTCATCGAGTATTATATCCTAAAAGTTATAATATTAGTGAAGGATTTCAGACTTCAGGCCAATTGATGGGAAGTCTATTGAGTTTCCCTCTCCTTTGTATGGTTAATGACTTTTTATGTTCTAAGATTGCCGGTTTCCCAAGTAATACTTACCGGATTAACGGGGACGACATAGTCGCTCGCGTAAACCTTGATAAGATTGATATTTGGAAAAGTAATGCCCACAAGATTGGACTTAAACTTTCATTAGGTAAGAATTTTATTGATGAAGAATTCTGTACAGTAAATTCCCAATTATTCTTTAATTGTAATCCTCTTGATACAGGTAAACTATCTTTAATTTACCGCCAAGATCGACCAATTGGAAATAATTGGAGAGACTTTCAGAAGTATTATGGGTATGATTCGATTTTCTTTGATCAATTTGTCAAAAATAACCGACATATATTACAAAATACACCTTCATCTTTATTTATTCCTACCTCTCACGGAGGATTAGGTGAGTTTTGGGTTGAACACAAGAATGTTATTTCTGATAGTAAGGGTGTCTCGGAAAGGTTAGCTAAACAAGTTTATTGTTATAGATTATGTAAGAAATTACTTAACTTTAACGATATACTTGCAAAACTAACAAATAACCGTTTCTCTACTTATTTCCTTCCTCGTTTTAATAACCAATATCCCGATTCAGTAGGAGAGTATAATGATAAGATTCTTGAATCTTTGACATCACTATTCTTACCGAAAACGGATCGGAGTTTCTTTAAACAGAGTAAGGTTCAGAAATATGAATCTTGTCTCAGGGTTTCAGAAGAAGATATTTCGAATAAGGAACTTGAATTATTTGTTAATTCAAAGAATTATTCAAAATTCTTTTTTAAATCAATATGTGATAATAAGGAAATTAAGATTAGAGATCTTCCACCTTTAAGTGAATGGATCATTAATCCTTATTTCTCTTATAGTTCTGTTTCTCAAGATTTTAAAGAGACAGCTATTGGTAAAATAGGTGAAATCCTACAAAACCATGTCTGTTCTAAAAATTTAAGGAGAGAGAATGACATTACTGGAGCATTAACTTTTGTTAATGATACACTAATGCATATGCGATTTGACCCAGTTTCAATACTTGACTTACACTCTCAGTCTGAGATTAATGATTTTGTGCTTGAACTCAATATTGGTCAGGAAGAGTATCTTGAAAGTTTGATTGATCAAATTTTTGATGATGCAAAACCTCTTCAATATGATGAGATCATCCCACTTAATTTAACCAATATCCTCAAGAGTAACTTGAAGATAGAAGTTAAAGATCATTAACTATCGTCTACTATTCTAGTAAAAGAACTGTATAGATAATTTTGAATCGGTCATCCTGAACCGAGAGGTGTACTTGAAGGGAGTAGTAGGTACACTACAGGAACAATTCAAAAGTCCTGACAGGACAATATAGAATTGATCAGATAGATATAACTGTCTATTCACTCCAATATTAGAAGTATTTCGGTATAAACCCGGAGGTCCCGTAAAAGGGAGGGTTTACATGCTGGGGGTCTTCTCAACCCCATTCGACACCGATAAAAGGCAATTCTTCTATAGGACCGTTTAGAGGGGAGAACCTCA
>Freshwater_macrophyte_associated_ourli-like_virus_2
CCTCGTTCGTAGAGGCTTCGACCTACCTGAGTACTCTTGGCTCTGATAAAGACGAGGTAAGGGCCTATATTAAATGGTATACGGCCAGTCTTTATCAGAAGGGTGTGGGTGATGTCAGGAGTGACACCAGCTCGAACCACCAAAAGCTCCCGAAAGGGGACCTCATCCTCGATACACGTAATAGTGTGTTTAGGGGGGTTATCCATAGAAAATTGCAGCAAATAGTGCAGAGAGCCAAAGCTCGATCACTCAAATGCATTTCTATTCTTTCTACTTTCTTACAGTCGAAAGATCTTTGGCCACAGATGAGTGAGTGGACAAAGACGGACACCTACCGGGGGCATCTCAAAGGACTCACTAAGGAGCCCGAACCAATTCCTGAAGATCTTGCGGGTGAAATTGCAAGAACTGTCCGAAGCATTGTCAAAGAGTTTCGACCTAATAATGGTCTAAACCTCTCTGATCATGCCAGTCTACTCGGAAAAGTAGCGGACGGCGGAGGTGGTCGAAGGATCCTCGATGTTTTGGAGAGGGAAGAAGATCTCCAACAACTTAGAGTCAACATTGAGAAAAATGGGTGGACGCTCAAACACAGGGAATGGACGAGAGTTTCTACTCTCTATAACCCAAATACAGCCGACGAAGTCGAAGTTTTCGACTCAAGGGTGTGTATGGAGATCCCAGGTGTTTTGAGTGGAAATTCGGAGCCCACTTTAAAGGATTTCTCAATCCAGTTTTCCAATTGGAGAGATCAGTTCTGGCGTAAGCTGAGCGAAAAGTACTCAGACGGTCTTGTTCGAAATGAACTTGACGACCGCGTAAGAATTGTTCTCCTCGCGGAGGCAGGAAAATTTCGGCCCATCACCATGGGCAGCGAAACGATCTACTACCATCTCCAACCATTACAGCGGCATCTAATCGATTGCTGGAAGGACACTCCTTACAGTACGATGAATGCGGCTTGGATGGAAAGAGTTGAGGGAATGAGAATACCTGAAGGGTGGGTCTGGAACTCCGGAGACTACAAGGCAGCCACGGATAATTTGAATGGAAACGCGTGTCGTTTGGCAGAATTCGAAACATTAAAGCAAACAGATTTGATCGGTTTAGAAACCCATCTAACTGACGCTAGAATTGAGTATTCACTCAAAATGTTAAATTACGAATCTTCCGATATAGACGCACTATGTATCCCCTATCAATTATTCCGGGAGAAAGGCCTTGAGTTCATCTATGCCAGGCAGCGGAATGGCCAGTTGATGGGCCATCCTTTGTCGTTTCCGATCCTTTGTATGATTAACTTAGCGGCGCTCAAGTGTGCGTTAGGAAGAGCAGTCCAGGCCAAGGTGTTAACAGCATTCGATCGAGATTTTATTCTCGACCGAACCACCATTAACGGCGATGATATACTCTTCCCTTGCCCACCTAAGTTTTGCGCACTTTGGGAATCAACAACGGCGCAAGCGGGTCTAACTCTTTCTGTTGGCAAGTCCTACGCTTCTGACTATTTTGCAGTAATTAATTCACGGCAGTTCGTCAAGCAGCGAGATGGAAAACTTCGCAGAATTGAGTATGTAAATCTTGGTTTGATTTATGACCACAATCTGAAAAAATCAGATTCCGCTAAAACGCCTTATGAGATCGGTAAAGCCTTCAACGAGATGTTTGAATTCTGCCCAATGGCGGTTGACTTTCTTCCCGATGCTGTTAAGCACCGCTCGAAAGGTCTCCCGATTAGTGGGTACATTCCAAACTTTTTCGTCCCCTGCCACTATGGTGGTTATGGGATTCTCCCGAAATACTGTTCAAAGGGAGAAGTGAAGGTTTCATTAAGACAAAGGCAAATTGCAACACTTCTGCGTGAAGATGTTTTAAAATCCTATACATTTAGTCATGGCAAGACTTTTGATAAGGTCACATCTTACTTCATGTCGAGGCTTCCTCAACCAATTGTGTCCACATCCGCAAAGATGGGGAACACTCTAGTCGAGAAGCTATCGGTGATGAATAGCAGAGCTAAAGCATTTGACGCTGCAGCTTCCTACGGGGCCTGGGTTGGATTTTTAAACCAGTCCAGGTTCCCTCGGGGACTTTCAATCGAAACTGTGCCTAAGTACTTACGCATGAGTAGATTAGATCAATTTAAGACGAAACCAATGAAGGTCGCGAAAATATTCGATCATCTCTATCATGTTTATTACCCGCAGAACTTGCCCGTTCCTGCGGCAAACACGTTCGATTATCAAGTCCAACGAATCAGAGAATTCGACAACTATGCCCCGCTCAATGTTCGCACGAGCGAGGTACAAGGCCACAGCGATAAATATGATTTTTTCACTGAATGGCATGAGTTGCGAAAGGCCCGTGGAGGTATGGATATCCTCTACGAAGGTCCGATTCTGATGTAGGAACATCACGCCCTAGTCCTGGATATGACTTTAAAGTGTCTGGACCTCCAATGTGGGGTTCAAAGGGGGTCCTGGAAAGTAAATGGTCCAAAACGCTTCGTGAGTCTGTGGAAAGGGCTCCAATTGCGTGCTAAATTGCTTCCTGTATTCTATCCCATAAAGGTAGCTTACGGGGCGTCATCATATGCTAATCTGGTTCTGGTTTAGATGCGGTTATTCTTAACCCAAGATCGATTCTAGCCGAAAGGTGGGGAGTCGCGCCAGAAATAGTTCGAGAGCTAACCGCTCCCTGATTTCCATATGAAAACTCCATGCTTGCATGAGAGCCTTTCACCTCGAAGTCTGAACCCGGAAAGGCCACCAATAACCTAAGGTGGATGGGTAATGACGACTTCTTGTGATTGAGCTCTTCGAGGAGACGTTGCATAAATGCCTAGAGACTGC
>Freshwater_macrophyte_associated_ourli-like_virus_3
ATGAATGCAGAAGGAGTCTAGGAGAACGAGAATATTTGATTACACGGGGGTTCATCCTCGTAAGAGGATGTGCTCTACAGAGCAGTACACAAGTATTCGATACAATGATCTTGTTATTAGTAGGATTTAACCCACCCTACAACAGGATCCGATATTGGTCGGGCATTGCGTGTACACAGTTATGACTGTGGTTGGTCGCCCCTTTTCATGACTTAATAAGCCGACTTCTAAAATCTTAACAAATTGTAAAATTTGTACTGATTCGAGCAGTACCGGAATCGAGACCGTTGAGAGATACCTTTTTCAGGTGTTTAACTCACGGTTTCGGCGGCAAGATGAGATGGTACTAAGGATTATTGAAATCCTTACCTCATCAGATCTCACGATCTTACCAAGAAAAGGGCAGTGTCCTTTCAATCGACTCTTTTGTCCGAGTAATTTCCTTTTGTCTAAGGATTTCCCGGAAAAAGACAAGCAAGAATTGAAGAAGATATTGAATCAAGTTGATTCCGATCGAAGAGATCGATGTCTTCAACACTTTCTTGTAAAGATTGAATCGCGGTGCCCTACCAAATTTCAGGAAGTCTTAGGAATAAGATTTAAAGATATACTCGGGAAAACCCGTGTAATCAAATATTCTCGTTCTCCTAGACTCCTTCTGCATTCATTGAAACTATCTAACGCCGTCTATCAGGGAATCTTAACTTTCCTTGGAAGACTACCCTATCATGATAGTGCATTATGGAAGCGAGGGGTGCTGATCTCTCGTGACATAAGGGCTAGTTACCCTTTGTTACGATTGTTGATGCATTACCTAAGGCATATACCCGATGTCGGAGAGGTTGACTTAATTAAGTCAATAAAACTCTCTCTTACTGGGAAGTTTGCCAGTATCGCTAAGCAGGATCTCCCGGATGGCTATCCGGATCGATCTTTTCCAATTTTGCCTCCTATGATGGAGCGGTTCCTTGTAAAGGGTCAGCCTCGGGAAAAGATACTTCAATTGTTTTTTTCATTGCAACAGTGCAAGGGACTCTGTGAGTCAGTTCCTTCTTCTTTTTTAAGGGAAGGGCTAATTAAACACAAGAAGAATATCTGTAAACCAGAAGCTGACCTGATACCAGCTGATAGTTCCTTACAAGCACAACTCAGAGCATATGCCTCTGAGAAGTTTGGGAAAATTGTCAAGGATCTTTATGACCCTTATACAACAAAAATACCCTCTTCATCTGCTTGTATGGAATCCTCTCGAGAAAGAGGAGGCGCATTGTCACATCTTCTAAAGATGAGACAATTGAAAGTTTCAGTGAATTCGTATGATTTTTCCGCACGAGACCGAGTGGAGCCATTTGTCATTGGACTATTTGGCACTCCAGGGAGGGGAAAGACGGTGTTACTAAAGAAGCTAGTAAAGTACTTCTCAAGCCACTTTTTCCAAAGTCTTCAAGATAATACAGAAGGGCTGGTATATACCAGATCTAGCTGTACTAGTCACTGGGATGGGTATTCAACCCAACCTATCGTGATTCTTGATGACTTCGGTCAGAGCCTTGATGATCGATCCGACATTATCGAATTTGATCATTTAGTGTCGTCTAACCCCTATTATCTCCCAATGGCAAGATTGGAGGAAAAGGGTATCCTTTTCAACTCTCCAATCATCATTGTTACCTCAAACTTGGTATTTGGTGGATCTCTAGCTGTGGACGGTCAACCTCCACCCATTCTAGACCTCTTCTCTTTCTGGAGAAGATTTTCTTTTGCTTGTAATTTAACAAGCACAAATGGGAGGGTTTCCTACCGCCAACTAAGGCTTGTCTCGGATTGTGTTATGCCTGATTATCAGGTGGTACCCAATCCAGATGAGCCAGATCCATGTCATCACCAGAATAATCTCTCTAGGTTCTTGTTATGCAATAGGTACCCATTAAAGGTCCAATGCATCCGTACAGAAGAGAAATTCTCTTCATACTTTAAAGGTCTAGGTGACCTTTACGTATTCCGATTAGAACATCATCAAAGCACCATACTTAATCGTTGGTACCAAAAGATATGTTCCCTAAATATCGATGTACAGAAGAACCCAGGTGAGATTGAGGTAGACCTCAAGGTCAATGATGCCCCTTTTTATGAGGGCTGCCACTTGGATATAAACTTTCCTACTCGTCCCCCAAAGTCGATTCCCCGTGTGCAGGGAGTACCCTTACCTGAACCACTAAAGGTTCGAGTAATTACAAAGGGAGAAGCTGATCTCCGTTGCCTTAAGCCATTTCAAATGGCTCTTTGGCAATCTTTAAGTTACTTTCCTGAGTTTTCGCTAACTCATGGTTGTAAAAAGGAGAACGGTAAGAACAGGTCAGAAGTTTCGCATAAGGCCTCACTTGAACTCATGGAACAGGAAATTCAGAGAATTTCTCAGAATCCTGGTATATGGGTTAGTGGAGACTATGATGCGGCAACTGACAATCTCCCAATGTGGGTGACATCCTCTTTGCTAGAGGGAGTACTGGAACACATTGATCATCAACCAACAAAAGACTGGGCCCGATACGAAGTCGGTCCTCATGAGGTGTCTTACCCCAAGTCTTATGACATTGAAGGGGGAATTCAGACGAGTGGCCAACTAATGGGCTCACTATTGTCCTTTCCTCTTCTTTGTATGGCGGA
>Freshwater_macrophyte_associated_ourli-like_virus_4
TAGAAAACATAAGGGAATGAAAGTTCAGACCAAACGAAAACACAAAGCTTCCTAAGTTGGAAAAGCGCAGTAATCGCGCCATCAACAACGGGAACAGGAGTCTACTTTGTAATATGAGTTATGGTTACCCGAGCAGGTATAATGGTAGCTATGATTCTCTAGATATTACGACTTCTGGTGCCTATGGTACTGGCACGCCACAGTCCAACCTTTCGGTCGGCGCGGATGGAAATCTTATACCTAAAGAATTTCGTCAGCAGGTTAAAACGTTACTGAAACAGTTAAACCTACCGAAAGATGATACTCGCTCGGTGTATGAGTGTGTTATGGTATGGATAGAACTCTTCATACTATATGGATTCACATTCTCCAATTATATCGATGCACCTTCCAAAGTTACTGACCAGATCAAGAAATTCATTAAACATCTCCGAACCTGGTACGATGTGGGTTTAGATTGGCTTGACTACTTTAAGTACAGAAATGCTCTCTTCTTTTCCGCTATCATGGGAGAAGAACTTCCGAAACCGAAAGGCCCCCCTTCTCCGAAGGGGGACGTCCTGTTTGGGGGTCCCTTCTATCGATACATCCAACGTATGAAACGCGCTGGGTTGATAGAGAGTTTTGCTCTTAGCGTACTAATGGGTAAGAAAGCTATGCCACGACCTACTGAAGATCGGGTGAAGAAAGCAGTCAATGAGAACATTTTATCAATGACTAGACCAAGGACTGAAGTAACTGAGGTATTCCACCAAACAATTGACCCGGAACTACAAGAATATTCTGATTTTGTCAATGAACTCTTAGAGCGTCCACAGACAACGTCCGCTATTATAATATCGAAGGACTTACTTATACCTGAGATAAGACGTACTGTGCGCGAGATCTTCTCTGAAGAGGAACTTGGCGTTGAAATTCTGCTTAAACCGTTTTTCCCTTCCTTCTCTGCTACTTATAATAACTCGGTGTCTAAACTAGGCGCTGTTGGTGATCTCACAAACAACTTCCTCCCTGTGATCAGGGAGCCTAGCATTACTATTAGTAGTGCGTCAACAAAGACTCACCAACCGCTTAGCTACGGCTATGAGGCGATCTTCGAAGAATATGAGAGAAGCGAGGATGTAGGACGAATGAGCTCAATAGAACTCGAACTTGAAGGTTTTGAAGAAGACTATTTTAAATGGTACGAACAAATCTTTGATGCCGCTATTATTGAGGAACCAACCGTAAAGGTCGTCGGACTACAAGAAGCACTTAAGATTCGGTGTATAAGTAAGGGGCCCACTCTAAAATACTTTGCTCTTAAACCTCTACAGAACTTTATGTGGAGGACTCTACAGAAATTTTGGACTTTTGAACTAACTGGCACTGTGATAACCACGCATCTTATGAATTTAAGATTTGGTCGGCCTGTTTCGGGTAGTTTCCATTCAGGGGACTACTCGGACGCCACTAATGAAATAAGGTCGTGGGCATCTGAGGTTGCTATAGACGAATTCTGTGATCTATGGAGGGAGCAATGTGGCTACGAATTTGCGGAGCTGCGTAAACTTATGAAGGATAGTATGATTAATCATACTTACGATCTGGATCAAGTTTTGACGGCGAGGAAAATTAGTAGACAGGAATACGATAAGTGGGACTCTGAACATAAGGACTCTTTTAAAGCGGAGTTTTGTTATCAGAAAAATGGACAATTAATGGGATCAATTCTTTCTTTCATATTTCTATGTATCGCAAATGCATCATTAGAACGTACGGCCTATGAGATCAGCCACAACCTTGTGGGACGATGTAACTTAGGGCTCAAGATGGATCCGAAACCTACTGACTTACCTGCGTGGATAAACGGAGACGACTGTCTCTGCCACTACACAAATAATGATTTTCCGCGCTGCTGGGAAGCATGCGGGAAAGTAATGGGTCTTGAAAAATCAGTTGGCAAAACGTACGATGCGACAGAAATGTGTTCAATCAACTCTAGATTCTTCAGAAAAAACGAAAAAGGATCATGGCGACCTATTCCCTTTGTGAACGGTGGGCTACTTCATAATAAGAAGCGGTCTGCTGTAGTAGCAACGAAAGGCATGCAACCACAAGATAATTCTGGGGCTCTGGCAGCTAACTATAAGGAACTTATAGAGAACTGCTGGGGTTTACCGGGACAGACTGTGCAAAATGTCAAGGATAGGTTCGTTTATTTAAATGGAAACGATCTGAAGAAGTTACCTCATTCTTGGAATCTTCCTGTTCATCTATGTGGGCTAGGTGTCACAGCTCTGGAACCGTCGGAAATGCAATTGCAAGTTGGAAATTTACTATGCAAAGCGTATTCGTTGGGAAAAGAACTAGTGCCGCGACCTCAGTTAGATAAGGAAGTAATTCTACACGATCTTTTAGTAGAACACCTAGAAGAGAAGGTGGATGGGTTGACGACAAAGGGCTGGTTTAAAGTATGTCGAAAGAATGAATGGTGTCGGTGGA
>Freshwater_macrophyte_associated_ourli-like_virus_5
CTACACTCTTTCCCTACACGACGCTCTTCCGATCTTGGCGGTCCATGGGCTTTGTCATGGACCAGTCGTTCGCAGTGCCTGACTCCCCGAATAAGGTTCACGCCAATGGCTAGCTTTACTAAGCTGACTGTCTCGACTGATTTAGGGGCCATAACCGGCCAGGTTCCAAAGACCTGGTCTTGTGGGGTTTATATCCCACGTAGAATATAGTAACGTAGAAATACCTTATACCACCTTTCATATAAAGGTGCCTTTTACAATAATGAGTAAGAAAAATAAGTCCCAACGTATGCAGAGAAATATTAGACAAGTAGCTAGACGCGGTGTAGTAGGCGCTGCGTTACTTGCCCGCGACCGTAAAACTCGTCACCAGTACAAGAAGAAGCTTGGGGGTAGGGTTTCACCGAAGAGCCAATCCATTAACATGGAGAGGTGTTCGGCTAACCTCCTCAAGGCAGCAGTGGATCCTTTTGCCATATCTGATGAAGTTTGCATCCCTTATGGGAATGGCAGGCCATCTCAGAAGATCCGTTGTCTTATTCGTGGTGTTGGTACCATTGGCTCTGGCAGCCATGGTTTTGTTTGCGTCGCACCAACTTGTTGCATTGATAATCGGTTCGTTTTTTACTCAAGTTCCACCTACGCTGGCACGACCATGACTGCAAATTCCGGCACTGCCGGCGTAGTCGCCGTTCACCCGCATGCAGGTTACGCTGTTACATATTACGATGGTATTGGTTCCGTTAACCAGTTCCGTCTGTGTGCAGTTGGCTTGCGTGTGAAGTACACGGGCACTGAGCTGAATAAATCAGGCTTGGTGTACGGTTTGGCCACGCCAGATAGGGCTTCAATGGAGGGATACACCACGCATGATATGTCACGGTTCGCAGAATGTCGAGTCGATGGATTTGACAGGAAATGGACCACTCTTGGGGCTATATCCCAGGATGACATCGAGTGGGAATACTCTCCAGCGAATGGGGTGCAGGATTTGACTTCCGCATTGTACCCCTGGAATAGGTCTTTGACCGCATCCAACAATGGTGTGCCGGTCATGGGTTTCATGGTTACGGGTGTAGCTGGTCAGTCATTTGCTTTTGAAGCAGTTGTTTATTCCGAGACTATTGGTCCATCAGTGCAAGGTTTGACTAGCCGAAACACTGTTGATATCGATGGTCTTGGTAAGGCTGTTGCCATTGCCAACAAGGTTCCGGCCATGTTGGCTTCTGGAATTCGTCAGGCGACGGCCGTCGCTGCAGCCATCACAGAGGTAGCGACTATGACCAAAGACGTAGTAGCAGTCACCACCGCCATGTTTACATAGCTAGTTAGGTAGTTGGATAGTTTGAGCTCTAGGCTCCCATAGATTAGAGTAGGTTTCCTCTAGTTTTAGTTTAGGTATAGCCAACCCAGCCTCAAAAACACAAAAATATATAACAAGGCATAACAATAAACTAAGCAACCCTGGTGTGACAGCCAGGCTTAAGCGGACGCCACCGGTGTCCCATTTAACCGTGTCATGAAGGAGAAACATAATCGAGTCAAAGGTTCTAAGTTCTCAGACGTCAGTCTACCCACCGCTCATGACACGGCCTCCCGGACCAGGGGTTTAACGAAAGCAACCCGTTTAACTGGCCCGAAGAACGTTGAGTTCAAGACCCGCGAGGTTTTAATACCTGTGCGCCAAGCACGGGTGGGCCCCGCAAGCAAACCATTCTTAGGCACGCGGACACGCAAAGTTCCACATGTCGAGACCTGGGTCAAGAATGTCGTTACATACGCCACTGCACCAGAATTCCTCCCGGGCTTTCGAATTAGCTCCCCTGACTATAATAACATGGTCATAACCGTGAGGTTCTTTTTTGAGCGCAACAACTTGTACGCATCCGATTTTGACAAGGCAATAGCTTTTAGTCAAATCTGGCGATTTATCGGTCCTATCCGCGGCGAGAAAGTTCACCTCCTGCGAGACCGCCTCTACTCACTTAGAGGCAATGAGGACCGGATGCGCGAGTTACAAAAATTGGTTGGTCCAGCACTTGCTCGTATACCCACAGTGAGAAGTGCTCGGGATCCCTCAGTTAAGGTCCCCTTACATCATCTCCCTTACGCCCAGGTTATGGTCATGCAGCGTGCACATTCCGAGCACGTGAAGGCCACTATCAATGGTATGCAGGGAACTTATAAGGGTAATGCCTACGTCACTCCTATTGACGATCCCCCTCCA
>Freshwater_macrophyte_associated_ourli-like_virus_6
CTAGCAAAGCGGATGTCACCCACATTGGGAGATTGTCAGTGGCCGCATCATATTTGATCAATGGAGATGATATAGTGGGAAGGACGAGCATGGAGAATATAAACCTCTGGAAGAAGCACTCGTCTCGTGTCGGGTTGTCTCTTTCGGTGGGGAAGAACTTTATTGATTCTGACTTTTGCACTGTGAACAGTCAGCTCTTTTTTAAGAGCCGTCGACTCGACACAGGAAAAGTAGAATTAATATACCGGGGTGATAAGCCAATCGGTGAGTGTTGGAGAGAGTTTCAGAAATACTATGGTATCAATGATATTTTCTTCCAACAGTTCATCCGAAATAACTTTCACCGGTTAAAGTTATCCCCACAATGTCTCTGGATTCCATCAACACATGGTGGCCTGGGACAGTACTTTGTTCATTCGGCAGTAGTGAATCAAAAGTTAGGGAAGAAAGTATACTTCTGTAGTCTCTTTAAGAGACTCTTTAGTGAACGTTCCCAAACACTGAAACTACTCACAGAAAACAAAGTGGATTGTCTATCTATACCGGTATACTTACCGTCACTAGATAAAAACACTCAACTTTGTAACCGGAAGAACGAGATAGTATTGGACAAAATTGAATCTTTTTGTCTAACGTTAGATATGAAGGAACAAAAGTCTCTCTCACATAAAGATTTATCATCTTTTGAGAAAAAAGTGTTACCTTCATACTCACATTTACAGAAGATCATTAATGATCCAACTATTTACTGTCACCACCTACCAAGTCTTGACGACTTTTCCACAATTGTCAAGTTTGTCCCTTCCTTACTAAAGGAGGAGGCATCTCGATTTCATCATCAAAACTTTTTCAATAGCTTTGGTGATTACATAAACAACGAGGAGAAACCAGTCCGGTTTCTTGAATCGAAGTTTTTGTATTCATCTTTATTAAATGAAGATGAAGAAAACGAGAAGAATCAACTTGTACAATCTAGGAAAGCCTGGATGGATTACGTTGACAACGAAAGAGGTTCCCCACCTGAGCCATACGATAACTCAAGTGCAGAACTGGAATTTGCGGAGAGAGAATTGGATGACGATCTAGTTCGTCATGAAAAGGAATTTGATATATTATTACAAAATCCAAGCAAGGTAGAGAGGTTCATAAATAATGAGAACCTTTCGATAGATCTGAAACATAGCGATTTTAACTTCGCTAGGATCTACGAAAAAGGGACATTAATCAATGACCTCCAATTACCAAGTTTAGATAAAGATAATATCTTTTCTCCTCTTTTGACCAATTCTCCTCCAGCTTTGGTAAATAATTTGAGTGAGTTACCATCACTCGTCGTGGATTC
>Freshwater_macrophyte_associated_ourli-like_virus_7
CATCTGGTCAATTGATGGGATCCATTTTAAGTTTTCCTCTACTCTGCCTGGCCAACTACACTCTTTGTCTCGAATCAGGGTTTACCCGATTCCTGATCAATGGAGATGATGTTGCGGCTTATGAGTCGGAGGAGTCTATTCAACGTTGGTTTGAGCTGGGCTCCCAATGTGGATTAACTCCTACTAGAGGTAAGACCTACTTGGATAGTGAATTTGTCCTCATCAATTCTCAGCTCTTCTGGGCTCCATCTGGGAAGTTGTTAAATACAGGGAAGTTACGATTGGTTGGTCGAAATGATCGGCCTATCGCTCTTTCTTACTGTGAATTACAACGTCTTTTCCCGGAATCACTTGGAATCTTAGAAGAGCTCTTTATTGTTTCCAATTATGAGCTTCTTGCAAGCACACCACGCTCACTTCGTGTGTCCTATAAGTGGGGCGGTTTAGGATCTCGGTTCCAAGGGAACTTTGATCAGAAACTGGCAAAGCGGGTTTATTTTGTAGAACTGTTTAAGAAATTATTCAGTTCCGTCATAAATGTTCCTGGCTTGCCCATAAAAGCCCTACCAGTACCTGTTTTTGTAGAGGGTACGGACGTCGAATTGGGGAATGTTTTAGGTTTTTGTGTAGAGCCTGAAGAAGGAGTGGTTAATTCCCTTCGTCAGTTGACGGGCCGTGGTACTCCTCGAGAATTCTCGGAGTTAACACGGAAGGAGATGAGCTCAATCTTTTCACGTATCTCAACGGACTACCCTCGTATTTCTGAGGTGTGTAATGGTCCAAAGAGATTGATTGAGCTTCCTCCTCTCACATCATTCTACACCGGTTATATTTTTGTGAGAAACCAAGATCTAGTTCTTTCACAGAGCTTGGTTGTGGAGCGGGTTCTTGACCTAGTCGAGGGCCAGGGAAGATCTCTGAACGGTGCCCTTCTTACAGAGACAGAAGTTTTTAATCTCTGTTGTGTAGAAGGTCCCGAGCGAGCCCTTCCTCTTCCCGGAGCCAATTGTGATAATCCCCTCCCTGTGAATTTCTATCCCTATGTAGGACATCCATCAACGGTTTCCCAACCATTGAATCGAGGGACCCACTGGGGACCAGATTTACCCTGGGGTTGTGAGGATCTTTACTTTTGACTCCTTCTTCCAAAGTATAA
>Freshwater_macrophyte_associated_ourli-like_virus_8
TGTGTCTTCTTTAGTGAGATGGCCGATCAAGAGTTACCCAATGTAGGTTTACTCTACTTCTCTCTCTTCCCCCGTGGTACTCAGCTTCCGCGCTTTACAAATCGTTCTGAGAAGATACGCTTTGCGTTCCATCTTCTCCAATCAAAATCTCTCTGTAGTCCAGTTTCTGAAAGCTTCCTCGATTCCGCCTTGCGGGATCATGAGGCTTCTCTTTGCCGTACGACAGAACCCAACCCCCTCCCTGAAAATTTTCGGGAGCGGTTGAGGGCTGTTGGGAGAGAATTTGGTCGCCGTGTTGAGCAGATCTATGAGCCCTTCAGTGGTTTTGAACCACCTGAAAGAGCAACAGTCACTTCTTCACGTGACGCAGGAGGATGTAAGAATGATTTGGTAAAACAGGGTATCTTGTGTGATGCTCGAAGTAAGGGAAGGTCCCGAATGGAACCTGTAGTAGTTGGCCTCTTTGGTCCACCAGGATCAGGGAAGACCACTCTTCTACCGGAGGTGATAAAAACCCTCCTCCCGAATCTCGGGTACTCCAGTGATTCCTGGAAATCAAAGGTGTACTTTAAGTCACCTCATACTGAATTCTGGGATGGGTATACTCATCAACCAGTTGTCGTTATGGATGACTGGGCACAAGATGCCACACAATACCCTGATGTGATACAATTTGATCAACTTATCAGCTCTGCAGATTATGTTCTACCTATGGCGAGTCTTAGTGACTCTAGCATTGGTGTTAAAGGAACGAAGTTTACTTCACCCCTTATCATCCTTACTAGTAACCATAGATTTGGGCAGCCTTTTTACGCCCATACAGGACATATTCTTACTGCAAACGCTTCGGTCTGGAGAAGGATTCATCTTCCTTTTTTGGTGATGAAGGCAAAAGGTCAGGAACTCAGTGATTCTCGTAGAGCAATCTCGAAAATCATTCCCGACTTTTCCCTTGCACTCTCCCGATTAAGTGAGATGTCCTCCCAGAGAAGTACTCCTGGTTTAGCTGATGGTCGTAGACAACCAATTTCTTTTGTTGTCCAACCATCCTCTTTACCTGAGTTGATTCGATCTACTTGTACCACACTTCGTACACACCAACACCGTC
>Freshwater_macrophyte_associated_partiti-like_virus_1
AAATGGTTACTTTGCAGATACACTGTCTCAGACAAGCTGTCGAGGAAAGGCATCGCGTATATAATCAGGATGAGACAGTGTATCTGCAAAGTAACCATTTCCGTTCGACACTCGAACTCAAGAGGAGACCCTTCATTTATGGAGCGCCACCTAAGTCACGCATTGCGAAGTACTTCATGGGCCACAGCCTAGGCTTCGACATTACGGACGAGATCGAGAGATTGTACCGCCGATCGACCATCACCGAGGATTCCATCCATCAAGAAGTGAGAGATTTTGATCTCTTCGATCCGCAGTACGTCAACGTCAACGAAGTGACATGGAAGACTACCATGTCAGTAGTCGGACAGATGTTCCGTCTGAAGGAGAAAGGACGCCCCCTACACTTGAAAGATCTCATGGATGTAGAGGAGGTTAGCGCAAGTCTACCCTGGTCACACAGCCCTGGACTGCCCTACACCGATGCCGGAGTTCACACCAAACGTGAAGCTTACGACATGGACGTCGACAAACTCCGCTCCCGCTTGCACAACTTCAAGACTGGGAAGACGCGACTGTTCGAACTACCACCGGCTCTAGTTAGTGTCAGGAATCATCTGATTCTGGCCGACGGACCGGACAAGGTCAGAGGCGTGTACGCCTATCCTTTCGACATGTGGGCCATCGAGACAATGATGTGCTGGGATCTCATCCAACGCTACAAGCAGGAGGAGACCGCCTACGCTATGCAAGCGACACCGTTGATTGGAGGACTGAATCACATCACGTCCAACGCGTACAAGTATGGAAACGACTTTTCCAAGTTTGACAAGACCATGCCAGAGTGGATCATCCGCCAGGCATTCATCATCCTACGCCAGAACATTGACCTCACGAAGTACCGAGACTGGGGAGTACCCGATTCTACCGCCATGTACAGACTCATGCGCCTGATCGAGGACTACTTCATCAACACGCCACTCGTCACCCCGACTGGCCGTGCATTCCAGAAGAAGAACGGGATCCCATCCGGATCGATGCTGACCAATCTCATCGGCAGCATTTGCAACGCACTCTGCACCGTCTACGGTCTACTTCGCACCAACGCCGCTTTCAACCAGAAGGCGTGCAAATTCTTCGGCGACGATTCTGTCATCGTCTTCCACCGTAACGCCAAGCCTACGGACTGGAATAGCGAAGAATTCGACGACGTCATTTATGACAGTTTCGGACTCATCAGCAACTCTAACAAGAGCACCGAGAGCTTCGGTGGGACGCTGGAATTCCTAGGATACACAGTTCAGGATTCCAACTCCTTGCCCAGAAGGGACATCACCCCCCTCCTGGCCGGTCTAATGTACCCGGAGACGAGAGACAGGTCCGTTAACGACTTTTTCCAACGTTTAATCGGCATGAGCTACGCCGGAGCCTTCAACCGCAAGTTCCGAGAAGCGTGCCTACGTATGGAACACACCCTGCGCTCGACCGATCAGATTGATTGGGTCCACTTCCACTTCAAGAAGTCGATTTCGAGAATGATGAGGCAGCTGGGTGTCCCCATCCTGGACAAGCCAACGTGCTGTCAGGAACAGGATCTCTATTCCCTAGTACGAAGGGTAGGGATACTGGTCATCTAGCGTCAATCACAGCGACGCATTTGGCATAAGGGGCTCTTTAAACATACTGTGATGCCGTGCAAACCAGCATTCT
>Freshwater_macrophyte_associated_partiti-like_virus_10
ATCTTCTCATTTATGGCACGGGACTAATTCTGTCTCTGCTAGAGAAGTAATTCTGAGCGTAACGGTATAACAACCTAGCGTTCACTATGAGTCTGAAGATTGACACCTTCAAGACTGGACCAATGTTCATATTGGCACATAGCAATGCGCATCATTTTACTCGAGAAGAGGATGTAACGCATGTCGATCAGTGGGCACTTGACACACTCAAGTCCATTGATCCAACCTGTATGGATACTTACTTGAAAGATTATTCGAGGAGTTACTACAGAGTTAATTTTCATCTCAAATCAATACTTGATTTTAACAGAGATGATCCTTCTGATGATAGCTGGAATAATACAGTTTTCGAACAAACTGAACAGCACATAAAGAATGAGTTACAAAGTGCAAACGTTCAAGCCACTTCTTACGACGTTTTGACAAATCTTGACCGCGTGCCCTTCGTTGGCTCTTCAGCGGCTGGTTTTGGATATCAAGGACACAAAGGAGGACATAGAGATGCAAATCATATGAGAGCAATCCGAATTGCTAAGAAGATGGTCTTAGAGTATCACGACTCTGAGGGGAAGTGCTTGGATGACGCTATTCTAAACAGTACACCACACATCGGTTTTACAAGAACACAACTAACCGATATCACTGAAAAGTTGAAAGTGAGGTCTGTTTGGGGTGCTCCATTTCACCATATTTTAGTTGAAGGATTAGCGGCTGCACCGTTTCTTGAATCACTCAAGTTTAACGACAGCTTTATACATTTTGGAGAAGACCCGATTTTATCGGTTCCTAACTTGATTAACGGTCTAAATCGAAAATTCGATTGGATGTACAGCTTTGACTGGACCCGTTTCGACGCGACCGCATCTAAAAGAGAGATTGACATGGCTTTTAGAGTTATCAAAGACAGGATGTCATTTCCGAACAAGCAATCTGAAGATGCTTTTGACTTGATGGTTGAACTATTCAAGTACAAGAAAGTAATCGGCCCAGACGGTAACATTTACTCCGTTAACACAGGCGTGCCTTCAGGTAGCAATTGGACTTCCATAGTTGACAGCATTATTAACTATTTCAGGATTCAGTATCTCTGGAAAGTTATAACGGGCGATTTCATTGAGGATTTATTCACTCATGGAGACGACGGCATTGCTGGCTTCCACAAATACGTATCGATGTACGAACTAAGTCAAGAGGCCAATAAGTTTGGTTGGGTTCTAAACCCT
>Freshwater_macrophyte_associated_partiti-like_virus_11
AATTCTCTCCTATTCTACAGCAAATACCCCATTCACAGCTATAATACAACCAGCTTACCAGCAGGCAACATTATCAGTTCAGAATGAGTTATCTAGCCTTCCAAAAGCGAGGGCATTTGACGTACTGACTGAGTTAGATCTCATCAAATACGAACAATCCTCTTCGGCAGGCTATGACTATATCGGTTCCAAAGGACCAATTGGGGAGTTTAACCACGAACGGGCGATTAGACGTGCCAAGGCCACACTATGGTCAGCGATCAAAGATCCAGACCAGGGCATTGCATACGTAATTGAAAATTCAGTCCCAGACGTTGGATACACTCGAACACAACTAACAGACCTTACAGAGAAGACTAAAGTGAGAGGAGTTTGGGGAAGAGCATTCCACTACATCCTACTTGAGGGAACAGCAGCAAGACCATGTCTTGAGGTGTTCGCCAATGGCGATTCCTTTCTTCATATAGGGACTGATCCAGTTGTTACAGTACCAGATTTATTATCACGAGTAAGTTCACAAGCAAAGTGGCTTTACGCCGTTGATTGGTCATCATTTGACTCTTCAGTTAGCAGATTTGAGATAAACACGGCTTTTGATATCCTCAAAACCATGATTACATTTCCTAACTATGAAACAGAGATGGCTTATGAAATAAGCCGACAACTATTTATCCACAAGAAAATAGCTGCTCCAAATGGACATACTTACTGGTCACACAAAGGAATACCATCCGGAAGCTACTATACTTCGTTAATCGGTTCTATTGTCAATAGAATTCGGATCGAATATTTATGGCGTATCAGATTTGATAGAGGACCCCAGGTATGCTACACACAAGGCGACGACTCGCTTATCGGTGACGCAGAATTATTGTTACCCACAGAGTTGGCCCAACTAGCAGAACCTTACGGTTGGACTATTAATCCAGATAAGACGGAGTACTCGACTTCACCAGAGTTCGTTACTTTCTTAGGAAGAACAACCTTAGGAGGATTCAACAAACGTGAAATCATGAAATGTGTTAGATTATTAATCTATCCAGAGTATCCTGTCACATCCGGCAGCATTTCGGCTTACAGAGCGAAAGCAATTTCAGAGGATTGCGGTGGTTTGAGCGACATACTCAATACTACAGCGCGTAGGCTAAAGAGAATTTACGGCGGTCTTCC
>Freshwater_macrophyte_associated_partiti-like_virus_2
TTTATATAAGACACGTCAAGGCCTGTACTGAGCCACAAATTTCCAAAGAAAAGCGTAAAATTTTAGTATGTCTGGACTAACGCGATTAGCGGTCATCGATACGAGAACCGTTCGTGAACAGTTCAGGACCCACGTTGATCCATTCATTGCGGAAGCATTTCAAGCTACTTTACCCACTGGTGAGTTATCTAAACTCAACAATTGGTCCAGAAGCTATTATTCAGTTCAAGGTCATATTGACTCAATTATGAAGTTTAATAAACCTATTCTGCCTGCTCCAACCAACAAAGAATGGCACAACTCCATCTCGGAGAATTTTGCATTATTTGCAACATTTCCGAAAGTTTACTCTCTGTCAGCAAAGACTGACTTTGATAAGGTTAAGTATCACCAAGGTACATCAGCCGGATATGGCTACCACCTTAATACTCAACCAAACCCGACACACAAAGGCTTACCCAACGGCCCGAATCATTCAAGAGCTAAGCAAATCGCTTCTCGAATCGTCCATGAATGCAAAGAACAACATTCTAAGCATAAATTTCTTGACTATCTCGAAACTGTTCCTGATAATTCAACCCCGGATATAGCTTTCACCAGAACTCAACTCGCAGAACTTCCTGAAATTAAAGTTAGGAACGTATTCGGCGAATGTTTTCATTATGTGATACTCGAAGGTTTAACAGCGCAACCACTCATAAACATGTTTATGACTATAGACTCATTCTATTTTATTGGTGAAGATCCATTGACAGCGGTTCCTAAATTAATTAATAATTTATCAACTGATGACAGGCTCTTCCTATCATTAGATTGGAGTGCATTTGATGCATCCGTCCAACCATATGAAATCGAACATGCTTTTGATCTGTTAAGATCTATTCTTGTATTCCCAGATGAAGAATCTGACCTTGTGTTTCAATATGTTAGACAACTTTTCCTTCGTAGGAAAATTGCTAGCCCCGACGGTTTTCTGTACATGCGATACGGCGGCATTCCTTCTGGTAGTTACTTCACTCATTTGATTGACTCAATCATCAACATGACTCGAATTAAATATCTACTTAAACGAATCCACGCATCTTATGATGTACTTAAAACTCATGGTGATGACGCTTTAGTTGAAATAACTTCAACTCATGATGATCTCACACAACTGATTGACGAAGCATCTTCTCTAGCATGGCACATCAACAGCGACAAAACATTACTCACAATGACCCGAAATAGATTAATCTTTCTTGGTCGTTCTTCTGTTCAAGGACAGAATTTTCGTGATTACGATCGTTGCTTACGATTACTATACTTTACAGAATATCCAGTCAACCACCCCCAGATATCCATTGCTCGATTAAAAGCAATTGACGAAGATTCAGGATTTGGTATTCCGATGATTCCGAACGTTTACAACTACTTGTTGACTAAATACGGAGATCACTCAATCCCACTACCCCGCGAATTTCGACGTTTTTATGATGTCTTTTATGGCAATATATCTATTTAAATTTGATACAGGAATATAGAATTTGTTTTACGTAAAAGTACTTTTTCTTCTATACTATCTCTTTTATCTCTCTTCCCCCTCCCATACTAAATAACAACGC
>Freshwater_macrophyte_associated_partiti-like_virus_3
TGTGAAATTTTTCCGGTATGTCATTTGGACTACGAGTTGTTGGTAACGTGAATCCACGAGAACCACGACCTGAGTTCGTCACGTATATAGATCCCTTCATAGATGAAGCTATTAAGCTCATCCTACCAGTTGGAATACGGAACGAATTAGCAGGTTTTAGCCGTAGTTATTACTCAATGCAAGGTCACATTGACAGCATTTTGAGATTTGACAAACCCATGCAGTTCGCTCCATCCGACAACGAATGGAGATCTGTTGTGCAGGATTCTCTTAGAGAATTCGCACGCTATCCGAGGGTATCTGCTCTTTCTGCTAGGAAAGACGCATTATCCTTCGCTCAAGTTCGGTATCATCAGGGAACATCGGCAGGTTTCGGTTACCGCGAAAATCCCGGACAATACCCAACACACAAAGGTCCTCCAGACGGCCCTAACGCCAAGAAAGCGCGTAGAATCGCTTCACGCATCGTTTACGAATGCAAAGAAGCACATAAACAAGGAAGATGGAATGAATTTATAGAAAATCTTCCCAATGATTCTACTCCAGACGTTGCCTTCACCCGCACTCAGCTCGCTGAGTTACCCAATTCGAAGGTTCGAAACGTATTCGGAGAGTGCTTTCACTACGTCCTCCTCGAGGGGTTGTTCGCTCAGCCTCTAATTGAAATGTTTATGAACATTGATTCATTTTACTTCATCGGAGAAGACCCTATTACTGGAGTTCCTCGCCTAATCGACTCTTTATCCGAGCAGTATTCACAATTTGTGACTATTGATTGGTCTGGATTCGACGCGTCCGTACAGGTTTACGAAATTGATTTAGCCTTTGATCTTATGGAATCTATCTTAGATTTCCCAGATCACGATACCAGGTTAGTCTTTTACTACGTAAAACGCTTGTTCATATCACGCAAGTTAGCTTCGCCAGACGGCAGACTATTCTTACGATATGGAGGTGTACCATCCGGAAGCTTCTTTACTCATATTGTTGACTCAATTGTTAACATGATCCGCATCCGGTATTTATTTACGCGCGTAGGCATCTCCGTCGCATTCATCCGCACACATGGAGACGACGGTTTAGTTGTTCCAGGTGAACACATCGAAACTCTTAACGATGTAGTCGCCGAGGCAAACCTCAGACTTTGGAAAATTAATATCGACAAATCGAAATTAGTCCAACTTCGCTCAGAAATTGAATTTCTTGGCAGGACATCCCGAAGCGGAGTAAGTTATCGAGACTCATTAAAGTGTCTTAGACTTCTACTCTATCCTGAGTACCCAGTGGACGATCCACAAATTGCAATCGCTCGCTTGAAAGGCATTGATCAGGATTCTGGACATCGCGTTCAGTATATACCTGAAATCTACCGCGCCCTTAAGACGAAGTATGGTGACGAAGAGCTTCCTCTTCCCGCTAAATTTCAACGATTTAGCTTAAACATCATGAATGCATCGCCAATCGGAATTTAACTTATTATTTAATTTACACATTATTTTACACATCATCTTTTATAGTGAACTTTTCACTATTTCGTGTTATAGCCTAATCTAGTTCACGCTA
>Freshwater_macrophyte_associated_partiti-like_virus_4
TGTTTTATAGCCGTTATTCGGAAGCGTCAGATTAAAGTTCTATTTGACTGAACTACTCACAGAGTATATCATTGACGCAGTTACCTCGTGTAACGTTCCCAATTACGACGGTGTGAAATTTTTCCGGTATGTCATTTGGACTACGAGTTGTTGGTAACGTGAATCCACGAGAACCACGACCTGAGTTCGTCACGTATATAGATCCCTTCATAGATGAAGCTATCAAGCTCATCCTACCAGTTGGAATGCGGAACGAATTAGCAGGTTTTAGCCGTAGTTATTACTCAATGCAAGGTCATATTGACAGCATTTTGAGATTTGACAAACCTATGCAGTTCGCTCCATCCGACAACGAATGGAGATCTGTTGTGCAGGATTCTCATAGAGAATTCGCACGTTTTCCGAGGGTGCCTGCTCTTTCTGCTAGGAGAGAAGCACAATCCTTCGCTCAAGTTCGGTATCACCAGGGAACATCGGCAGGTTTCGGTTACCGCGAAAATCCCGGGCAATACCCTACACATAAAGGTCCTCCAGACGGCCCTAACGCCAAGAAAGCGCGTAGAATCGCTTCACGCATCGTTTACGAATGTGAAGAAGCACATAAACAAGGAAGATGGAATCAATATATAGAAAATCTTCCCAATGATTCTACTCCAGACGTTGCCTTCACTCGCACTCAGCTCGCTGAGTTACCTAATTCGAAGGTTCGAAACGTATTCGGAGAGTGCTTTCACTACGTCCTCCTCGAGGGGTTGTTCGCTCAACCTCTAATTGAAATGTTCATGAACATCGATTCATTTTATTTCATCGGAGAAGACCCTATTACTGGAGTTCCTCGCCTAATCGACTCTTTATCCGAGCAATACTCACAATTTGTGACTATTGATTGGTCTGGGTTCGACGCGTCCGTACAGGTTTACGAAATTGAGCTGGCCTTCGATCTTATGGAGTCTATTTTAGATTTCCCAGATCATGAAACGAGGTTAGTCTTCTACTACGTAAAACGCTTGTTCATATCACGCAAGTTAGCTTCGCCAGACGGCAGACTATTCTTACGATATGGAGGTGTACCTTCCGGAAGCTTCTTTACTCATATTGTTGACTCAATTGTTAACATGATCCGCATCCGGTATCTATTTGCACGCGCAGGCATATCCGTCGCATTCATCCGCACACATGGAGACGACGGTTTAGTTGTTCCAGGTGAACACATCGAAACTCTTAACGATGTAGTCGCCGAGGCAAACCTCAAGCTTTGGAGAATTAATATCGACAAATCGAAATTAGTCCAACTTCGCTCAGAAATTGAATTTCTTGGCAGGACATCCCGAAGCGGAGTAAGTTATCGAGACTCATTAAAGTGTCTTAGACTTCTACTCTATCCTGAGTACCCCGTGGATGACCCACGTCTTCCTTCTT
>Freshwater_macrophyte_associated_partiti-like_virus_5
TTCCAGAAACCGGCGTAAATATTAAGTATGTCAGGACTAACTCGTCTAGCAGTTATCGATACTCGATCTGTACGAGAACAGTTCCGAACCCACACCGATCCATTTATAGCAGAAGCATTTAAAGCTACTTTACCTCCAGGTGAATTAACCAAACTCACTAACTGGTCTAGAAGTTATTATTCCATCCAAGGTCACATTGAATCGCTCTCAAAATTCAACAAACCTATTCTCTCCGCTCCTACTAACCAAGAATGGTTCAACACACTAGCGGAAAATTTTGCAGAATTTGCAACATTTCCAAAAGTTTATTCTCTATCAGCTAAGGCTGATTTTGACAAGGTTAAGTTCCATCAAGGTACATCAGCTGGCTACGGCTATCACCTTAACGAACAACCTTACCCGACGCACAAAGGCTTGCCCAACGGTCCAAACCATGCACGCGCTAAGCGCATTGCATCACGAATCGTTCATGAATGCTCAGAACATTATCTGAACCATACATTTGACGAATTTCTTGATAAAGTCCCCGACGACTCGACCCCGGACATCGCTTTCACCAGAACGTAACTCGCAGAACTTCCAGAAATCAAAGTTAGGAATGTTTTCGGCGAATGCTTTCATTACGTCTTACTTGAAGGTTTAACAGCGCAACCACTCATAAACATGTTTATGAATATAGACTCATTCTATTTTATAGGCGAAGATCCACTCACCGCAGTTCCAAAGTTACTCAACTCTCTTTCGACTGACGACAGGCTCTTCTTATCTCTCGATTGGAGTGCATTTGATGCATCCGTCCAACCATATGAGATCGAACATGCTTTTGATCTGTTAAAATCAATTCTTGTATTTCCAGATAATGAATCTGAACTTGTGTTTCATTATACCCAGCGTCTTTTCTTAAAACGAAAGATCGCTAGCCCCGACGGTTACGTTTATATGCGATACGGCGGCATTCCATCAGGAAGTTACTTTACTCACATTGTTGACTCAATCATTAACATGACTAGAATAAAATACTTACTCAAACGAATCCACGCTAACTATAGCATTTTACGAACCCATGGTGACGACGGACTTGTTGAAATAACATCAACTCATGACGACCTCACCCAGCTTATTGACGAAGCATCCTCTTTACAATGGTATATCAATGTTGACAAAACATTATTAACTATGTCTCGCAGTGAACTCACCTTCTTAGGCCGTTCCATCCTGCATGGCCAAAACCATCGCGATTACGACCGCTGTCTCCGACTATTATACTATACAGAGTATCCCGTCTCCCAACCCCAGATATCTATTGCAAGATTAAAAGCAATCGATGAAGACTCCGGATTTGGTATTCCAATGATCCCTAACGTCTACAATTATATGAAGACTAAATACGGCGACCATTCTATTCCATTGCCCCGCGAATTTAAACGATTTTACGACATCATTTTCGCATATATATCTATTTAATAAGATACATGAATATAGAACCTGTTTCATTTTACTACGGTAATTTATTTATTTTTCTATACTATCTTTTATCTATCCCTCCCCCTCCACATACTAGTA
>Freshwater_macrophyte_associated_partiti-like_virus_6
CCAGGCAAGACCCAATGTGCCGCCCAGGGTAGCGACCTTACCCTCCCTTACTAGAGTAGTGAACTTCTTAGAAGACTCCACTCGTATAGGTACCTTCTACAATAACGCTCCTAAACACCGTCGTTATGTAGACCTCAAACGACAAGAGATCTTTGACGAACTTGTCAGGATGTACACTCAAGTCATCGACACCTACTGGATTCATTTCCGTAGAAATGTTGAAGGACGTGAAATGCCTGCCGATTATGTCAACAATCCAAAGAGCTATACAGCCGCTGTTTATATATCAGCTTGGTTTCATGATCTCTATGCCTCTAACAGGATAGCCTGCAGAAAGCTATCCGATGCAGCTTATAATGAACATTACTACATGGACATAATTCACAAGTCTACTGAGTATGATCATTTCTTGGTTATACTGAACTCCCAATTCAGACCAACCAACGTCAAGCTCACACATGAAGACACGCTTTTCATTCCGCGCATTTACAATGACTTTAACCCCGCCGCTGTCGGAGATAACTACTTCAACATCAATGGTTATGTTCATAATGACGCTTTTCTTCAGAGCATTTTATATGTTTTGAAAGATCGAAAGCTTCTCAACATGTCAACTTTAGCCGAGAATACGCTTGGTCGTCCCTCTTGGTTATTCGATGTTCAGTCTGACAACCTCATTTATGCTTGGTTTCCCTCAGAAGCCAATTACACTTTTGAAGATGTGTCAATCGCTTACATCCTTGGAGTGGCCTGTACTCCAAAACTCGCCCCTCGTGATTACGATGAATGGCAATTATTTACCGGGAATGTAGTCCCACAGAATGTAGCCGATTATAACATCCAGCGTACCCGTGCTCTCACTTACAACGCCGCCGTTACTTATCGTGTCTATGTTACTAGACGTCACTCCTTACCATTAGCTTATCGTAATGTACTCCTTGAACAGATTTTGCCCCTCCTCCCGCAGGTACAGCAACAACAACAACAACAGCCACCAACTGGCCAAATTAAGACCAGACTCCAGGCTAAGAAGAACAAGGAAGGCCCATCAACTGAATCTGGGTTACAAACCTACAAGAAGAGACAGAAGCAGACCGCTACTGAAATATCTTCCGCCAGATCAGATAACGTCGTCATCGAAACAATAGATGAGAATGAAGAAGAAGAAGATGAAGAAGATGAAATCAGCCAAACCAACCCTGGTGCTGAAGAAGTTCCTCAACCAGCTCAACCACAACGAGCTCAACAAACCGTGGCAGCCGCCAACGCCCTTCGGACTCAACTCAACGAAATTCGGATCGTGGATTTCCTCTATCATGCTAGAGTATCCAACTTGGACAGCAGAAGCTCCCGCTACGCCGCCCTCCGGACTTTAATCTATCCTTCAAAGTAGATTCCTTTTGTAATCAGTTCTTAACTCGGATGAATTTTAATCATCCCATCTTTTGTAATGAACTGTTTTATTAATGAATGAAAC
>Freshwater_macrophyte_associated_partiti-like_virus_7
AACGATAAAAATGCAATTTATTTCAATGCTAAAAGCAGGACTTTTTCAAGCCCAACAAGAATTTTTTCACAAATTCACTTGCCATCCGAAACACAATAAGTTTCGCCCTGTCTACCACACTGGACAGTTTCCATTGATCAATTATCATGGAATTTTCGAAGAACTTAGAACTCACCAACGAGCTCTATACGATCAATCACACTCATATGGATCTACTCCCGAGACCATTCAATTATTCACTCGCTTAGGCGAAGATAATTCAGTTGACGAAGACACTGAGAGTAAAGCAAAACTTTACCAATCAGTACACTCTCGAATTTTGACACAACAGATGTATGACAAGAACGAATTCTATGAACCACTGGACCTATCACAAGTTCCAGAGAATCGCATCCCTGCACCAGGTTTACACATCTTACCATTAAGATACAAGCCAGGCGCCATCTGTATTGAAACAGAACATACAGATAAATTTGGATCAGAAATAGACCCAGAAATGAGAAAATTAATTGAATTTAATTTTCCTGAATATATACCAATCATGAACGACTGGTGTAGACCACTGGCCTCAACTGACGCAACATTCAACGATTTTAATCGACCAACGCGTCCTATACGTGAAATTCCAGAATACAGAAAAGAACGTATTCTCAAACACATTCACCGAATTTTTGACACCAAGCCTTATCGACCAATTTCATTCTATGACGTTCCCTTTGTCAACATGCCGTTGAACACAGGATGCAGCTACTACTATCGACATAGTAACGTAGCAAGAGCGCATACACAGTATTCCCGTCCCGATAAATATAAGGACATGCCTACATCAAAAGGCTATGTTTTCAATTATCACTTTACATATGGACAAGCAATACTGCACAACATGAAAGATTCAGGAACTCCAATCAAAGTTCCAACTGAGACACTACACTCACGCGACCTAATGTCACAAGCTAAAGATGAAATCACAAGATTTTATACACAGCACCCAACGATGTTATTTACGCGTTCACATATTTCAAAGCGAAAAGGACCATTGAAAGCACGACCCGTTAACGGTGTCGATGACATTTTCATTGCCGCTGAAGCACAAATATCAATGCCCCTACTTGTTCAAGCAAGAGGTGAAAACTGTGCAATACTACATAGTCTTGAAACACTACGTGGTGGTTGTCACCGAATTGATCAGATTGCTCAGCAATATAACTCATATGCTTGCCTTGACTGGAAAAGTTTCGACCAACTTGTTCCATTCCCAATCATTGACGTTTACTTCCAAGATTTCCTCCCTTCACTGATCATAATCAACAAAGACATACAACCAAAACGTTTCACACCATCATGGAAGCCATACTCTCCAGAGCGGCTTTACTATAGAATGAGAAACCTCATTCATGCAGTCCATATGTGGTACAGAAACATGGTTTTCGT
>Freshwater_macrophyte_associated_partiti-like_virus_8
GGTCCTATTCTGAAGCCCAACATCAACTCCTTTCCAAAATGACTGAAGAAATTAACTTCAAAGCATCAGGTTCTAAACCAACTAATCATCAGCAGCGCCGCCAAGAAGCGCGTCGAATTAAGCTCGGCACAAAATTCATGGAAGAAAACGATAAACGCATCAACGATCGCCTTTATCAACACCTCCTCGAAGCATATCAAGAAAAGCAACGCATTCGAGAATCAGGAGATCAAACTGCTGTTCCAGTCCCAGTGACTACTCGTGGTATCGGCCTCAACATTACTGCTACTTTTAATTATCTTGAAGCACGCCACAACAAAGCAGTTAGGTATTCCCAATTAGATAGAAATTCTCTCTACCGCATTTCCCTTGCACAAATGGAAAAGCATCTTTTCGAAGGACAAAACATCCGTCCTGGACGTGATTTCGATCCCTTAATCATTCGAGATTACGCTAGAGTTGAATACCAAGATTGGTTTCCCCAACTTAACATCAAAGACAACATTGGTCTTGTTTCCCATGCAATTAACTCTCTTGGCACTTTCGAGTACAACCAAACCATCTTTCGGACTTACGTTCCTGAAATGAAACTCGCTAGTGAAGTTCCCTCTTCATCATCCAATTCCCGTAAGCGTATGGCTACGGACGGTGAATGCATCACTCCAGACCCCTATTTGATACGGATTTCAAATCTGCGACAGGTCGTATTGTCACTCTCTGATCCGAATACTGATCCTAACGTTCGAGAACGTTTTCGAAAGTTAGATCCAATTCCTGGATCCGAGTGGGACGACAACGACGTCTTACAAAATCCCGATGATATCATGCCAGCTGACTACAATCGGCCGAGGTTGCAACATGATCAGATGACAGTTGCCAACTTCTTTGCAGGCGTTAAGCGGTTCGATAACTGCTACGTCGCGCCAGTCAACTTGGACGGGTCCGGTCGTCAGACTGTTTTAACAACGACTCATCAAGCTCCGGGACAGCTTGTAATGTGGAATGACTTTAGCACCCACGCTTATGAGCACCATGATCAAATTGATAATATCGCAGTCAGGTGTCTCTACCCGTTGAGCAGCACAGATACTCTAGGTGCTGTCTTGAGTCTAATGAGTGAGTGGCCAGTCGATTGGCCCCAGCATACAATACCAAGTGGATGGTCAATGAGAGTCGCTGCGTTGTCTAGCTTTGGTTACAGTGAAAACTGGCAAACCCTTGTTGGCAATGTCTTGAACACCATTCCTAAACCAGTTGCC
>Freshwater_macrophyte_associated_partiti-like_virus_9
AGCAGGACAATTTTCTCGACTGTCGAAGTGGAAACTTTTGAATACTGAAAACGAAATGGCAAGCGTCCCACAAAACGTTTCGACATCAACAGTCGAGAAAATTGTCCTGAACAAGCAGTTCAGTGAAGAACTCGTCAAAGAGTTCATGAAAGATTTAGTCATCACAAATGAGAATCCAACTCCTCAACCAAGGAATACAATTCTTGAAGATGTGATCAATTCTTTAAATTTTCAACCAAACACTGGAGCACAATTCATTATTGATGTACAACCAGACAATCGTTTCTCAATCCCATATATTATTCAATCAGTTCACACCGCATCACCAATCATCGACGTGATTCCGCATCCCCTCGTGTCAAAGTTCACTCTTTTTGCGTATCAATCCATTCTCTACACAGCAAACATGCTATTAATGGATCTCATGTGTCGACCAATTCCATCAGAATTTGCCGCAGAATTCGAAGATGTTGCAATCTTGAAAGAGTATGTTAATACATTACGCGAACTAACAGTTCCAAATGATTTAGTCTACATCTTACAAACTCTTGCACCACTTCATGAACCACACCGTCCTGGATTGAAATTTATTCCAACACTCGCTGGATACATTCACTCACTTGACTATGGTCGTTCAATTCCACCGTATATTTGGATTATCATCCATAATATATTTGCGACAATTCCATTAGTACAGAACGATTCGGATATCATCCGACGTTTTTACTCATCACTCGTCACAAATGTGCGCGCCCGAAATTATTTCGTCACTCACTATCTAGGAGGCTACTTCATCGCAGAAGCTGGCGTTCGTAGACATACAAATTGGCTTAACAAGCTATTTGAACGTGAAATCACAAAGTTCTTCGGACAATTAAATATCACACGTCCAACTTTGCAGACGATCCATCTCACGGAGTTAGCAACACCGGATTGTAACATCAATCCATACAAACTCCATCTCATGGCCACTCGCAACAACATCGCACAAATGACAGAAATGCTAAATGCAATTTCAACGTATGTATCAGTTAACAACATTGGTACAATTAAATTGCGTGAAGTGTACCCACGGTGCTCAGGACCAGCAGTCCTCACACACACAGTCGAGCCACCAACACTTCCAACTTGGCATTTTCTCGCACGTACTGAAGCCGAAGTTAACGCTTATCCAAATGCAATGACAGACGCAGATTATGCACAAAACATTCGTTTCATGGCAACAGAACC
>Freshwater_macrophyte_associated_permutotetra-like_virus_1
ATGTGTGCCCCGTCGATAAGCGGCATTTCAAAACAGCCGCTGCTCTAAGACAACACCGCTTAGATGCGCATTCGGCGGGTACCCCCTCAAAGAAGTCGAAGTCCAGGAGGAAGACGGTTAGTTCTTCCTCCGGGAGGACGGTATCAGGCTCCGACATACTTTTGGTCGGAGCAGAGATTTCAGCAATCTCCCAAGTCGGCACCATACTTGCTATGATAAAGCTGACTCCTTCCGCCTTTAATGGCAGTAGGATTGAAGCCGAGTCAGAGTTGTGGGCTCGCTGGCGTCCCATCAATTTGGAGATAACGATAACGCCCTCCGCAGGAACTATGACATCTGGTTCATACGTGGCGGGTTTCACTAAGGAGTTGAGTTTACAACTCATGCCAGGAGTCACTGCTATACAAGCAGTTGGAGCCATGCGACCTACCCACGCTTCGCCCATTTATGGGAAGACCACTCTTCGTGTGCCCTGTGACACCACGCAGAGATGGTATCAGGTGCACTCTTCAGAGTTGGCCGACCACACCCACGGACAAGTTTTCGTTGTGTTGTCGGCACCTCTGGGGAATGTTACTGGTGCTAGTTCTGTTAGTGTGATGGTCACACTGAATTGGACGGTAGCCTTTGATGGTCCAGCGTTGGTGCGTGCGGTCTCCGCTGCCCATGTGTACGTTGATGCAGGGTATGAGGGGTATCACACAACTAGTGATTCCGCCTTGTATTCCGGGGCTGTCCTCACTCTTAAGGCTAGAGCGGGCGGTTCATCTTGCCCATTCTCTCGCGCTGAGCCAGGGGTTGTGTACAAGCTTGATTCTCAGGCAAAACTTGATTATGTCAAGTCAGATGAAACATCCGGTACTATCAAGTACGCGGTTTTGGCCAAGAATTTCTCTTACAAGGCTTTTGTGGTCTTTGAAGATGAGTCCAAAGCCAAGGCTTATGCGTCCAAGGGAGACACCTCATACTGTCTCAAGTACAAGGCAGCTGGTAATCCAGTGAATCCTGACAATCCAGCTTGGTCGCCTATTAGCGATTCTACTTCAATGGAGATGCAACAACTCAGGGATCGGGTTAGAGAACTCGAGCTTCAGTTGGCGACGACTGAATGACTCGGAGCTGGGCCTTCGAGTGAGATAGCGGTGGGGGGCATGAATCGATTGATCAAGATAATGAATCAAGATAGATCCGATTTCGACAAGATGGTAGACAAGCTAGGAACTTTAGCTTCAGTCTTGAGCGATGTCGCTAGTTTGGTCCCCAAACTCGATGGAGTTCAAGCTGCTAAAAGCAGTCTCCGCGTTCAGTTGACAGGTATCGACCTTCCGGACATCAGGGAGGTCTCGACTCGTGCCAGATACAGCCAATCTGTCCCCATCATGCATTGTGATTGCGTCCTGGATCCCAAGAGGTGGGATAATCCCATTCCTACTGGGTCTAAGACTTATGAGCAGGCACTTGGTGGCGTTATGGAGCCTT
>Freshwater_macrophyte_associated_permutotetra-like_virus_2
GGGTCGGGCCCGAAGCCGGCTTCCCAGAAGAAGCCTCGGCGCCGTGGGGCGACTGCTTCCGGAGTTGCGAATTCCGGGAGAGTCGCGTCGGGGAGTGATATCCTCGGCGTCGCGACTGTGACCGCGCCGGGTAAAACCGGCATGGTTGTCGCGGAGATAGTCCTGCACCCGCGGGTGTGGGAGGGAACGAGGGCCAGCCAAGAGGCTGGACTGTGGTCAAGATGGCTCCCCGCGAGGCTGTCGATCTTGGTCCAGCCCAGTGCTGGTACCTTTCTTAACGGGTCTTACATCATGGCCTGGAACCCCGACCCAAAGGAGACGTTACCGCCTTCTGGGTCTGGGGTTGTGAAGAAGCTTGGCGCTTGGCCTCGCTCTGTGACCGCCCACATATCTTCGTCGGCCACCTTCGACGTTCCAATCGATGCCGCGCGAAAGTGGTATGATTGTGAGCTAGGAGATGGAGGCCCCGACAGCTGTCATGGCCAGTTCGTACTGGCACTCATGAGTCCTATCGGCTCCTACTCTGGAGACATTGTCTTCAATGTTAAGCTGCAATGGACCTTGAGGTTCCAGGGAGCCGACCTTGAGACGGCTGAGGAAGCCTATATCATCCAGGCTCGCGCAGACATGACCCCCTACTTCACTGACAGTGTTAGTGACTGGGCAAGTGGTCTGCGCCTCACCCTCAAACATAAAGAGGGTGGGTACGCGGTAGGATTTCCGGAGGCGCAGCCCGGCGTCGTCTACACCCTCGACCCTAAGGCCACCCTTAAGTACTACAAGAGTGCATCCGAATCCGAGCCCTCGGGTGAGATCAAGTTCGCAGTTCGCATACCGAACTATGACAACTACGAGGGTCCTGCGATGGCCGTTTTCGACTCAGAGGCCAATGCTGAGGATTTTGCCAGGACGGGGGACTCTGCAAAGTGTCTCTCCTACCATGACAAGGCCGGACCGTGGTGCTCTCCTGAGAACCCGCTTTGGCGGAGTGTGCTCAAGGCCGCCTCCCTCTCCTTGAAGCCGAAGCTCCCACCTTCTCGCGCCATCCCCAACGCTGGAGTGGCACCGCAGCCTTCTCCCCCTCCGACTGGTTTGGAGGCCCAAGTTCGCGACCTGATAAAGGTTGTGACGGACCTGACCAACAGGTTGGAGAGGGTTGAGATGACTCGCTCGCCTTCCATTGAGCACGTCGAGTCGGGGGAAGTCTAGTTGGTCGACTGCTCGTGTCCGACCGCAAGTTGCACAAGGAGTTCCGGTGGTTTCAGCGTGATTTCTCGAACTTTGCGAAAAATGTTGTTGATCGTTTGGTTAACATAATAGCTCGCATTGACGGGTTTTCTCGCGGTACTGCTGAGGACCCTGTTGTGACAGTGGCGGTGGGCGTCGGCCATGATGTATTTCCATAGGTTGATTCGGGCTACCGAGCTACCCAGGCTATAATGGGCGTGTCACCTACGCAGTGGTG
>Freshwater_macrophyte_associated_picobirna-like_virus_1
ACAAGGAATATAAAACTTGTATTTTACCTTTGAAAGAGGAAGTAGTTTTAAAACAAGGATAAGTATGACTGAAAGGAAATTATTTGTTCCAGGACAACCACCTGTTATGCCAAACACATTTGACTTTGCTGTTAGCAGACAACCATTGCCAGGACAATTCGAGAGACCAGGTATACTAAACAATCCGGGAATTAATAGATTAGGTAAAGTTGGTAAAGTTCTTCAAATGAGCAAAGAAATTTACGACCGTTTACCACCGGAAACGAAAGATCAACTGCACATGGTAGTAGATAAAGCGGGTAATAAAATAAAAGATAAATTCAAGTTCACAGGAGGAACTAAAATGGGAAAAGGTAATAATCATTCATCTGGGTATTCATTATCTAAGGCCCCAGATCCGATTGAAACTAGATTAGATACTGGTATTACACCTAACGCTTATACATCTGATTATCTAGATGCAAAACAAGGATTCTGTTCGCCACTTCATATGTCTTCAGGAGTTCTAAGAATACCTACATTAGCAGGTAATTTACTATTAAATTATTTTAATAAAGTTATAGCATTTGATTTACAAACTAAAGCTCAAGCGAATATTGGTTTTAATTTAAATGTTAACACTGACTTTTCATCTGATAAGATTCTAGCCGCCTTAAATGCATTAATTGAAGGTTTATCTGTATATTGTTATTATATGAGTATTATATCATATCATAGTGATCCAGCCAACAAGAATGAAGGTATGATTTCATTAAGATTAGGAATTACACCAGATATGCTTGATGACTTAGCTGTACTAGGTAGACGTTTAGCTGATACACCATGCCCGCCAAATCTTGTTGAATTTATAAGATATATATATGGTAACTATTTCTCTGGAAATAATCAAGGTTCGCCTATGATTAAATTTGCACCTTTCGCTTTAAGTAACACTATGTATCAAGCAACTGCTATATCAAGTGCTTTTACATTACTATCCCTTCCAGATAATAATCAAGTGTATACTCTATTACGTAGATCAGTTCCTCAGTGGAAGATAAACGCAGTGAAAGATGTATTTCCAACTCCTGCATATGATGAAAATTTTAAAACAATATTTGCTAATATGCCATTTACTTATATGGTTGGTTCAGCATTATCACACAGACCACACACGCCAGATGGTACTACTACTATAGCTTATAATTCATATTCTAACATTTTAGATGGTGCGGCTTATGCTATGTGCAGTATTTTCAAAACTGCATCAACAGAAGAATTAGAATGGAATCCAGGTTTATTTAAGCCTGCATATACTAATTCAGTTGCGAATGGTAATAGTAGAATGTCTTATTATGAAGTAGGCGGAAGTAAAGCTTTCTATCCAGTTAATGCTAATACATTCTTAACTAGATCAAGAGCTGAAACTTATTCACTTAATGACGCAGCAACTGATACTACAAGTGTTCATTTGTTTGGATCAGATATGGTTAAAGGTGTATGTGTTGATACTCTAACAGAAACTGCTTATAATGTATTTGATTATTTAATGTCATTAGACACTATTAAATTATCAACTAAACAAAGTGGTTTTAATCCAGCAGCAGGTAAATCACGTACTCGTAAATAATTAATATATAAGAGAGGTTTAATTCATGATCAACGCAAAACTTAATTTTATAGATGATTTAAATAATTTAGATTTAGATCAAGATGTAATATCAAGGCTTTCCCTTCATCTTGAACGTACATATAAAGGTAGTGATGAAGTGTTTATTACTCCACTTGCTAAGGAGCATACTCCCGAATTCATTATCGAGGAATGGGATAAAGTATTCAATGCCAATATGCACAAATTAAACTCAACTCTTATAGAACTAGAGGATAGCAACAAGGCGAAAGTAGGTCCACGTTCAATAGCTATCCCCTGGAATGAAAGATTAGAATCTCTCGACGCTAGTTTCGAAAGTGTCGATTACGATATCGAGGATCAGGTTAATAATCTAATCGGTCAAAGGAGACTTAGACCCATTTCCGCTGAATCTGCCTTGAGACTTCTTAAGAATAACACAAATAGTGGTTTACCTTATTACACTAGTAAAGGTAAAATTAAGGAAAGAGCCCTTGATAAGTATGACATCTTGCTTAAAAGGCAGGATCCGTGTATTCTCTTTACTCGGACGCAAGAGCGCAGGAAAACACGTAATGTTTGGGGATTCCCTGTGGTGGACACTCTAAATGAAATGCGTTATTATTCTCCCCTATTAGCGTATCAGAAGGGGCTTAGATATCGTACTGCTTTAATTTCACCAGATGCGGTTTGCAGCGAGTTAACGAAGCTTATCACTAAATCAGTTAATCTCGGAATGAAATTACTATCCATTGATTTTACTGCATATGACACCTCAGTAAAATCTCAACTCCAGAAGAAAGCTTTTGATTATATTAAGAGTTTATACCAAATAAATTGTGAATCTGAAATTCAATATATAGCAGAAAGGTTTAATAATATTGGAATTTTAACTCCTTCGGGTGTTATTTCAGGTCCGCATGGTGTGCCTTCTGGATCGACTTTCACTAATGAAGTCGACTCCATTGTTCAAGCAGCTGTAAGTATGTCCCAACCTTATGTAACAGAGGATAGTTTCCAGGTTCAAGGTGACGATGGTGTATATTTACTTCCAATAGATAAAGTCAACGAGTTAAAATCTAAATTCGTATCTTGCGGGCTTAATGTCAATGAAGATAAAAGTTATGTCTCTGATAACTTTGCCATCTATTTACAGAATCTATATCACATAGATTATATTAAAGATGGAATCATTGGTGGTATTTACCCTGTTTATCGTGCCCTAAATAGGTTATTATACCAAGAAAGGTGGTCTAACTTTGAGGATTTCGGAATAATGGGTAAAGACTATTATTCGATAAGAACAATCTGTATAGTAGAAAATTGTAAGCATCATCCTCTATTCGAAGAGTTAGTAAAATTTGTTCATAAATATGACAAATATTCCCTGAACGTTAGCGATCAAGGTGTGAGTAAGTACATACAGATGTTTACTCAAACTAATGGTGCGGGAGGGGTTCTTAATAACCAATACAGCGATAACGTAGCTGGTATTAGATCTTTTGAAACCTTTAAGATGATTAAGAACTTGGGTTAAAACCAGGGAGAGCAAGATCGGAAGAGCGTCGTGTAGGGAAAGAGTGTAGATCT
>Freshwater_macrophyte_associated_picorna-like_virus_1
ATGAACGAACAGATAAAATCTAATAAATACGAAATGGGGCCTCTAGGGACTTTTTCGTATTTATTAGATTTTATCTGTTCGTTCATGGGTGTTTCTAGTAGGTACTGAGATGGATATCTCTATGGGTTGTCCCTAATTTATTTCTACATATTTATTTTTAATGAGGAAATAAATTGTTCCATTTCTCCTCTTTTTAAATGTTTTATGTGAAATATTTTAGTGGAACTTTTTCAATTTTTATTATTATAAGTAACTCTGCTTTGTTCTTTACTTTTATGTTGATAATAAATCTTACTTATAAAAACAACCAAAAACATATAGGCTCGTACTTTGCTCACTGTGTTTTAACCTTTGTTTGCACCCGTAACATCACTGTTCACTCTACGGTAGTTTTCCCCTACCGCGTGCGTTAGTTTTTGGTAGTTAATACTGACACCGGTAATTTGTCCGGCCCCGCAAGGGATAGGGGAGACCCTAACGTCATATGGAACACTATTGAAAATTTTCGAGAAGCTAAGTGGTGTGTACATATAGTCAAACATAACCCATCTAGTACTGGTTAGGCTAGCATTTTTGGAAGGCGTATGTCAACGGTTTCTAATTGAATTTGAGAGCATTGGTCTAGTTGACCTGTTTGGTCTCATTTTCGTATTCTTGGTGTGAATTCAAAAACACCGCTTCTGAGAGTGTTATAGCTTAAATGCTCTTTGGTGTCCCGTAGGAAGGACTTTTAGGCATTGACCAAGTTCTGTTTTTAACAGACGAAACATGCCGAGACGAATTTTGTTCTGGCCTAGTTTTATACTAGGGCAGTTCAAAATTTGATCAGACAACTAGGAGAGACTAGTGACTTCCTGATAGTAGGATGGCAGCACGGAAAGACGCGCATTTCCCAAAAATTCTCTCACTATGGCTACAACTAACGGAAAAACCCTTTTCTCTGCTCCGCAAGCTATTCTTACCGGCGCTCAATGGCGACAAGCTCAAGCTCCTACTCCACCTATGTTGGTGGTGGTAACTGGCTCGGCTCGGTATAGTTGGGACCTTAAGCCACCCACTAAGATACAACGTGGTAATCCTTTGCGATTGACATTTATTGACGCGGTGGACAAAGGCGAGCATCTACGGATGGTGTGTCGTAACACGCAGCAACATGTCGATCTTTTTAAGGGGTGGTTTAAGTTTCCTAGAAAAACCATTCCTCGTGAGAAGAGTCAGCAAATTGCAGCTGATTTAAAGATTAGAGAGTTGGAGGACGAGCTACTTGAGAGTGTGGACAGCGGCTTCAAGCCACAGTCTTACCGCAGTGCGTGGAGAAAAGCTCCGCGCAACCCGAAAGTGACAAAAACCTTGCTTAGGGATCTTGAAGTATTGCAGCCGCCACCGCAACCGCCACCATTGCCTTTGTGGCATCCGGAGGCTCGTCGGAGGAAACCTTTGTCAGCTAGAAGAGCTTACGCAGAAGAAATTGTAGGCAAGCACTTTGAATTTTACCATTTCGACAATTTGGTCAAGCAAATTCTGGCCTCTGTGACTCGAGCCGGACCTACTGACCCGGTTGCCTTGCGCATAGCGATTGGATTTCTGCTTCGAGCTAGTAATGACGTGCGGGCCGTCTTTTTGGAGAAATTACGCAATTTATCTAAAAGTAGTTATTCGCGTCAATATGATAACGTGAGAGCTGGACTTCTGAAAGCTATTAAAACGTACGCTAGTATGAATTGTTCTGTGGCCATTAGAGCTTATGCTTTGGCTGAATATCTGTATGGTGACAACTCGATAGGACTTAATACTGTTGAGGAGGAAGCTGTTGATTGTAATGCTCAAGGACTTATGAAGACTATAGGAGAAACTATTTTGCTCGAGGGCACAACTATTGTAGCATCAGAGTGTGTTATCCATGGTATGAAATATCTCACTAAGGAGTTTTCACGTATTTTGGCCCCATTTGATAGGGTCAATAAACATTTTACTAGGCTTATTATTGCTACTGCTTGGACTATTTATGATTTTGCAAATAAGATTCCAGTTAAGATGGCGATGGCTAGATTTATGACAACTTTGATTGATCTAGCTTTCGAGCCTGAAATTGAGAAGTATATTGTTTCTATATTGAAGCATGCCGGGACGTTCGTGACACAACTTTTTATAGCGGACGCCCTGGAGCCAATTCTTACTACTCAAGGAGGACCACAGGTGACTACGGAAGCAGCTGGCAATTTGTTTAAATGTATGTTTAAAATTGTATGGGCCTTGCTTTTTGGAGCAACTCCTGAGGATGAAGCTATGTTACGTGTGTGTGACAATCGTATTAGGTCTCTTAGCAATGTGTTACAAGCTGGTAAAACCATTAATAGTGTTATTATTCCTTTTGTTACTCAAGCTATCAATGGAGTGTGTGAGTATGCAACTGGGCAGTGTTCTCTACAGCAAGTTTTGCATGGAAAACAATCCAAGTTTCAAGCTTGGTGCGTGGATGCAGACCGTTTTACTAAGCAACATAACCTAGGACATATTGATCGTATAGTGCAATTGGATCCCTCCATTGGACATCAATTAATTCGCTTGTTAACTAATCTTGAAGTTTTGTTGTGCACAGAAGACGTGGAGAGAGTCCCTACGGCTATGGGTATTTTACTAAGAACTAAGTACACCGAATTCTTGAATGCTGCTCGCCGAGTTCGCAATACTATGGCTGCTAATAACAGTAGACCTAAACCTTTCACTTTCGTTTTGGAAGGACCTCCTGGTATTGGAAAGACTGAAATGATGAAGTGGGTGACTGAGGCCATGTGTAAAGCAAATGGTATACACTGGACTGGATGGGAAACCGCTTCGTATCAGAAAAGCGAAAATACTGCGTTTTGGGATGGATACCGTAACCAACCAGTTATGTACTATAATGACCTGTTTCAGATTCAAACAGAGGAGGCCATAACCAACGCTGCTATTGAAATTGTTAAGGCTAGTCAGACTTCAGTGTATCCACTTAATATGGCAGATGTTTCAGACAAAGGGTCATATTTCTTTAATTCTCCTCTTATATGTGCTGATACTAATGTTAATTTGGCAGAGTATTGTGATACTACATTAGGAAAATTTATGGCTGATCCTATGGCGTTGTTGAGACGTTTCGATATGAGAGTCTTCGTCTCCGTTGATCCAGCCAAAGGCACTTCTAGAACTATTGGAGGAGTTACCACTATAGTACCAAATATTAAGGCCCATGGTTTTGACCCTTCCGTTTATATTTTCACTATAGATAAAATCAAATATAGATGGATGGATTTTTTAAAAGTCATGTCTCGTAAATGGGTTGAGCACCGCAGAAAGTATGCGACATTGGCTAGTACTAGTTTCGACTTCACTGAGTTGGTTCTCGACACATGTCAATATGAGCTTAGAACTGGGGGACAGATAGATTATCCTAATGACACTAGGGTTTTTCCTGAAGTGCCAGATGTTGCTCCAACTCCTATACCAGCATCGGTGCAAAGCTTGATGAGTGACATTTCTGCTGCCCGACAAGAACTAGAGGAAGATATAGAGGTGGCCCTCGCTACGGGAGCTGCTGATAGTCATCCCTTGGTTGAAACCCAAGGTCTTAATCAATTTATTACTAGGTTGGCTTATCCTGGGTATCAAGCATATGCCGCGACCTACGAGCCAAATACTCCTACTACATGGCAGAGAGTTTGTGCTCATGCCAGTGGCTATAGCAATTTAATGGGCCCACCATCTAAAACAGAAAAATGCCTTATTTTGTTTCTTAGAATATATAGAATGGTAAGTGGCTCTAGTATGTCTGAGTACATCCATGAGAGTGCTAAAATTGCTCGTACTCTGAAAATTTGTGCTATCGGTGTTACTGTTGTTGCGGCTCTTACTGGATTATATTATTTGTTCAACAGTGCTAAGGGTGACTCTCAGAGTGGAGAAACAAAAACACGAGTGTATCGTAGGAATGTGGACGGGCATACTAAACCAATACAAGTTAGCAAGCGCGTTGTTCTTACTGTACCTCAAGGCCAACCTGTTCCTGATAAAGTTACTATTAAGGACCAAACTTATAAGTTTGTAGAAGCATACGATGACAATGGTAGAGTTAAATGCTCCTATGAAACCTATGGGGGGTGCGTGCCTCAGATGGCACTGCACTTACCTGAAGGGTATAAAGTACCCGACATTATTAGCACGAAAACTGGCACTTATCAGTACGTTGAGCGTATTTTGTCTCAAATACCATGTTACGAGTGGGTGCATTACAAGTGTATTGATGAGCATGAGCAACAATCAGTTGTTGCTCCCATCATACATTTGTATTTACCTAAGGATTTTGTAGTCCAAGACTTTATTAAGGTTAAAGGAAATACGTATATGCATACTAAGACTGAAGTTAGTACCGACTCTGCTTTTCATTGGTTTGAGTTTAAATTACATAATAATCCTGTTGTTGAGTCTCAGATGAATATTCCTATTACAGATACTACTATTAAAGATAGGTTGGAAGCGGGAGAGCTTTCCCAAGGAAACACCTCTATTAATTTTCTTAGTGCTTTGCGGTTGGTAAAACGTAATATGTGTGCGATTTATGTGGACGATAAATATTTTGTGTCCGGTGTTGTCTTGTGTACTAATGTTTTGTGTGTGCCAGATCACCTCATTACTTATTGTGTAGAACATGAAGCGCAGAATATTACATTAGTTTTTAGTAATGCCCATTATACTATTCCGTTTGGCGACTTTATGATGAATAATGCTGCTGTACCAGAGCGTGATTATTCATTGGTTGCCTTGCCTGAAAAATATTTTGGTCAATCTCGATCCAGTATACTTAAACATCTTGCTACCACTGATGAAATCCTAGGATGGGACACCACTGGCAATGCTCAGTGGGTAACTCCTCGCGAAATTGAAGATGGAGTTATCGTGGTGTCTGACCTTAAAATAAAGGACAAAGGTATACGTCCACGTGTTTCGCAGGCAGGAGCATCCGTTGTACTTGATCGATGCGTATCTTACTATAAACATACTGTATATGGTGACTGTGGATCCTTAGTCTTAGCTGAGATTAATGGTACTGTTAAAATTATCTCTATGCACATAGCTGGATCCAAATGCACCTCTTACGGTGTTGGTACTTATCTTAGGAAAGATGAGATTGTTGGTATCATGGATGTTAGTAGAATGGGGCTCGCAGTGCCAATGGTTAAGCCTGCTGAAGTTAATCTTAATACAGTTGTAGTACAAGGGGCTCAGGTGCTTACAGACGATGAGACAAGTCCTAATCTTGGTATTGTTGGACTTGTCGATGACATCATGGGAGCTACTTTGCCACGTAAATCTTCTATTAGAAAATCACCAATTTATGGTGTGTTTCCAGTTAGACAAGCACCTTCTAGTTTGACTATGGAAGCTATGAAAATAGGAGTGCGTAAAATGGAGGTTGATATTGTGACGTTTGACGAGACCCAGTTGACCTTAGCGGCACATGCAGTTCAAAATAATATTTTTGCTATGAAATCTAAATATAAGAGTTACCCTCTTATGCATATACTTAGTCCTCGTGAGGCCGTTTTTGGTGTTGACGGAGACGAATGGATTCGTCCTCTTGAACGTAAAACCTCATGTGGCTATCCATGGACTAAGATTGCCAAAGAGCGTGGTAAAGACTCTTTTATAGATTATGATACTAAACAAATACACCCTTTACTGTTGGAAGCAGTTGAAAAGCGTATCGAGTCTTATTCTAAATCTGAATGTGTTCCTACTATTTTTGTTGATACTTTAAAGGATGAACGTCGCGATATTGCCAAAGTTGAGGCCAAGAAAACTCGGGTTTTCACTGTGGCTCCATTAGATTATAACATTGTTATGCGTATGTATACCATGGGATTTCAGGCTCACCAAATGTCAAATTGCGTTGAAGGGGTGTCAGCTGTGGGCATTAACGTGCATGGACCTGCTTGGGGTCTCTTATGGCGACGTTTGATGTCTCGCGGACCACACCTTATCGCTGGAGACTTTGAAGGCTGGGATAAGTGGTTTCCATATCGCATAGGGATGTCTGTTATGGAAATGTGTTCAAATTTTCTTAGTTCTGATGAAATTCATTTATTGTGCCGTAAATTGCGTAGTATGATTGAGGAAGCCGAGGACCAAGGTGAGGATTGGCTGCAGTACTTGCCAAGAGATTTGTACAACAGTATGATTGAAAAATTGCCAGGTTTTGATTATGAAGAGTTTCGCGAGTATATTTTTGAAACAATAGAAAGTGTTGAGAAGCATGGGCGTACTCTTAAGGGTTTAGGTAAGGATGCTTTTAACGCATTGCGCTTGTGTATGATTTTAGCTTATTTGGCGTTCCATGGTATGCCATCTGGTATTCCGGGAACTAGTATCTTTAATTCAGACGGTAATTGTGTTCTGTTTAATTATGCCTTTAGATGTTTAGCTAAGCAATCTGAGACTAATGTTGATCCCAACGGGTTTTTCCACTATTGTGGCTTTACTGCGTATGGGGATGATCACGTGGTGTCGGTTAATGATAGCATAGCATCCTGGTTTAATATGTTTACGGTGTCACAATTCTTTAACAACATGGGTATTGGTTACACAACTGCAGACAAAACTCACGAATTCAATGACCAATTTGTTCCGCATAGTAAGGTTACGTATTTAAAGCGAAATTTTGTGTGGAGGAATGGGCATTGCTTTGCCCCGCTCAAGAGAGAAGTTATTGAGGAGATGGTTAGTTGGGTTCGAAGAGGCCAGCCAGAAGATGTTGCCCTGCGTGATGTTATTATGTCTGCATTGTATGAGATGTGCCACTATCCAAGATATGAATATGAGCAATTTTACCACTCTGTTAGTATGGCGTGTGCAAATGTAGGAGTCGAGTGTCCAGTAGTTGATTTTGACGACGTGGTTGAACGTATGGTTCAGGGAACCTTCGACGAGAGTTTGATCAAGTTGCGTGTCAATCAAGTTGCGTTTTGATTTATATTTCTTCTTTTTGCATGCTTCTTTTTCCTCTCAAAAATCGTTGAAAAACACAAAAATATTTTCTTCTTTTCCTCGTGAGGCTTGCGTGCAAGATCCTCAAGGCGAGTGTGATCTTGCATTGTCATTGTGGTTGACTTTGTAATGCTGCTCGCTCGGTTTCCACATTGTGCGTCCGTTTGGCGAATGGACGTATTTCAAATTAATTGCTGCTTCTCATCAACCAAGTACTCAAGTCCTCGGACAAAATATGCAAACCGAAATTACAGGTATTACTAATTATCAGGACGATTTTCCAAATGTTGCTCAATCACCAGACCAGCCTGAGCATTCTAGGGCACCGTCTGCGTACTCGATTCAGCCATGGAAAGACTTCTTGTCTCGTCCAGTTCTTGTTTCTAGCAATGAAATTGGTTCTAAAGCTGGTAGTCCTTCACCTGGTATTTCTTTTTATACTGGGCGTGTGCCACATCTTTGGCTCACAAATCCTGCTATTTGGGCTATCATGCGTACTCACCGTTTTTGGCGTTTTAATTTGGTTCTAACTATTCGTGTTACTTCAACCCGTATGCATTCTGGCAATCTACTTTACTCTTATTTTCCTTCAGTTGATAATGGTTTTAGTTCTGCTCATCTTAATGCTGTTACTGGTTGTGTTGTTCCCCATACTATTGTTAATGTTACTGAGGGGGGTGTTGGCACTCTTACTTGTAAAATGTTTCTTCCTCTCAATTTCTTCGACTTGTATGCTTATCGCACATCTGTCTCTCCAAATAGTCACTATTGGGGTCTTTTGGTTGGCTTTATTTTGAACGAAATTAATCACCCTGATAGTATTCCCATCACTATTAATTTGTTTGCGCATGCAGAGGAGGTTTGTGCTGATGGTCCTACGGGTGATGTTGGGCCTTACGGTTCTCCGCCAGATTTTAATCTTGCTCCTCGTATCCCTTTTACTGCTATGGAACAGCTATGTGACACTATTTGGCCCGCTTCTGCTGGTGAGGATCCTGTTGATTGTGTTTCGCAAGGTTTGCCTAACCAGGTTGATCTGGACGGTTCTACTAAATCTATTAATACCACTGCTGAAAACCCTGTTGTTGTGCGTACACCGTGGATGTTAGCTAAAGGTTCTACTGCTGCCGATCCTATGACGCTCTTTTCTACTGCTTCTCTTAAGCCTACTACTATGTGTTCCCGTCATTCGGATGAGATGTCAATCAAATATATCTCCTCTATTATGGCCCCGATCGCTTATGGTTATGTTCCTAAAACTGCAGTTTATGGTGCGGATGTTATTACGGTATCTTGTCACCCTTTTGAAGCTATGACCTCTCCTAATACTAAAACTGGCTACACACAGACTGGTGTTGTTTTTGAAACTCCCCTAGGTCATCTTGCTAAAATGTTTTCCGCTTGGCGAGGTTCTCTCAATTATCGTCTTGTAGTATCTGCTTCGTCTTTTCATGCATGTCGTCTTGCCATAGCTTGGGCTCCGTTTGGTATTGGGTCTAATCGCTTTACTGGTCCTTCTGCAGCTACTGCAGGAAATTTTCCTACAAAATATGTTGATGTTAATGGCCCTACTACTGTAGATTTCTCCGTACCGTATTGTTCAACTCGTGAATTTCTTAATATGTCAGGTCCCCATTCGTATGATTGTTGCAATGGTGCTCTTTACATTTATGTAGTTAATCCTTTGCGTTATCAACTTAACGGCACACAAATTGATTGTCTTTTGTTTGCTGGTGCTGGTTCTGATTTTGTTATGACTAATTTTACTCGTCCTCTGCCTATTTACCCTTGTGACAAGGTTGCGACTAATGTTGATTATGAGGATTTGATTGATTGTGACTTGCAAGGTGGCCCTATTGATCCGGCGGTTGATTCGGAGCAGCTGGGTTCTTTTGAGCCCATTGCCCCCTCTCAATCTCTAGTCTTTCGCCACGGGCTTGTTGCGCCTGAGTTGCCAGTTTCTGTGCTCGAGTTGGGTTCTAAGCCTCTAATTACTACATTTCTTAATTTACCAACTACTAATAATACTGCCACTACAGATTGTACTTCAGCTTGTGCTTATTTGCGTCCTTGGCGCGCTCCTAGTGTTTCAACTCTTGGTGCAGGTTCACCCGCTTCTCATACTGCTGTTTCTATGGTGTGTTCTAATCCTGTCTTTTATATTATGGTAACTTATGCTTTTTGGCGTGGGTCTTTTGATTTTCATGTTGTTGAACGTAAGCCTCGTATTGATAATTCCTCTAATCAAACTATGGGTCCCCGTTCTTGTGTTGGTCGCACAGCTCTGCCTCCTGGCCCTTTTGCTGCCGATTCCAAGGACTCGCTCTATACTCGTTACACATCTCTTTTTCCATATAAGGAGTCTTCTTTTGCACTAGAGACTGCCGTTAACGCCTCTCTTTCTCTGCAGTCTCCTCACTCTATTTCTATTCCTGATTCTCAACATGTTCACATTGTTTCTCTTCCTTATTTTTCTACTACACCTTTTTCTGCGTGTCAAAATTATTATAAGAAAACTATGGTTGAAATATCTACTAATAATATTGACGGCGATGAGCAGGTTCTACACATCTCTCCAATCAATCTTATGTCCGACACTGATGATTCACTCTCAACTCGTGTTACGGTTGCCCATTCTTTTGGGCATGATTTTCAATTGGCTTGTTATGTTGGGCCTCCAAGTATATTTATGGATTATGCAGCTTATCGTACTATTGTTCCCAATTCTACTCTTTTTGTTCTACCGTTCTGAGTCTGTCTGCATGTGGACTACTTACATGCTTCTTTTAGTGCCTTCTCATTTGAGAGAAGGTTTTCATGTAGTCTTATACAACACATGAAAATTTTTCCTTTTCCACCATTTGCCCATTTTTATCACTTCTTAGTTTATGCCTTGGGTTAGTTTAGTGGTTTTTCTTCATCCTAAATTTGTATTTGTTTAGGGGGTCCTCCAGA
>Freshwater_macrophyte_associated_picorna-like_virus_10
GTGTGCTCTTCCGATCTGGGAAAAGAAAATGTGGGGGGGGACTTGATCCCCCCCCACATTGCGATGTATTAGTTGTTTCACAGTAACAAATACTGTAGTACAATGTAATCCACATTCTACTGTTTTATTCTTTGAGCTATATCAAAGAACCGGCATTTATGCATAAATAGACGATTACGCTTATTGATAAAAGCGCAACCCATTAAATATTCTATCTATAAGGTTTTGCCAGTAACCTTATTCTATATTGTAACAATTACTAATTAGCGATTATTATTACAATTACTCAACATTAAATAGGAGTTTGGCACCTCCCGCGCCCATTGTAGCGCGTGACAGGGCTTTTGCCCATCATCATCTTAGGTGCACCAATCGGGACGATGCCCGTACCATGCACTGAACGTTCAATTACCATTAGTATAAGTTACGCACTTACTAACGACCTATAGCGATTATTGTGCGCCGCTGAGAATAGCGCACACCCATGGCCTTAGGCCACCTTTGTCACAAAAATGACTCTTTTCTCCATTTATAATAAAATTGATATGACCGTGAGCCGGTTGACCCCTTCCCTTTTGGTGAAACAAGGAAAATTTTCTTTAAGAAATTCAATTTTGCCATTTTTGAAGGCTTATGTACCAGTATTATTTTTGTCATTCTATTTTGCAATTTTGACCTTTGTCGCCTATGTTCTAGACGATCCCAATTTTACCATTTTTCCAATAGTTGCGATGTTACTGTTTGTTGTTTCATTTATTCGACTTTTAATTTATCATCCCAAAGCTTTTGCCATCATGTGTTGGTTCTCCTCACTTTCCAACGCTCTTGATGCCCTGCTTGATCTTGATTATGGTGATGGATTAAAGTCCAAGATGAAGAATGGACATTTTGTATTATTCGTGTGTTTTGGCTTTCTATTTATCGACTTTTGTGACATTAATTTGACTAGATTATTCTGGATAGTCTTGTTTGCATGTCCGTTTGTCGTGCGAGCTCAGGATCCTTCTACCTACGATTTCTTTGTACCTGATCTTACCACATCGGGTCGCTCTTTCGATAACTATTTCATCCCTTGTACCATTATCTTGTCAGTGTTGTTCATTGTGTATGTTTGTTGTAAGGTTTCATTTCTCATTACGCGCTGTTGTCATTATTTGGTCACTGTCTGTGTTCGTATTACATACACGATTTTCTTGGTACCTAGCGAGTATGTTTTCCGCGGCAATATTCTGACTCCTTCTTTGTATTTACAAAGACTTCGTGAGATTAGTGAGTTGTCTAACTATGACGTGATGTGGTCGACGATGGACGATATTCGCGCACTGTTAGATCATTGTGGTGGACGCCGCCTCATTCCGATAGTTGATAGGGTGGGCGACTTTGGTGAGTGGATACTTACGCTACCCGGTAACTTGGGGCCTGATATTCACGATTGGGCAATACAGCGTCCACCGCGGCTTTTGTCTCATGTATATGATCGAGAGAGCACGACGCTGTGCCGTGAGATCGTACCATATTATGACTATCCCATGCGCCATTTTCTTGAGTTTAAGTACTTTGACATCTCCGATAGAATGCACTTTCTTAATTCCCTTCATAGCAGTGCGGTCTATGATTATCAGGAAAATCAGTATTATCGGTCGCTTCGCTTAAACCGGATTACAGGATTCGGTTTTGTACCTGAATGTGCCGCATACAATGCGCAGTGTCGGCGGGCTAGGTTGTTAGGCCCTAGGTCTGTGGACATCCTAATCTCTCGTCCTCCATCACCCTTCGGGGCTTATGACGATGAAATAGATGATTTGCAGGTTATGAAGAGCAATTATCATTTTTATGGTCGAAGTGGGCCTTTAAATTATGCCACCAGCCGGTTCGAGCCCGACGTTAAAGACAAGACGTCTAAGGCGCTTTATGATAATTTGAAACATGTATGTGAGTTTGGGAAGAAATTCTCGAAGAAAGAAGTCGCCAAGAGTAAGGAGTTGTTGCACGTGTATGAGCAGAAGAAGAAGTCTAGAACAAAAACTGTGACGAGGAAGAAGGATAGGGATTTGAAGGTTGCTCGTGCTGAACCCACATCTCTCATGCGCACTGTTATTGATGGGAGTTTATTGCTCCTTGGTGTCCGCGCCGTCTATGAGGCTGAGCCGCACAATCGACCAGTGCAGCTCATAATGCTTTTTAAAGCGTTGTTACCCGAAATCTCCAGCCAAGTTACTGAGGACAGCTACAACCTTGTTCTCAAGAAGCTCAATGAGACCCCTGATTTCTTCACCACTCTCTTTACTTCGCTGTCCATTACTATTGGTGAGTGCGGGCCAGCCCCAACAGCGATGGGTCTTGAGGACCTTAAGAATTCGCCTATGTATAAGCATGTGCATAAGATCGGCTGTTGGATTGTTGGTGTGCTTACATCCGCGTATTTCAAGACCAACCATGCGATCATATCTGACATAGTCGAACGTGCAGCGATATTTGTCACAACCGGTGATCTCATAGTCGATATCATTAGTGCGGCCAGGTCTATCCTTGAGAATTGCTACTGCTTCTACCAAACTGGGGATATTAGTGAGTTGTTGTATGGTGATACTGACTCAAAATTGTTCCTAGAGCAGTGTGATATATTGGCCTTGTTGTCAGACGTTAGGACGACCGATGATCTCAATCGGCTTCGTGGGAAGATCACTACGTGGAAGGACAATGTCAAGCGTAGGATATTATTCCACGGCGTTACGCGAAGCGCATCGTTGAATCTCCCAAAATGGCTTACCGTTGTTGACGAGAGTATTCGTCTTGCGGAGAAGGCCATTAGCGCATGTACACCTAGTGTTATGCCAATGGTTGTTCAGTTCCAAGGACCACCTTCAGTTGCTAAGACTATGTGTGCACTTGAGACACTCACCATGATGATGCTGCATGAGGGGATTACGGATCCTGGACCCAGGCATATTTGGAGTAAGGCTGAAGGAGATAAGTTTGCCAGCGGGTTCGAAGGTCAGCGCTTCTTCCTCATGGACGATGTTGCATCGATCCGTTACTACCAGGGCATGCCCACGTCGATCGGTAGCATTTTAGCAATGGTCGGGTGTATGACGCAACCTGCTATCATGGCTGAGGCACAGGATAAGGGGAAGTATATGTATGAGCCGTATGGCATTGTTCTCACGTCTAACGTGAAGGACCTCGATGCTTATAAGCATTTCAATGTTGGGCAGGCGGCGCTTCGTCGTATCCCTTATCTCGTTCACGTTAGTGTGCGTGATGAGTTTGCGTTGCCTAGGGCACAACCGACTGATGTGCCCATTCTTGATGTCCAGAAGGCTAGGAGACCCGGTGTCAATATCCGTGATACCCTCCTGTTACGCCCAATGAAGCGCATCTTGTCAAACAGTGATAGCTTCCCATTTGGCATAACCGAGACACCCATAGTCTATGACGAGTACACCGCTGTGCTCGTCGATGGCGTAACCTGGTACTCATTTGAGGATACTATGAAGATTCTTGAAAATGAGTACGTTATGCACAGGCGCCACGCCACATTTGTCCAGGAGAACAACGCATCGATTTTCAAGAAGCGATTGTGTCCGGCGTGTGGGAAAGTTAGTTGTACATGTACCCAGGCTGTTGGAACATCCCACATTGTTTCCGGACTATCTCGGTTCTATTCTCTCATTGTGTATTTGTACCAGGTCGCGTATCTATATTTGGCATGTGTGCTGTATCGCCCCCCACCGAGTGGTGACGCTATTATTGACAGTGCTAGGTCACTCTCCCTTGTCACGCACGCTGAGGTGCGTGAACGCGTCAAGCAAGCAGTGGTAGCCCGGGTTGCGCTCTACAACCCTAAAGCGTCGCAACTCACCCGTGATCTCCTGATCGTGCTCGGAACATTGTCTACCATGTATGCTGGCTATCGTCTCTACAGGATGAAGAGTCCAAAGGCTACTGGTCTTGAGATATCTATCGATGGAAAGAAGAAGGAGATCCTGGCTGACTACGTGGAGGGGAAAGTGGATGTGCTGAAGGGCTATTATTACCCAATAGCTGGCAAGGATGTGTCCCCGCGCCCATCTCCCATCAATCGCGTACTCCCACCGTCACAGGCTATGACCACGCCAGAGAAACTTGTCGATAGGATCATTAATAACATGTGTAGAATAGAGCTAATGTTTGATAGCGGTACTCAAATAGTGACTGGATGCTTTATTAATGAACGCACTGTTGTTACAGTTGCGCACGCCTTTCCCGTTGGGTTCGCTGGGTCGGGTGCCACTGTGGCTGTTAAGTTGGTCGTTGGGGCTGGGACCACAAATGTTATTATATTACACGGGCGCGAGGCTTACCAATTGGATGGTGTCGATTGTATGTTCTTTGTGTTCAAAGCATCATCCCCGCGACCAAAGTTGCGTCAATACATAGTGCATGAGTGCGTTGGGGCTTTGCATATCCAGAAGGCGCTAATTATTGGTTTCTCTGAGACTGGTGTGGCGACTACGGAGGTTGACGTCACCCTTGGGTCTGCTGAGTGGGATTCCAGTAATGGGAAATATTCGCAGAGCTGTTGGGTTGCTAAGCATACTGGACGCGTTGGCGAGTCTGGGTCAATTCTCGTTTCTCCTGAGTCCGCACGGATTTTAGGCATACAGAATGCATCGACGGCAGCTCGCTCTCCTGAGGTGGTCAGGTCATTGATGAATGTTTACACGTACTTTGGATTTATACCTGAATTGCCTCTGGCTGCCGAGGAAGCCATATACGGTACGTCGATGTCTTTTCCATTCAGGCCCCCAGGAGGTAATTTCGTAGCTGCGGATACGACCGAGTATTCGCTCAGTAAGAACATTTCTCCTGGACCAATGAACGTCCTAGGGCGTATAGGGGATTATACACGTGCCACTATGTCCACATCTTATGTGACCACTCGCTTGACCGACGCATTCGCCGCACGTAAGGACGGGGGCTATACGTTGGCGATTGGTGATCACGTTAGCAAACCTTGGTATATACCTGATTTGAAGCCCGCGTGTCGAACATTTGAAGATAATGGGTCCACATATGTAGCCTGGTTATCACCGCTAATGTGGCCTATAGGGATATTCAATGTACCTTCTATCGAGCCCCCCTCATCTTTAGTTGATGTTTGTCTTCGTGATTATTTGAATGAACTTGATGTTCTTAAGCCTCCTGACCGCCCTCAAGGTAGAGCGAGTCTTATGGATGTTCTCAACGGCGTTCAGGGACTGACGAGTGTTAATCTCAATTCATCTGCTGGTTATGGATTTAAGGGCAAGATTAAAGATCACCTTGTCATTAAAGACGGAAAGCGGTGTTTGAAGGCTGAGTACCTCAGGGCGTACCAAGACTTCGTTGACAAACTGGTGCAGGGGACTGTCCCAATGTCCCCTTTCAAAGCCAGTGTCAAAGACGAGATAGTCAGTGGGAAAAAGCATGCACTTAAGAAGAACCGAATTTTCTATGGTGGATCATTTTTCACATACCTTGCTGCAAAGCAATATTTAGGACCCATTTTCGCGTATATGCAGCAGAATAGTGATGTTTTTGAGTCGTCTATAGGAGTTAATTGCCAAGGCGAAGGGTGGGCTCACATTCTTCGTGGGCTCAAGAAATGGCAATATCGGAAGGCTCTCGATTTTGTGAATTTTGACCTGTGGATTAAGGCTATCATAAAGGAAAAATTCCATAACTTGTTAGAGAAGATTATGCTCATTTTGAGAGTTGCAGAACAAGATGAGTGTTATCATACAATCGTACATCACCTTATTGAGGAGTACATATGGGCAAAGATTTTGATCGGCGAGGAGATCTTTGAGCCACATACCGGCATCCCGTCTGGGCTCTTCGGTACTACGCATGTCGGGTGTTTTGTTGTGTCCATGTTGTACCGACTAGTGTGGTTCTCTGCAGACGAGGTCGATGCATGGTCTTTCGATAGCCGATTCAGGGCTTCTAATTATCTCACTACATACGGTGATGATAACGCTGGCAGTACCAAGGCGCGGTGGTTTTCACAGCAGCGTATGCGGGATGTCCTTCGTCTGTACAACATTGAGATTACGGCGGCTTCTAAAGACGATGATCTTGAGGAATTCACACCGTTAGAGGATGTGACATTCTTGAAGAGGGGCTTTTCTGAGACCACTATGCGAGGGAAGAACGTTGTCTTGTGTCCGTTAGACGAGGACTCGATTGCACGCAGTATTATGTTCACCTCAGCACCAACTGAGACGAGAGGTGGTGTTGAAGCGTTAACTATAGCTAATGCCCAGAAAGAGTATTTCTTTCACGGGCGCGACGTCTTTGAGAATCGTGTAGTGGCGCTTAAGAAGATGTCCGATGAGGCGAAGATCGATTTGAGTATCGTTAATGAGAAATGGTATTCATACGACGAGTTGGAGGCACAGTACCTGGAGGGCAGGTTAGCCACCGACCTGGCTTAAGCCTCGTAGTTGTCGGCGGCGACGTTAAACACCGAACCTGTTACGGGTTGTGACAGTGACACAGCCCCCTGGTGCAAGATCTGGTGCTCAGATAGTCCTAATTGAGCATTGCAGCTACACCTTGAGCCGTCCCACACGTGGGGACATTTGCGCGTGGCGTCGCGGACTTTGGCCAGCGGGAATAATTCACCCCGTTGGCGTCTAGCTGAATTTCGTATATTAATTCTTTATCAAATCATCCAATTGGTGGCGGTCTTGAGAGGCACCGCCATATGAATATAATGCCGGCAGATGGGAGCCCGATGTATGACCCAAATGCCGATGTTAAAACCAATACTGAGAAACCTATTGTGGGGCAGTCTAATATGCTTGGAACTGGAGCAGGACGTGACGAGGTTGAAACAGATAAGCGCGAGGTCGTGACGTTCTTTGATGCCTCAGATGACGTACAGCAGTCAGGGGTCGTAATCTCGAATCCTACGCGTACGGTCGGTGATATCTATTCGGATATCTATGCATTCCTTAAGCGACCCGTCAAGATTCACTATTTCCAGTGGACAACAGCGGGGTTGAACATATCAATAGACCCGTGGGCGCTACTCTTGTCTGATGTCGCTGTCTCGCGCAAGCTTGCGAATTTCCACCTCATTCGTACGGGTGGGCTGCGTATCAAGATTGTGAGTAATGGGTCACCATACCAGTACGGACGATATTTTATTGCCTACTGGCCTAATATCGTGAATGATCCGCTTGCCACTAATACTGCTCTATCATCTCCTGCTCGAGTGAGTACTCTACCATGTTTTTGTACTATCGATCCATCCGCGAATAGTGTTATTGAATTCAACATACCTGAGTTCGAACAGAGGGATCGCACTATTACTGCCGCTTACACCTTGGGTAATATAGTAGGTACTCAAGCAGCACTCTTGAATACGATTTCTACTGTCACCCCATATTGTGACTTGACTTTTTATGCAGAAATGATAAACCCATCAATTATGCTAAATACAACTCAAGTTCCAATTTATGCAACCTCAAAGGAATTCAAAGGCACTATTTCAGCACCATTATCTAAGCTCTCGCAAGTGGCGCACAAGCTGTCGACTGTGCCAGTAATCGGTGAGTATGCCACTGCAGTGAGCATGGCGAGCAAGCTTGGTGCGAAGATGGCATCGCTGTTTGGTTACTCGAAACCTTCCAATGCACTTGACACCCACTATGTAACACAGATACCACTCAGCAACATGGTTAATGCAGAAGGTTTAGATAATTCTACTGTCCTGGCATTCAGTAAAACTGCGGCTGTGTCCCTAGACCCAACTACTCTAGGACTTCCGGCACAGGATGAGATGGCAATAGCTTCAATCATTCAGAAACCTAGTCTCTGTAGCATTCTTACCTGGTATGATACTTCTGTTGCCACAGATGCTGTGGGCACTGTGGAGCATTCACCAGGCACGTGCGTAACGACGTCTTACCCAGTACCTCTCACAAATCTTGCTTATATAACTGGGCTTTTTGCATATTGGAGGGGGACCATTCGATATCGGTTTGTGTTCTGCGTTTCAAAATTCCACTCTGGTCGCGTGCAGATAGTGTATGAGCCCAACACATTAAATACTTCGCTTGACCCCACCAATGTGTCTCTCAACTGGGTTGTTGATATCGCGCAGCAGCAGGAGATTGAGATAGAAGTGCCATTCTCAGCTGTCGAACCGTTTAGGTGGAACGATCAGACAAATCTCCTTGGCAGCGTTAAGGGGAAGATAGGAAATCTATACATGAAGGTTTTGAACCCGCTGCGTTGTGGATCGGCCGTCACGGCGGTGAATATCCTCGTGTTTAATGCAGCAGGCGATGACTTCGAAGTGGCAGTCCCAACGTCACAGAGTTTGCGTAACACTGCATATTACATATCTTGGTTTCCATTAACTGCCACAGGTGCAGCGCCACCGGCTACCGCATATTCCAACTGGGGAACTAGTATGGAAATGGCAGACCCTGGGATGAGCATCAACCTAATGAGTGAGCAAGTAGCATCATTGCGCCAGCTTGCTAAACGCTACATGTTCGAGAAGAAGCTCACTGTCGATAGCGTGGCTGGTGATGTTACGTATACTGGTATCCGTGACGTCCCTAACCAAACTGGAACAGTAGCTGGAGTTGGTGGAGTTGTTAGACAATATCTTAACCCATTTACTTTCTTCACTTACTTTGCCCCTGCTTATGGTGGGTACCGTGGTGGGTTTCGAAAGAAGCTAATACAAATGTCTGCTACTGGTACACCCAATGCTCTCGTTACGCGTGGAAGTAACACTGTTAGGAACACTAATTTTGGTAGTATGACAGCAACTTCGTACGATGCATACGGTGTGCTTGGTAGTGGAATCGAGGGCCACCACAACGTTGCCAGACCATATGCATCCTCACCTGTAGTCATCGAGTATACCAATCCCTACCAGTCCAACAACCGATATCAAAAACCGTTCCATGCGGTGACAGACTACGACGGGAGCTTTGGTGTGCTTCTCGTTACTGAGGCAATATCCACAACCACCGACACATACGCAGTCTACACAGCGTTGGCAGACGATTTCTCCTTTTATTATTATATAGGAGCGCCCCTCGCACACCGCATTGCGGTGGCATAATCCACATTTAATTTTTGACATAGAACTAAGGCTATGTTGTTTGCTAGGCAAACGGAGTGATCCACCTTTACGTTATTATTATAAGGTTTTTCAAGGTGGTCAAGCTCCACCTCAATTTTTCCCTTACTAATTTAATGATGTAAAGCTCAATAATTCTACCTGGTTTAAAGAACCGTGTTATTTTATATATATATAATTTCTACCTGGCTCATAAGAGCCGTGTTTATTATTGTTACCTTACTAACCCC
>Freshwater_macrophyte_associated_picorna-like_virus_11
GTGTGCTCTTCCGATCTGGAGGAAGAAGTATAGTAAAAAAACTCCCATACAGCGTATGGAGTTTTGATGAGTACTTGTGGTCTACAGCCTACCACTGGCGTGCGTATTTCGCGCGTTATGTTTAACCTTTTTATAGGCGACGATGACATGACTCATCGCCGGTTATATTTAAGTTTAAACTGAGAATTTTATCGTTACTAAGTCTGAAGGTACTTTAAACTGACGAATCTTTTAGTTTTAAAACGTTTTTACATATTTAAAGTCTCAAAAATATGGAACCTGCATCTCAATTGTGCAGATTTAGGATTGGCTTGATTGTATTACAATCATGACAATCCCACAAGTAGATCAACTGGATCTGAATCATATTCCATTTACCATGGGGTATATATCTACTGGACCCAGCAAACAGAACTTGAACACTTTAGTGTTGAAAGAGTTAGCAAACGTTTTTATGTGTTAATAGTCTCAAAAACACAGAACCTCATTAATTTGAGTCGTATGGCATTTGTCATATAACCTAGTAGATAAACTAGGGTCACTTAAATTTATCAGTTAACCAGGATTCTAAAAATTCTTAGCCTGGACATTGTGTCCCTGTGGACATAGTGCGCAAACAGAAAATGATCATTACATAAAATCCAAGCGAGGCATATACCATCCTCTTTTTGGTGAGAACCTGTTGCATAAAGCAGTCTGATGTTATGCATTTTTTAAACTAATCAAAGTTTTTAGTATAAACTATGATTCGTACATTGTTCGTTATGTGCGCAGAGGCTAACAATCTAAAATTTTGTTGGTGACATTTGATCTTTAGATATTGTATGTTTATGAATCCGAAGAGAGTTTTAACCATTTACTCATTAAATGTAGGTCATACCTTTAGTTTGGAGAAACTAGTTAAATCTTCACATATCATTTGGTTGTCGTGATCAGATGATACTGATTCCGCGTCTTAAACAACAAGGCGTTTGTGAGTTTCAGCCTTGACTGGGAAGGTGCTTGACATGTTAGTGTTGAGTCCAGTACAAACTAAGATGAATAATCTGAAATTTAATAAATGGGTGTTAAGTGGACTGTGCCAATCCACACGAACCAGCCTAAAAATGGTAAACGTGGCCGTCGAAGCGGTGAGCACGAGTAGCAAGCTCGTTAACAATAGCAAATTGCAAGGAACAACTAGTGAAGTTGAGGTTTACCAACCAACTAGCCTTGCTCTTAAATTGAGAAAAACCCTCTTAGCAAGAGTATTTTTGGATGTAATTGTAGCTATGATTATATCTATTTTTTCCTTATTTTTCTTCGTCCTTAAAATGATTAAATATCATTCCATACAACCTACTGAACAAGGGCAGGAGGAATATTTGGAAAATAACAAAAGACAACGACGTTATGACGCCAAGATTAAGCGTAATAAACGCAAGGAAGACAAAATCAAAGCCAAGTTGTCAGAAGCTAAGGTCATTAAAGAGAAAAAAGATATTAAAAAACATGGAAAAATTACTCAAGATCATAAGATGGAATCAAGGAAGAAATATTCCTTCCATTCAAATGAATATGATGAGATTTTTGAAGAGTTCAACACTCCCAGATATAATCGTGTTTTTAGACCAACACATCGATCTAATAATCGATCTAGGTCATCTTTATCTTACTCATCATTACAGAAAGACTTCGAAGAATTTGATTCCGATGAAGTCTCAGAAGTTGACAGTGATATCACTTCCTATTCTGTTGACGATGGCCCTAAGCAGTATACTGGTAAAGTTAAGTGGAAAGATAAATACTATGATATTAAAAATGATTTGCATTCTAGGATATTAAACGGTAAAGTAAGATTCGATAGCACATTTAATCCAATCTTTGAGGTCGAAAATATATACCGTGCTTTGTCCTATATTAAAGAATTTAAGACATCAATATCTTTAAAAGATTTCGAATTGTTTGTTATAAACGCATATGCATGTTACAACAGTATTGATATTCCTCATTTGATAAGTATTCTTATGGTGTATAGTCATAACTACATGAGTTCATCTTATTCTGGCATTTTGAAGGATTACTTGAAAGAGTTATTCGTACCAGGGGAAGAAGTAGTGAACCAAAGTGGTGAGACTTTAACCAAAATTAAGGATATTATTAAATCTTGGAAAGATATTAAAAATAGTAGATTTGTCGATTCCATTAAACGTTTGATTGCTGTCACAGTTGCTTCAGGAATGTGTAAAGCCGCATCAATTCCTTTCGGGAAAACTATGTTTAACAACTTTTATAAGAAAACAAAAGTTGGTAGTGTTTCGCGTTTAGATTTTATTGAACAATTCTTTGAAACTACCATATATGTATATGAGAAATTTGAATATTTCTATCATAATGGTGATTTTATGTCTTTGTTCTACGATCAGGAATGTGGTGGTGAAACATATGAGAAGGAGTATTCTACTTTGATATCTACATTGACTTTATTACATACAGGGAACCTTTCAAAAAATGATTTTGATGAGCATTCATATGAAAATCGTGTAGACAAATTGATTTCTACTACTGAGACTATCATTTCTAGTACTAGTGGTATAGAAAGAAAGATTTTTGCTGAAAGATTATTAATGTTAAAACGCACTAAAGTTGCTATTTTGGATTATCATAAGTCCATGACATTAAGGGAAGCTCCTTTTTCATTTCTATTATTCGGTGGTTCTGGAGTTGGAAAATCCACTATGTTACCAAAGATTATTAATGCTTTATTACAGGCTAACAATATGGAGGTGAACAAAGATTTAGTTGTGACATTACAAGCCAGTGATGCCTTTCAATCTGAGTATCGCACCAAACATACAGTAGTTATCCTAGATGATATAGCAAATGCCAATCCGGATCATACTCAAGTTAATCCAAATGACATTATTATAAATTTTTGTAATAACATTCCAGCTTATGCACTCAACCCCATAGCCGAGTTGAAAGGTAAAATTCTTATTGCACCAAAGTTCTTTATTGGCACAACTAATAATAAAAGTTTGTTTGCTAATATTTATTCCACTGAACCCATCTCCATATTAAGGCGATTTAATTACACTATTAGTGTATCATTGAAACCTGAATTTATGTGTGATGGTAGATTAGATAGAACTTTAGTATCAGGTTATGGTGTGGATGCATGGAATTTCACAGTTGAAATACCTTATTCATTGAATAATGCGGGCAGTACTATTAAAAGTGTTGCGTACAGAGTTGTTAATGATGATGGAATAGAAATGCGAGATGTGTCGTTGGGCCGTTTGATTTATTTTTTGAGCAAACAGTCACGAATTCATTTCGCACAACAATCCGCATTGTTGGCAACAAACAATGAAGCTTTTGGTACACAAACTTGTGAACATCATTCATATGAAGATATCTGTCCTTTGTGTTTATCGGAGCAAGGAAATTACACTGATCTCTATAAGCTAATTCTTGGTAGATGGTTAAAAATTCCCAAGTTCATTTTTTGGTTAGCATCCAAAATTAGTTTTTCACATAACTTTCTAAGGACTGCCATTTTGATAAAACTAGTTGAAAGTTTTTACTTCGACTATATAGTTCAAATGGTCTTTGTCTTAGTTGGTTTTATTTCTATAATATTCGCTGAATTAGTGAATAAGTTTCTTCACATGACAACAATTGTGTATTTAGTGTTTATAATGATTCATTTCTCATTAACTATCACTTTTATTCTTGTTGCATATGTGGAACTAACTAAGAAATATATATTGACTATGTCTACAAAAACTGTCCATGAATTTTGGAAGAGAACTCAACCCGTTAGGAAACACTGTAAGAATCTTATACGTTTTATGTCAATTGTCACTGCATTATATGCTTTGTACAAATTTTATAAACGCTGGCAAACCAATGAACAAGGTGCAGCGTTTACAGTTCCACTTCCTCGCGAAGATGAACAAGTTAATGTGTGGAAAACTCCAATAGTTAAACCAATATTGACTTGTCCCGAATTGACAAATATGACACTTGAACAAGTTAAGGTTCTAATAAGTAAAAATATAGGTCATGCTACTTTCAAAAATGATCAAACTGGTAAAGCCACTAAGTGTGATGTTTTTCCCTTAAAGTCCAATTATTGGCTTGCACCATGGCATGTTCTTAAAAGGGATTATAACAAAATCACTATCATCAGGGACGATCCTGAATATCAAGGTCCAAACCTATTTGACAGGTATATAGGAAATAATATAATGCAGAGAATTGGTAAAACAGATTTAGGTATTATTTTCTTGGCTTCGGGTGGTGACACACGAGACTTGAGGAAATTATTTCCATTGACACATTCTATGAAACCTATGCCAGGTAATTTAATTTATAAAGATGAACTTGCTAACATGAAATATGATGCTTTCAGTATGAAACCTCATCTTCTAAGAAAGGATGATACTGAATATCGTGGTTTTTCATATAATTGCAATTTTAATACTTTTAATGGATTATGCATGGCTACTATAGTTTCAATGTCAAAATATCCTGTTATATTGGGTTTTCATTTGGCAGGTGTCACTGACACTCCCCAAGGGATTTGTCAAACAGTTTTATTATCTGAAATTGACGATACACTTGAGAAGATGAAATCTCTCAGTGTGGTTTTTCAAACAGCTAGTGAAGTTAACGTTGACTTCAATGTCTTGGACATGGGAATTACCCATAGTGAATCTATACACAAGAAAAGTCCTTCTAGATTTTTATCAGAAGGGGCTAGCTTAATTCACTTGGGGTCCCATTCCGGCATGCGAAGAAAATTCACTTCGGAAGTTGTCAAAACCATCATCTCAGATTCGGTCGAACAAATTCTTGGTGTACCTTGTAAACATGGACCACCCAAGAACATTGGGACATATTTACCTTGGCAGCAATCATTAGAGAAGATGACGCACTTGAAATCTATTGATCCAGTTCTACTTGAGTTGGCTTATGATGATTTTCATGATAAGATTTTTGACCATTTACATAAACATGAATCACATAAGGATCGAATACATCCTTTACCTAATGTTAATGTTATTTCCGGTGTTGATGGAATATATGGTCTTGATCAAATCAATTTGAGTGCTTCTTCGGGCTGGCCTTACAATGTAAAGAAATCAAAATTGGTTTTTGAAGTTGAATCTGAAGGCACAGGCTGTTCTTTTGCTCGTGATTGCTCCCCTGAATTTTGGGCTAAAGTAGATGCAATGGAAGAGGAATTATCTCAAGGAAAAAGAATTTATCTAATTCATAGAACTAATCTTAAGGATGAAGCTACTAGATTTGATAAAGACAAAGTCCGCACTTTTGCTGGAACACCTTTTGAAGGATTAGCTTTGGTGCGTAGATATTTTTTAACTATCTGCAAATACATCATGGAACATTCCGAATTATTTGAATGTGCAGTTGGTGTGAATTATAATGGACCCGGTTGGACTAAATTGACCAATACAATGTTAAAGTTTGGTCCTGATAGAGTCATTGCTGGGGATTACAAAGATTTTGATTCATCTATGCCTTGTGAAGTAACGTTATGTGCAATGAAATTGTTAATAGAAATAGCCAAATGGGCCGGTTTTTCACCCAAACAAATTACCATTATGGAAGGTATTGCAACAGAAATTTGCATGCCAGTCTATGAGTATAATGGAGAATTTATCAAGGTCAACGGTTCTAATCCCTCAGGGCATTCTTTGACTGTTTTCATGAATAACATAGTTAATTCAATTTATCTGAGAGTAGCATATTATGGGATATATAATAAAATGCCTCCGGGAAAATTTGCACACAATGTTGCAGTCATGTGTTATGGTGATGACAATAAAATGTCAGTCCGTTTAGGAGTAGACGCCTTTAATCACACCAACATAGCCGCCTTTCTTAAAAGATTTGGAATAATATTCACTATGGCTGATAAGACAGCAGAATCAGTCCCTTTCATCAATAATGAAGATTGCAGCTTTTTAAAGCGTAAATCCATATGGAGTGAAGAATATCAACGTTACCTAGCTCCTATAGAAGAAGCTTCCATATTTAAACAATTACATTGTGGTATTAAAAGTAAATTCCTCACTCCGGAGGAACAAGCTTCTGAGTGCATACTTAATGCACTTAGAGAATACTTCCATTATGGTCGTGAAAAATATGATGAGATGCGTCTAAAATTATTGATGGTAGTGGCAAAACATGAACTTAAACCATATATGCCGGAAGGTATTCTTCCTCAATATGAATATGAGGAGGAAAGATTTCTTAAAGGTGTCATGGAATTATAACGTTTGTTGACTCCCCGTCCTTGAGTAAGACATTAAACTGCTCACGTTGTCGTACGAAACATGATCCATTAACATATGGTTAAATGTTAGGTTGGAAGTTTTTTCCAGAAAAGACTTAAAGTAGGAATTATCCGCCTTTTAAAACAACCAAAATAATATCATCCACTGGTTTACCGCTCATTAATAAAATATAACGTCTATATATTGGTGAGCCAGGCTTTGGATGTTTTAGGGTGCTTCTCGAAAGAAAGTAATGCCAATGGCGCGCTTCCCAAGCAAAAAGATGTTCTGTGACATAGTTTAATCCTGACTATGTTTACTTGTATATAAGGATTACTGAAAATATATATAATACCAACCCAACCCAAAGCCATGAAACTGTGAAATTCATGGATATAGAAAACCAGTGGATAGCTAGTAAGAATACATCCCCAGATGCTTCATTTACAACAGCATTTACCAATGATTTGGAACCCAATGAATTCTTCTCTCGACCAATTTTAATTGGTTCTTATACTTGGAATATTAGTGTGATTGATAAATTTTACCAAGCACTAGATGTTTGGTCATTATTTTTCCAAAATAAACGTGTAGCTAATAGATTGACAAATTATAATTTGGCACATACCAACTTACATGTCAAGATTACTATTAATGGCAATGGTTTTTATTTTGGAAAACTTATTGCCCATTATGTTCCTTTAGTCAATTATGACAAGGTTACAGTCTTGGATGGTTTAATTGATGAGAATCGCATTTTAGCTTCTCAACATTTGCACGTTTATATTGATCCCACAACATCCCAAGGTGGCGAAATCATTTTACCTTATTTATGGTCTCATGACGCCATAAATTTGCCAGAAGGTGAATTTGCCAATCTAGGAAAATTGTATATTCGAGAATTTGTTCCTTTGCAACATGCTAATGGTGGGACAAATCCAGTTAACGTTTCGGTGTATGCATGGGCTGAGAACATGAAATTATCATGTGTTACTACCAATCCTATTAATGGATTAGTGGCACAAGCTGACGAATATTCTACAAATCCTGTTTCTTCCACAGCTACAGCTGCTGCAAAGATTGCAGGACGTTTGTCAGTAATTCCAACCATAGCACCTTATGCTAAGGCGACACAAATAGCATTGAACATGGTATCTGGTGTAGCCAAAGCTTTTGGCTATTCTAGACCAGCCATTATACAGAATGTTACTCCCATGATTCCACAATTAATTGGCCCTTTGGCCAATTGTGATCGTGGAGATAATGTTACCAAGCTTACTGTTGATTCTAAACAGGAAATTACATTGGACCCTCGAACATTAGGTTTGGGTTCCGAGGATGAATTGTCTCTAGCTTTCATTGCGGCCAAAGAGACTTTTCTAACTTCTTTCAATTGGAATCAGAGTGAAACTTCTGGTACGTTTAAATGGAATGCTTTGGTAGGTCCGTGTTATTATACAACTGCCTCCGAAACTGGGCAAGTTTATGTTCCATCATGCACGTTTGCAGCTTTACCCTTTAAGTATTGGCGAGGTACCATGAGATATCGGTTTCAAGTTGTTAGTTCAAATTTTCATCGAGGACGTCTCAAAATTGTTTGGGACCCTGGTTTCATTGCAACTGACGAATCTAATGTGCTTTTTACTCGTATTATTGACATTGGAGAGAATAAAGAGTTTGTAGTTGACATAGGATGGGCAAATGAGCGTTCATATCTCGAAACCCGTGGTGTATCAAAAACAACTAATTATTACAGCACTACGAGATATACTTCATTGTTCCGTTACAGATATAACGGAGTGATTGGAGTTTATATTCTTAATGAACTTTCTACTCCTACTAATATTACTGTGGATCAAAATGTTGCCGTTAATGTATTTGTTTCCATGCAGGAGGCTCAGTTTGCAGTACCGATATCATACAATATTGAAACTTTAACTTATTTACCTAATACATTCGTAGCTACACAATCCAATGATTACGATTTGGAATCTGAAGCTAATGAACCAGCAAAGGAATCTACTGAAGATTTGATTTGCACCAATAACGTTGAAGATCATATTAATGATGTCTATTTTGGAGAGCATATTTCCTCATTTCGAACATTGCTTAAGAGATATAACTTACATTCTGTAAGATATATTTCTTCTCCTACTGGAACCAAAATTTGGTATGAAATTGCTACAAATTTTCCTCCTTTTCGTGGATATACTACAAGCGGTTTCAATACAACACCAGCCACTCCTCAGAATTATTGTGCAACTACTTTGATCAATTACTTGGCACCAGCTTTTTGTTGTTATCGTGGAGGCATTAGATATAAGTATGTTTTAACATCTTCCGATGTCTCAAATTCAACATTAATGTCAGTCACTAATTATGCCACAGAATATGTTGTTGGTTACAATAATGATGTAGCTATAGATGGTACAACTAATGACACCCTCGGATTACAAATAATGAATTTAAATCAACGTTTTCTCAACGGCTCACACATTACTCTTGCTAGGTATCAACCAACTTTAGAAGTTGAATTGCCTTTTTATGCCAATGCACGATTTTTATGTCCTAAAGATCCGTTTATGAACACTACAACAAATTATTGTTTGTTTCGTTTTGCTCACCAAATACATGTTGTTCGTCCAAGTGGTGCTGTTTGCACTCTTCGAAAATTTGTTGCAGCTGGTGAGGATTTTTCCCTGAACTATTATCAGGGTTGTCCTCCTTTCTATTATCCGTGATTTTCACATTTCACACACTATCAAAATCCTTACATAGGGCGTAAGGTCACCGCGTCGAAAATTATGCCGTGCTACACCGAACAGAAAAATTACTTTCGCACTTTTACAGTGGGGATAGTTTAATTCGTAATAGAAGTTTTTCTGTTGCGAATAATTGTCCTAAAGTTTTTAAATTTGTTCTATGGTGGACTAATCATTTTGCCTAATAAATGATTGGATTAACGATGGTCCTATTTACCA
>Freshwater_macrophyte_associated_picorna-like_virus_12
TTATTTTGTGCGCCTTAAAAGTTTAGCTGATTCTTAAAAGCAATACGGTTATCGCTTATCCTAAAGCACACACAAGTTATTATAAATAAATCGTGAAGCCAATACACGTTAGTGGCAATATTACAAACAAATTTACAAGTGAAGAATATAAACGAGAAATTAATAACAACTATAAAAGAAAATTATATCTTGATATAAGATTTAATATGGCTCAATCAAAAATGATGAGTGAAGGAGAACTGCAAGTCTTTGATAACATAACATCGTTACCTGCGGATTTGCGTAATGCAATACATAAATTCTCTGAATCTAATGATTATTGCATAAAAATGATGGCTCAAGTACAGAAAACTATGAGCACTATTGATGAAAAAGTGAACACGACTTCTGGCAAGTTACAGGATATGAGTGATTCTTTGATTAATTTATTTAAAGTCAAAGATGATGAATTTAGTGTAGCAAAGATTATAGAGAATGTCAAACAACACCCTGCTGGTTTGCTGGCAAATGTAACATCTTTATATAGATCGTCAGATATGGTTGATTTTTCAACCAATCTTATTTCATTCGCTTCTTTGCTAGGTTTTGAGCAACCAATCATAAACGGTATTCGAGATCGTTGGACAAAAATAGAGGATTCCGTCCAATGTAATCGTTACCAATCTGAAGCTAGTGTTACGAAAATAGCATGCTTATTACTAGCCGTTTTAGGTAAGACTAAAATTGGTTTTGGTTTAACTGATTTAGCTTCAGTAATTAAAGATACAAAGAAAAATGCATCTGTTTATAAGGATTTGATTGAAGAAATTGAAGATTTTGCAGAGGAACACGGTTTTGGTTTTTCTACACGGGCTCGTCTTGTTAAAGAAATGAAAGACCAAATTGATGATCTGTTGAAAAAGATGCAAGAATTCGAACAAATTAATGTTGTTTGTCCTATAAAATTCTGTAGACAAACGATTTATAACGACTTTAAAGAGCTTGGTTCCAAGATAGAAAAGTGTGTTGTTGATATGTCAAAGAAGAAAATGGATTCATTCATTGGAACATCTATGGCAGCAACAATATTTACCTTGCAACAACGTTTTTGCAAATTGAAAACTTCTGTGGAACAAGTTAGACGTACTAATGGTTATCGAGTTGTACCACAGGGTTTGGTTCTTTTGGGAGCTGAATCACAAATAGGTAAATCGTATCTGATGGAAGAATTGGAAAATCGTATCAAGAAAGAACTGCATAGAAGGTATTTGGCAAACCCAGATAATGAAACATTGCAAGCTTTTGCTGATGTTGACAGATGGGAGACTTGGAACCAGAGTTTGAGAGATAAATACGATCAAAACCAACAAGGACAGGAAGGTCATTGTATTGATGATTGTTTTACTAATTCTGACCATATGGAACATCCAATGTTGATTACCTATATATCACCACGAGCTATACCAACATACCAGGCGGATTTAACATCAAAAGGATTACCTTACAATGCTCGGTATGTGATGTTGTCTTGCAATACATTCCCTCGGGAGTCGAAAACAATTAGCAATCCACATGCTTTGGCAAATAGGTTCCCAGTGTTTGTCCATTGTTCATTAAAACCTGGACGTACTGCACCACCACCGTCAGAAGATGGCACTATAAACCGTGATTTTGATTGGTTAAATTTACATTTATCTACAGGAAACAAGTATTACAATCAAACGGTTGAAACAGGAGTTCAGACGTGTCACACATGTTTTGGGCCGTGTGAGTGTGTAACTATTGACATGGTTGTGGAACAAATGGTCACACGATTGATTATAGCACAGAAAATGTATGAGTCACAAGAAAAGGCATACAATCAGAACAAATATCAGAAGTTCTATGATACAGTTAGTGATCTGTACCGTGGTGGTAATGTATCCACTATGGACATAGATATGGAACGATTGCCTGGATTTCAACGATTCCAAATACCATTGGATTTTAAAAATGATCAAAAGATATATAATTGGATGATGATTTCTAAAACTAAGAATGAGAAACAAATTAGTGATTTCTTAGATGGAGTTGGAATAACAGTAAGGAATGGTGATATGTGTACCTTTAAATGGTTTGTAGAGGCTTTGAATGTTACTGAATTAAGTGATTTTGTCCTGCTCTATCATGAATTTGGTTTTAAACCACCGACGAAGTATGAGAGTGTCATTAATGATTTTTTTAAACAGAGTTTTTGGATGGATTATCATGAAGCATTTTTGTGGCATGACGGTAGAATATATTATTATGATCATTATGCATCCGAGACTCCATTAACACAAACATACGAGGCATACGCAGAGGAACATTTCTCTATGTGGTATTATTTGAGAAGGATATTTACTGATCCATTATTTTTGGTTTATGGATTGGTATTTATTTGCTTGGTTTTACTGGGGTTAAACGGTTTCTTTGCCATGTGCTTAGTTATTAACTTTATGCGTTTGCATACTTTGTTTAAAACAGGAGAAGATCCAGTAAGCTCGTCGAATGTTGATTGCAAAACTTTCTTTAATTCTTTAGTAGCAAAAGCTGTTGTGGCTTTTATTCTTTGGGTTATATATAAGATAGTATCTTTCCTTGTTAAGAAAACAAAGACGTGGTTCATTGATCCAATCTGGAATAAATATCCGGAAGAAAAGAAGATGTTTGCGGGAGAATTTGAAAGTTCAAAAGTTGTCTTCAAGAAAAGGAAGATATATTCTCAGATTAATGATGGAACTGTTGTATTTGTCGATCAGAATAATACATCTTTTGGAAATTTAAGCTACCTTAGCGTAGGCAAGCCAATTGTTTTTGGTACTGTGAAGTCTTTTGTATATAAAGGAGTTAATTTGATTTTCTTTGCATGTTTAAAGAATAAACAAATTGATCCTGCTGCCTTTTCTTTGTGTTTGGACAGAGTTGAAGCTAGTGAGATTTATTTGCCAGAGAAGTATCTATCTGAGGAGTTAAAATTGTTAGTAGAACAACATGGATGTTGTACCAAATATATTTGTTTTGAAGGTTCGTATGAATATAGTAACCCATATGATCAACATCTTGGACGTAGACCAAAAACTGTGACAAGTTATAAGAAACGTGATGATGATAGCACAGATGATGAATATGAAGGTGAAGGATCGGGAAAACCAGAGCAAAAACGTACAAATCGAAGTGTTCGTAGATATGAGAATGAAGATTCTGGATCAAAGCAAAAGAAACGCACAAACCGTACCGTCAGACGGTATGAAGTTGAAGGTTCAGGAGCAAAACAACGCAAACGGGAAAATAGAACGGTACGTACATATGAAGCTACAAAAATGTTTGACCAATTAATACAGGGTGTAGACATCTCCGCTAGTGATGATTCTTTTGGCGAAGAAGATTATGTACCTTCTTGTGTTGAGGGGGTCGATGTAGTTGATATCACTAAAACATCGGATTTTGATGAAGGAGAGAATGTTCAAGTTAAGTTTCCGACTGCTAGTGCAGGTACATTTGAGGGTACTGAAGCTCTTCTCAAAGATGCAAAATATGAAAGTGCAGTAGATCCTAATGCAAATGCGATTTTGAAGCGAATTAGAGATGAACTTAATGTCCAGGTATTTAGTACGGAGTGTGAAGGTTCAGCTTTATTTGGAATTGGAGTTGGTCGTTATATTGTATTTCCATCCCATTTAGTATTTGGTAAAGATGAGATTGTTTTATTCAAAAGGTCCACTGGTGCTGCTGTACTAGGAAAGGAGTGTTATTTAGCACGTGTTGTCAAATATTGTAAAAATTGGGAATTATGTGGGGCAGTAATTCTACCTTTGAAAGACCCAGAATACAAGAAAATTACACCAGAAAATAGACCGACTCAAAATCTGACTTTTCCTTTGAGTGCTTTAAAATATGTACCCAAAGATCATGACATCGGATCACGATCATTGACAAAGTATTGCTTGCAGTATTTGCCAAAACAAGGCTTTATTATACCAGGAATGATTTCATATATCAAGAATTATGAAGGTAAACTATCAGGGATTAATGTGAAATGTGAAATTTTTGCAATGCAGACTTTGCCTATGATGAATGCTCAAACTATCCCTGGAGATTGTGGTGGAGCAGTTGTTATGTTACATCCAAGTGCAACAAGAAAATTGATTGGAATGCATATTGGTTCGGCATCTAACGTTGTAACAATGAAAGATGGATGCTTGGATAGTAGATCAACTGGTTTAATAGCCATTTTGAGTTTGGAACGTCTGCATGTCTTAACAGAAAAATCTTATGCGTCTAAAGGAGAATTTCAGTCTGGGACTGGGTTTCCAAAAGTAACATGGGCTAAACCCAATAAATATGATAATTTTCATACGTTGATATCTGATTCTGATATTGGTGTTCATTTACCAATTGATAATGATGATTCAATAAAATATTATGGAGATTTAGAGAAAAATCAACCACCTTGTGATGTGAAAGGGAAGACTGATCATTATAAAACTCCATTTTATGGTTGTTTTGAAGAGACAAAGAGACCATCTGCTTTAATTGAAGCACACGTTCCTGATACTTCGAAATTACTCAATGATAGTCGTGGTAACCCATCTATTTTAGTTACTCAATTATCTGGTTATGCAGGAAAAACTTATGAAATACCTGCTGAGATTATGTCCACTATGATTGAACAACTTAAAGAGTATATGATTGAAGTTATGCAAGGTTATGCTATAGGAACATCGTCGAATAGCAAAACTGCGATGTGGGAAGCTTTGAATGGACAATACTTCAATGATGATTACGATAAGTTGAATGAAAAGAGTTCAGCTGGAATACCATGGACTAATCTCGGGGCAACAACTAAAAATGATTTCTTAGAGAGAAAACGAATCCTGAATATGTATCGAACCTCTGGAGAAGATAAATTTGTTGAAGGTTTTTATCTGAAAGATGATAAATTGACTAAATATTTTAAACGAGTGTTTAACAATAAGATTGAGCAAGCAAAGAGCCTTAAACGTACTTTTAGTATATGGAAAGCATGTTTAAAGGATGAACTTCGTAAGTTAGAGAAAGTGCATTATGGAACAACAAGAGCTTTTATAGCACCCTCTATGGAGTCTTTCTTGATGGGAAGATTTCTCTTTGGTAGATGGAAAGCAGCTTTTAAATCTAATCAAGAAAAGCTATTCCACGGACTGGGAATTGACATGAAATCGTTGGATGTGACAGATTTTATTTCTAAGTTTAAGCAGTATAAATATTTCATGGATGTCGATTATAAAAACTTTGACCAAAAGTTATTAGCACAGTTTATCAAGGCAGTTGCAGTTATTATTGTCGAGACTATTCGTCATTATGAGAAGAATGATGAGTATGCTAATGCACGTTATGTATATTTTGAAGAACTCATTTATACTATAATTTGTGCATCGAAAACTTTGTTCATGACCAATCGTGGAAATAAATCTGGTAATGTACTAACAACTGAATTGAATTGTTTAGTCAACTTCTTGTATGGTTGGTATGTATTCATCAAAACAACTGGTGACACTAGTTTACAATCATATTTGAGATATGTCAGAGATAAGAACTTCGGTGACGATAAAGCTATGGGATTGACACAAGAAGCTGTGGACATGGGATTTAATTTCCAAGCATATAAGAAAGTCATGGCAGAAATTGGACAGACAGTAACACCAGGAAATAAATCTGATGTTGAGTTACCGTATTTTGAGGATATTTGTGAATTGCAGTTTCTTAAACGCAACTTCTATCAGTTATATCCTACTATCTGGATTGCTCCTCTTGATAAAACATCTATTGAGAGTGTATTTAACTACTCGTGTTTAACCGAAGAAGAGATTGAAGAGTGGCAAGCAACAATTAGAGAACAACTTATGGAAGCAATGTTACATGGGAAGAAATACTACTCAACTTTTGTGAAGAAGTTGAGAGAGTGGGTGTCAACCTATAAATTTAAACATTACCATCCTGAATTACGAGAAGCTATTATGCCTATTCTTTTGAATAGATATGTAGACATGCTTCGATCGTATTTGCTTCGAATTGGTGTCTTATCACCTAGTGATTTACAAAATAATAAAATATATTGTGAGTCAATTTTTGAGAACGGAAGAACCCGTTTGCGTTATTACACGAAAGAGAATAGCTTTGAAAGCGAGAATATTACAGAATCACTTGACAAATCGTTAATGTCAGTCATGGATAATGTAAAGAAATATATTCAACAAAAAGGAGAAGCCCTTTATAACTTGGGGTTAAATTATGGAAATTATTCTCCTCAAGAGACCAACCCAGAAACTGATGTGCAATTCGAGGGTGTGCAATCCGATATTGGTCCACCAGTTAAAGTTATGAGTGCAGATGGCCCTGTGTACGCGTTTGATCTTGGGCAATCACACGGCCTTCTACCAAAACAAATTCCGAAGATTATGGACGTGGCTATGAGTTTACCCGACAATATCAAACACTTTCAGCTTTTAGATCCCATTTATTTGAATGGTATCCAACCACGAGTGGTGTTATCTCCCACATTGAAAGAGATTGCACCGAAAGCTGATGTGTTAATGGACATTTTCCAATATCATCGCGCTAAAATGTGTTTATTGCGTATTGATTCAAGACCTCCTTTGGGATTTTCACAGATGATTAAAGTTGCTATCACATCTACATCTGCAACTGATGAGTCAGCTTTTAATCGACAAGGTGTGACTTATAATTTGGCTAAGTGTCCAATCATGTATTTCTTGGTACCATTTTGTGATCGTGATTTTATGAAAACACGTGATGAGAAATGGTTTAAAATACTGATTGAACAAGTCACACCGCCAATTCTTCGCACGGACGTTCCAGAACCATTTAGATTTAGACCTTCCTTTGAAGTTTTGGAATTAGACTATTATGTCCATAAAGATGTACAACCGGCAGTAACACCAACTGAAGGCATCCCATTGACAATAATCCCAACAACAGCATTGTCAGTGTCGGTAATCAATAATGCATTGCTTGCCCCATCGACAGTCTCCACTGGCAGTACAATAACATTACGGGGTGATGTTCTAGCTATTGATGGTGCTGTTGCAACTTCAAATATTAGCAATACACCATTTTACTTATTGAGAGCAGGAACATCTGGCACTATCACAATCATCAATACAGGAACAGCGTTACAATTGCAGTTTACCAGTGCAGGGTTGCCATACACGCTAATTCGTGATTCGGATTACATAGCGGCAGCAACCGGTTCATTCACTGGTAGGATCAATGGTTTGCAAATAGCTGCTACAGGGTCTCCGATGTTGGGAATTATCGGGCGTTTACCTACAACAATGCGAAGGCGTTTGGTTGCATCAGAGAAACCCAAAGAAATCCATGTGTATGCGGCTGATATATTGGATCATCAAGTTGACCGGAAATTCGAGGAATTGTACTGGCAAAACAAAGGTAAAAGAGGGTACGTCTTACCCGGACACAAGTATGAAGGTCCAGGAAACTCTTTGAATAATGGAGTGCCATCAAATGAAATGGACGCTTTTGCGCGTAAACACGATCTACAGTATGCTTGGGCGTCGTACTTATATGCTAGCAAAAGAATTGATAAACCAACATTTGAATCGAAGATCCATGCAGCAGATGAAGAACTTGCCACTAACTCCAACATGACATCTCTCGATGGTATTGCGGCTAATCTTGGCATGCGAGCTAAAAAGTTTGTTGAGCACTTCACAGGATTGCTTTATCCTTCTGTTGGTAAATATGAACTAGAGAACCAAACAGATGAGGAAATTATCAAGCAATTATCATGCCACAAGCCAGTGGATTATGTGTCAATATTAAAGGAGCAATGTGATGTAATGGGTGTTGATTTGAGGTACAATTTTAAACGTTTAGTATCTCCTGACAATGCACCATTGTATGAATGTGTTTGCTTGGTTGGTGATAGGCGTTTTTCTGCGACCGAGATTGGGAAGAAGAAAGCAAAGAAAGTTGCATCGTATATCATGTTGTTGGCATTAGCTGATGGTGTCTATCAATCTGATGATATCGATCCTGCTGCTTCTGAACCATCCGCACCAAAGAACCCCATGCCTCCAGTGGCAGTAGCGCGCCCTGGGAGTCTTGCAGCGGGTCAAACAGTGGGTACTATCGGAGCTAAGATCGAAGTTACAGAACAAGATTTCGTCCCCATTAATACTGTTACGGTACAAGCTGATGCGGCTACAAATGACCAGCTGTTTAAAATGCGCATACACCCCGGCAATTTCACAAGTGGGGGAGTTGAATCGCAAGCGCAAATCGCATATCGTAATCATGTGTTTTCAGGACCTGGTATGGTAAATGGTAAGATTTCATATAACACGTTCAAAATCACGTCTGCAGCAAATGCCTTTCAGAATGCGCGTATCATCATAGCACAGGTACCATTGGAATATACAGCAGCTCAAATCGATGCATTAAAAGCAACTGATCTAAAGCAATTCCCAAATAGGGAGCATTTCTTACATGGAACAGAGACAATATTCAATCCACAATGGGTAAATCGGTTACCAGTCATATCCAATCATGCAACAGATGCATCAAATACTAATGGATGGTTGGTAGCTAAGATACTCGAGAATTCGTTGGTTAATGATTCTACCGCTCCGAGATTAACATATTGGGTATGCGCTAATGCTGTCGTCTATAGTATGCCCAGAACACCAACAGCTCTTCCAGCTGTTGTAACTTAAATAAGCATCCGAAATAATAGACAACGAGCCACCATAAGTCTCGTTTGGTAGATGTTAGAGTAGTGAATTTAAGTTTAGGTTAAGAAACGAGCTATTCGGCATCCGTCGACTCGTAAAATACTCGGTACAGACCGGGGCCAGCAATGGTGAATAAAAATTATTTAGGTTTTAAGTAACGAGCTATTCGGCATCCGTCGACTCGTAAAATAAATAAAATAAAAATCTAGTTAGTAAGTTTAATTATAAGAAACGGGCTATTCGGCATCCGCCGACTCGTAAAAGCAAATTAAAAAAAAATTTAATTAATTAGTTAGGTAATCATTTCTCCGTGAGAGTCTTATACATAAAAAGAGATTCCGTATAAAATAATCAACAAGAAATGGTAGGGTGACGATATCCTATTAAGCCTATAAACAAGTGTGGTCACTTTGATATAATATCAAAGTCCCTAAACTCCCTTTAGGAGATGACCACACTTAGTGGTCAGGGTTCAGCATTTGTCTAGAATTTAAGATCTAGATCGG
>Freshwater_macrophyte_associated_picorna-like_virus_13
TTTTGAAGGATCTATCTTCGATCCAACGATTATATTATTGATATATGATTGTTCTATGTAAGGAAAACAGCACTTTCGTTTTAGTGCCAGCTCTGGAAGTGAGTTGGCGCATCTAGTACGAAATGGCAATAACGACAGTAACCAGAAGAGTTGATTAATTTCCTACTTCTGACCCTGTGTCCAAAATATTGCGTGGTAGCATTATTTTGGGATAAAAAGAAATTGGGCAAAACCAATTCGTTCCACCTGTTAAGGGGAATAAAAATATATACCACATTCGTGGCGGTTTACACTAGGTATTTGATGTGTTCGTGTAACACACATAATTTTAAAGATGAACAACTTTTATGCAACTCATTGTTCGCATGTTAGATTGTCAATTTGATTTCTGAAAAACGAGAAAAGATACATATAGCTTATATGGAATTCACTCCGTGCACTCCACCGCGCGTCCGCAGTTAACGTCCTTTTACACTTTTGCACAAGGTGTAACTGGCGAATCAAAAAGATTAGGTTTCTAATGGAAACTGTTAAGATTTACAGGTACGTGAAAAGTAACTTGTAGGGATTAGGTACAGTTGGGAAGGCTCACTTCCTCGTGATTCTGCTGATACTACAAGCCAAGATCTCTTTCAGATTGTTTGAATTTAAGATTTAGTAATCTTATAAATTATTACCAAAACAAAGAGCTCAATTAATTATTATCATGAATAAAGACTATAAGATCAAAACGGGTGGGATAATAAAGAGCACGATTGGAGGTGCAACTACCAATCACTCAAACAACAAGAAGCGCAACACATGCGCTAGCAAACGTGCGGCCAATCAGAGTAATAAGAAAATTACTCAGATCCGCAATAAAAAACGTGATGACAAAGTTCATTACATTAATGGTTTCTCTGACATAAGAGAACCATCACCTCGTTTGGTGCATGAAATGCATTCCTTCGAGAAGAGACACAATCGTAATTTATCATTTTATGAATTTTCCGATATGTTTGAGGCCCTGGAAATGGAGCCTCACGGTTTAGATACATCAGTTGAAGAACCACTTGCTTCTACTAGCAAGACATTGCTGTCCGTAGATTCCTATAAGGAATTTATGGAATATGCAAAAGACTTGTCCGATAACTTTCCAGTTTGTGCGGACATGTTGTCTGTTTTAGAAGATGTCTTTGTGACAGCTTTTATTATTACACAGACAAATGACGTTTCCGTCATGTTGGCATCTGCTTTTATGTTTCTTAAGAAGCGTATGAATAAGGATCTTCTTCCTACTATTTACGATTATATCGCAAGTAGTGGGAACAAGACCATGACCCCTCAAAGTGAGGGTCCTACGACTCGTAAGTTCTACAAGGCTGGATGTGATTCATGGAAAACTTATATGGCATTACCCATATTTAAACATTTTGGAATATTAAGTTCCATTATGATTTCATTTGGACTTTTTCCAGAACAAAAGTTTGACGTCCACGGTTTTGAAGTGCTTTCCTTAAAAGCACTCAGCAAACAAATGGATAGTTTTGATTTGATGGACTGTGTATTTAGTACTTTCACCTTCTTTTTGGAATGTGGATACCAACTTTATCACGGAACATTGATTCCATTCTTGACCATTAACCCTGATTCCATAAATTCCTTGGAAGAAAACATTTTGCATTTGCGCACGCATAGCACCATGGTCCTTCTAGGAACCTATGAATCTAAATCAGGTAGGACTTTAGCATATTATCAAGACTTATTGATGAATACGTACAAACAGTTGAAACAATTGCATGATGCATTTGCTCATGACCGTAGTAATAGAGAGGCTGTGTCTCGTAAGATCGATTTCATTGTCAAACTCATAATTGATTTTGACAATCAAATGACTCTATCCGGTATGCGTACTGCTCCATATAGTATTAATATTTATGGTAAAAGTTCTAAAGGAAAATCTTCCGTAGTAATGCTGCTATCAGCATATATTCTTAAGGTTAATGGTTTTCCATGTGCGGATAAGAATTTCTGTACAATCCAACCCGATGATGCATATTTTTCAACTTTTAAAGCTGATACCCAATGTGTATTATTGGATGACTTGGCTAATACTGTTACCGATAAAACTAAAGTTAATCCTGCAGAACGTATTATACAAATTAAGAATAATATTTCATATTTTGCACCAAAAGCAGATTTACTGGAAAAAGGTCGTATTCAAGTCAAGCCCAAAGTTTTGGCGGTTACTACAAACGTCAAAGATATATCAGCTAGGGATTGGTCTCAAGAACCTGTTAGTGTAATGCGTCGTTTCGATGTTATTATCACTGTTGAAGTAAGAGATGAATTTCAAGTTGATAAGCGTCTTTCCAGCCAAAGAATTAAGGAATGGAGGGACAAAAACCCTGTGGATCTTATATACAACACTCACACGGATGTACCAGATTTCTGGCTTCTAAAAGTTGAAAAAGTTGTTATTAAAGATTCTCTTGTACATGGGGGGCCCGAGGTTTTCGAATATGAGACCTGTATGTTTGATGGTAAACCACTTGTGGATGCTTCCATATATACAGTTATGGATTTTTTACAATCAGATTCTAGTAAGCATTTTGCTAATCAGAAAATACTTGTAGAATCCAACACTCAGATTGGAGACAAACTTAAGGTATGTGATTGTTGTAAAAGATTATCACAAAAATGTACATGCCCTCCTCCTCCACCGGAAAAGCCCTTAGAACCACAAGGTTTGATTACGATGGTGGGTGTTGCTACGCAAGCTTTAGGCTGGACTGCAACGACAACAATGTTGTCTGGTAAAGTTAATAGTGCTATTTTTAGCCTGTTTGACCACTACAAACAACAGTTGACTATGGATTGGTTTGATCGTAGAACGTTGGGATTAGTTTCTGACAAATTTCTATATGATGTTAAGCGTAGATGGTACATTCCTCATACCGCTATCTGGGATTACGCACCCCAATGGTTGCGTAGCTATAGACCTTTTAGGGTGTGGTATTACTATTCTACTACTCGTCGGTCCTTGGCAACGACCAGATGGTATGCCAAATGGAGTTTTGTAATAGATATTGTTTTAACTATTGTTTTTGTATTGTGTAAACAAAAATCATTAGCCATTGTTTTGAATGTCTTCTTCATACCTTTTTGGATATGTTTCTTAAGTATCATTCTCACAGTAAACACTGTGCGGGCCACTATGGAAATGTCTCGGCGTCCCATCAAAACTCTTTTTGATGTCTCCAGATATCAATTTGAAACACGTACAACCGTGTTAGGTATAATGTCTGTGTTAACAGCCAGTATTTTACTTAAGACTGTCAGGAAAATGTACACAACATACGCTCAACATTGCGTAGCACAAGGGAATTTAATTCCCTGCGCAAAAAATATTGAAGAGAGAAATTCTGAAGTAAACGTGTGGCGTCATACACCGATGGCACCACCATGCAATCCCAATACTGCAGATTATACATATGATCAAGTGGCAAACACGGTGCAAAAGAACTGTGTTAACGTTACTATCAAACACAATAATCGATTGGGAATCACATCCGGCATCTTTATTAAGAGTAATATCTTGATGGTACCGTATCATATGGTTTGCTACGAGAAGAAAATTTCTCTCGGTGTAATAGAAGATTGTGAAATCACTATCACCCGAGCCAACATTGAAATGGGTGGTTCGAAGTGGAGTGAGAACATCACGAAATTTTCGATCCAGCGTGTTTCTGAAGAGGACGACTTGTGTTTGATTCAGGTCCACGCAGGGGGTGTCTTTCGGGACATCACTAAGTTCTACGCTGAATTGACGCGTGATACACACACTCATGTTGTCTATCGCGATAAATTCGGTCAGATTAATGAGATTATGGCTCATGTCACTAAGGCACCTGTGTCACATGGAAGTGATCATGATCAAGTTCTCATTAACGGTGGTATAGCTATGTACAATCAACCCACTTTCCTTGGAATGTGTATGGCAGTACATATCTCAAAGACTAAACAGCCCAGTATAGTGGGGCATCACATCGCAGGCTTCACTGGTGAGACGAAAGGTGCTATGATTACAGTATCTAGAGAAAAAATAGACGCCGCGGTGAAATTGATGACCACGCGTACACACACTTTTGTTCCGCATAGTGAAGGTACATTTCCAATGGAGCGTTTAGGTAAAGACTTGGGATACAATCCTGAAGTGTCTACCAAAGCACCTATAAGTTTCATTGAGAATTACAATCTTGGGTTGTTTGGTTCCATAGGATGTCAAACTTCCTATAAATCAGATGTTCGTATTTCTGATATGGCAGTAGCCGCTGAAAAGCATCTAGGTATTCCTAATAAATGGGGAAAACCCAGATTCAATCCGCAATGGAGACCATGGTACCGCACTATGGAATACATGGTCAGTCCCAAAAGTGGTATAGATGCACAATTGTTATCTACAGCTTTTGACGATTATATTACTCCATTGAAAGCTTGGATTAAAGAATATGTCGAATACTCTCCCAGTTTGAGACCCTTATCCGATTTTGAAGTAATAAATGGGATATCGGGCTGTAAATTCATTGATCATATGAATTTTCAGTCAGGCATCGGGTTTCCACTGGGTGGAAAAAAGACTAAATATCTTGAGGGTCCACCTGGGGAAAAAAGGTGGAAAGATCCTGAGATGATACACTTAGAGTTTGAAAGAATGAAAGCGTGTTACCTTAAAGGAGAGAGGTATTACTCTATTTTCAAAGCGTGCCTCAAGGATGAGGTAACACCGCTTGACAAGGATAAGGTTAGGGTTTTTATGGCTTGTGATTTAATGATGCAGTACGCTTGGCGTATGTATACATTACCTCTATTAAGAGCTCTGTCCATGAATCCTTTAGAAAGTGAAATCGCTGTCGGTTTGAATTCTGGCGGCAACGAGTGGGAACAATTGGAACGATATGTTACATTCGATGGCGAAGCAGACACTACCATTTTAGCTTGTGATTATAGCAAATGGGATCTGCAGTTGCCTGCACAATTGGTTAACGTTGCTCTCCAAGTCATAATGGACTTAGCAGAAGCATCAGGTACATATTCTGAAGAGGATTTGTGCATGATTCGCGGTTTGTCCACTGATACGCTTTATTTTATGTGCCATTATAATGGTTCTTTAATTGAAGCGCATGGTGGAATGGCTTCTGGGCATAACCTTACGGCCCACTTGAATAGTATATGCAACGCTTTATTAGTCAGGACCGGTTTTTATAGCTTGTATCCTAAGACCGTACCGTTTCGTAGTGCAGTTCATGCCACATTTTATGGTGATGATTGTAAAGCTGGTGTTAAACCTGGTTTTCACAACTTTAATCACCACTCTTATAGAGATTATTTGTGGAAAAACCTTGGTATGAAAATTACTGGATGCCGTAAGGATGAAGTAGACCCCAAGAAATTTGAGCACATCAATACAACAGATTTCTTAAAACGTACTTCAGTCTACATTCCGGAAATAGGATGTAGAGTTGGTGCAATAGATTTGGACTCCATATGGAGGCCATTCTATTGCCATGGTAAGCTAGGGTGTTCTAAAGAAGACCACTACTCAGCTGCTTTGCGCGGTGCAAAAAATGAATTATTTTTTCACGGCAGGGGTATATTTGATAAATATACACCAGTTCTTCGGGACATAGCCCTAGAGATGCAGATCATTGACCCCTTTTTACATAGGAGTTTTGATGATCACGTTTCAGAATGGGTCAATAAGTACGACCCGAGTCTGCCAGACAACGTCGTAGGCGAACCTTCACCTGATTTTAGTACTCAGGTGGCGAGTTGGCTGATGGCATTTGGTGCAGAGTCCAACGTCGAAGAGATTGACTTCGTTCCTGCTGAGGAGTCTGATTACTCAGAATCAACTGTGCTTACTTCGCAGCAGTCTTCCGATGGATCGCAATTGATTGTGCGGTTTACAGGTCCTGACAATGAGTGTATGTCAGAATTAACCTAGTATCACTTACAGAACAACGAGATTACGAATGTTACTCAACCACTAGAGTGTTGGGGGGCAGTGAGCGCCTTTCGTCTCATATGTATTTTGAACCGCAATCTGAAGTGGAGTTGCAAGAAGTCACAGAAACTGGTGTTTCACATATGACTAATGCGACAGCTTCAACTTTGCACACAACTAATCTAACGCAGCCAGAATTATTATCCCTTAGGCAGGATGATAGTCGTGGTTTAGCACAGTATCTTTCACGTCCAGTACGATTTTGGACAACAAAGGTAGATTCGGTGCGCTATGATTCCTTATATCCTGCTTGGGAAATTCTTAAGACACCTCGCGTGATAGACAAAATTAGAGGATACGCATACATGAATGCTACGTTACATGTTAAAGTACTTTTTAATGCACCAGCCCGTTCTTCAGGTGCCATGATAGTCGCTTTGCAACCTTGGTGGACTAGAGATAACGGTTTAGGGCCCAATAATGGTGAACCCAATACTAATCTCAATATTTGTCAACTTTCACAATTACCCCATATTATGGTGGATTTTAGTGAGGAGGCAGGTGGTGAGATTACTATGCCTATTGTGGCCCCTACCAATGGTTTAAATATAACCAATTTGGACCAAATACAAGGTGTGTTTAAATTACACGTATATACATTTATTGCTCCTCAAATAGATGCCGGTGACGCCGGAGCCAAACCTTACCTTAGCATAATAGGCTGGTTCACCGATGTATCTTTAACAGGTACTACTCTTACAGAATTTCCAGATCCTCAATCAGAGGAGTACGAAATTCCCCCAGAAAAACAGCCTAGTACCATTAAAATGGCCCTCAAAAAAGCAGCTCATGCTGTTCTAGATGGTGCAAAGGGTTTTGCTACAGATTTAGCGACTAATGCCATAATGGCGGCGGCCGGTTTAAGCAAACCTATCCATTTAGATCCATTTACTCAGCACATTAAGAGGACAATGGGTCCGATGGCAAATTTTAATGGCAAAGATAGTATTCCTAGGTTATCAGGGGATATTAAACAGGAAGTGGTCGTTCATAGTGATCATTTAGGTTTCTCGAATGGTGATGAGATGGATTTACTCACAATTATGAAGAAACCAGCTATAGTGGCTTTCCTGGGATTCCCAACTGATATTGACATAGATAATACTGTCACAGTTTTTCCAGTTAGTCCTACCGCTGCTTACCGAGATACGGTAACAGCAACTTCTCAGGAGGCATTTACTCCAAGTCCTTTAGCTTTTGCTACACTACCTTTCACGCGATGGCGTGGTGTTATCAAGTATAAGTTTAAGGCTGTATGTAGTGCCTTCGCAAGAGGTAAATTCAAATTTAACCATGACGTGGTTGCTAGAGATAATATTAGCGCCGTTTATGATACACTAGAGTTTCAAGCACTTAATAATGTTGTTTGGGATATATCACAACATAAAGAAATAGTTATAACTGTTCCATGGACTTCAAATTTACCTTTTAAACCCGTCCCTTTCCTACACAAGCCCAATCAATTGGGTAACAGTGTAGATTTGGATGATGATGGGTATAATGGCTTACTATTATTGGCGCCTATTACGTCATTGATAGATCCAGGTATGTCTACTATCAGTATTATCGTTTCAGTTTTTGCAGGAGATGATTTTGTTGTTGGGGATCCAAGACCTGTTTTGGCTAATTATACTTTTGCCGGGTTAAACCCCGACATTCCGGTGGCTCGATCTCTAAATTTGGACTCTAGAGATGGTTTCAAAGATCAAGAAGAAGGATTTATTTCGTATTTGACCAATGGTATTTACACTACCAATAATGACAATGTGAATTTAGCAAATTCTTATCTTGATACGATACATGAAGATAGGCCTTTGTCTTTTATGGACCCTCAATCTGATGTTATAGAGGTTAAGACTGATGGCAATATCATGACAGGCGATGTGCATCACACGACATTTGATGTTAACATAGCTGGTCTAGACGTATCGCCAGAAGATAGTAACGAAATGTTATCTGTTTGTATAGGTGAAAAATATACTAACATTCGCCAAGTTATAAAAAGATATACGCACTTAATGACGCGTAGAGCAGTCTTAAGCGCCTGGGATGGTTACTACACCTTCAATTTTCCTGACCGACCTGTAATGAAAGGTTGGCAGGGCACTCCGGCCTCATTGAATGTTGATCCCAACGGAGATCCGTGCACATATGCTAGAGATTCCTTTTTGAGTTATTTCGCCACTGCATATTTAGGATACCGTGGGGGTTTCAATCATAAGTACACCCTCTGGGCACCTAATCTTAACGTGTCTAGAGCGGCTAGTGTCACTAGAGGCAACCCTGGGTATCAGGAAGCAGATATTCGATTTGCAAATGTAAATACAAAAGACGCATCGGCGTCCGATATTTTAATGTATCCAGATACCCGTTCTGGTGGGATGTTTACGCAGCTGCGTGAATCTATCACTTTAGAATTTAATACCCCACATTATGCTAGGTCAAAGTTTTTGTGGGCTCAAGATCGTACTCCACAAAGGGTACGATCAACCCTTGATGGAGGATATGATTATGGTTGGCATAATGTATCAATTTATCATCAGGGGAGTGACGTGCTACGTATGGATCGATATGTAGCAGCAGCAGACGATTTTTCTCTGCATATGTTCTTGTATACCCCCCGAATGATTGGGGTAAGTCCTACAAAGTACAACCCTGTTTAAGTACTACGTACTGGTTTTCATGGAGATTTCTATCTTCCGGAGTTTTTGCCAGTAGATCCTTGTACAAATTTATTAGTTTAGGAGCAATAGAGCTCCCGCGAGACCATTACATGTTTATTGTATATATTGTATAAACGGCTCGTG
>Freshwater_macrophyte_associated_picorna-like_virus_14
CCTACGGGAAAATGGATGCGCACATGTCGTGCGTGGGGGATGTCTGTGGAGGAGGCCCACGAGAAGTGGCGCCTTGCCGAGTACGCCCAGGGTCGTGTCTTCGCATGGCACGACCAACACTATTTGGATTCCGATTCGGGCGTAGAGTCGGAGCCAAATTTGGCAGATGTGGATTTTTCCCACATCCCTGATGGCCCCTTCAGGGCCAAGGAACGTGTTGCCAAACCACCTCGGGCAACGCCTGGCGTTTCCAAGAAACGCCAGAAGAGAAGTCGTCCTGCCATCAACGACGACTTGTTCGGCGGGGAGTACGTCCCATTAGCTGATCCCCATCAGCCAGTGAAGAGGGGATATGGGGCACTCCGGATCCCCTCTCCTCCTCTCCGAACACCTCCACCCGAACAACCAGTGGAGGCTATTGAAATGGTGGAGTTCCCAGCCGCCATTGTAGTACAACCCGCATCTTTTCGTCAGAGGGACGGTAGAACTCCCACTGGGGTGCAGGAAGAGCTTTATCACTCTCAATCTGATCTGTTGCCTACAGACGCAGGTTGTTGTGATAGGGTCCGGGCCGCTTTCAATGATTTCTTAGATCCCCATCCTAATGATGTTGTTAGGTGTCCAGATTGTCCCCCCCCATGTAGTCTTGTAAATACTCTAGTACGAACATTAGGTGAAGCTTTGGGCTGTGGTTATCAGCAAGAAGGTCTTGGAAACATATTCCCTGTGAAGGATGTAACAACTTTACTAGATCGTGTAGAGAATCTGGTGAAAGAAGGGAATACTGTAGAAAAATTAAATGACCTATTAGATAAATATGAACAAGTTTCTGATCATACCATGGATAGGGCTGAAACCTTGCTTAGATCTGGTAATTCGTTAGATAGGATGGAAAATCTTATGGGACGTGCAGAATCTCTTTCTACCCGAGTAGCTAACACCGGAATTCTTTCAGAAAATGATAAAAAGTTTATACTAGATTTATTGTATGATCTACAAACTAAGGGTGTTTCTGTGAGTGCTACTAGTGCTAAGCTTAGTATGTTAGAAGTAGGATTATCGGTAATTGTGTGTATTATATTGTTAATATTGTCGCCTTCAAAAACTGCTGCAGCTTGTGTAATTTTATTCGGGATGTTGTGTGGTGGGGCTTTTACTCGTATATTCAACTGGATTAAGGAAGTAATACCTGAAGTTAGAGACTTAAAAGCTTATGCAGTAGGTTTGCAACAGCAAAGTGCTTCTAGTTCTTTAATTGTTGCACCCCTTGCTCGATTAATTTCAACAGGTGTAGTTGCTTTATCATCATCCGGAGATACTAGAAAATTGCCTACATATGTCAAAGCCCAACAGGTAGCTTCATCATTTAATTCTATTACTACTATGTCAGAGGCTGTTACAAAAGCTATAGATTATGCGCATGAAGTTTTATGGGAAGCTGAGACTGGCTTACCATTTGCATTTAGTCAAAATTCCGAACTGATGTTAGAATTATCTAGTTGGCTTGATTTAGTAGATTCAACAGTTAGGAGTCCGACTTGGATTTCTGATATTCCTAATACTCCAGATAGTTTTGATATATTGCAGGATTTACAGGAAGTGGGTGCTGATTTGTTCAAGAAATGTCAATTGGGACAAGGAGAAATAAAGCAACATGCGTTAATAGTAACAGAAGCATTGACATCAGTTAAACAAGTTGCCAAGGCAGCTCAATCTTTAAAGGCGTGTACGAAAGCTAGACCAGTTCCAGTGTTTGTTGTTCTTCTAGGTGATACAGGTATAGGGAAAACACATATGATAGAGTCACTTGCAGTAGAACTGTACCAGAAATTGTCTAAAACTGAACGATGTATCAGATATCCAAAATGGGAAGATTTAGTTTTTATGAAGTCGCCTGGGTCTCAATATTCTGACGGTTACCACGGTCATCTCGTTTATGTAATGGACGAACTTTTCCATAGTAATGATCCAAATGTTAGAGCAAAAGATATTACTGATGTATTAACATATATATCTCCAGCACCAGTTCCAGTGGATATTGCCGTTGCCGAGTTTAAAAATTCCATACCGTTCAATTCCCCATATGTAGTGGCAACCACAAATCTTCAACATTGGAGTAGTATTGATGCTGTCTCTCCTGAGGCGCTCATGGGAAGACGTGATTTTGTAGTTCGTCCAGTTATAAAAACGGCTTTTGCTCGAACTTATATAGATTCTAGTGGTGCCTCGAAAATTCAGTTAGATGTGGCAAAATGGCAAACGCATTGTGCAGCTAATAACTTAGATTCATCAATACCAGACTATGCAAATTACCAGCTATTTGATAGATTTGATGAGAGTAAATTGCTCAAAACTATAGATTTTAAGACATTGGTTAAGGAAATTGCAAAAGTGAAGGATGCTAAACAGAATGTAAGTGAGCAGAAGATTACATCTATAAAGGAGAGATTCAATAGGTATCAGCAACAAGGTCTTACTACTTTAGAAGCAATTCGAAATAGGATAAAAGATCAAGCAACAGTTGCTCAATTTTCTGCACTCAGAGGTTTAGATAAATTACCAGTTGAAGTTGTACTCCCTCTATTTGTTACAGAAGATGATATAACAAATTGTATTCCTTCCACATCCACAACCACTGACAAATTTACCTGGTTAAGGGGAGCACACCATATTGCCTATGATCATTGCCCCGCTATTAATACAATAAAGGCAGCATGGACGCCATTATCAAAAGAAAGTCAGACATATCTTTATGTAGCTTTAGGTGGTATGTTTAAATTGCCCGATGCTTCACGTGGAGGATTTTTGAAAGCTATTTGTACGGGGGAACATGTGAATGCAGAACTTAGTGGTTTCCACCAGGCTATTTCCAATTTACCAATGACAAAAATTAGTAGAGATGAGTATTACAAAATTATGGTAGATATTGGTTGTCCTTTAAGAACTTTAAAAGAAGCATTTGTGTTGTCTGTTAGGTCTATTATTGAATCATTCAAATTCAAAAATACCTTTATTTTCTTAGGTGCTGTCTCTGTTGCAGTAGGGTTACTTGCTGCCGCTGGATTCAGTGTTCATTATTTAGTTAAGAAATTTTCAAAAGATAAGTCTGAGTCTAAATTTAATGTGGCAAAACCTAAAGATAATACCACAGAATCATGGTCATCAACAGATAAAAGTGAAAAGAAACCCAAATTTGTAAATAAATGGAGTGAAAGTTTGAATACGATTCTAGGATCCGATGAATGCCAGAAACAATATGAACAACAAGCACTTCATGATAAAAATTGGGAGTCTCAGTTTGACAATGTGAGAGCTGCCTTGTATTTAGCAGAAATTGTTTCAGTAACAGGAGAAGTGATGAATAAAACTTGTGGTTTGTTAGTATGTCCAGATTACTTGTTGTTGCCCTCTCACCTGTTTGCCAATGTTATAGATGGGTTTAAACTAAATTTATATGGGAAAATTCATAAATTGTCAATTGATATATCAACTATAGTGAGACACTCAATAGGTAATAGGTGGGATTTTGATGATGTCACATTGTGTAATATAAGGAATCTACCTGGGAAATCAATAGTCAATCTCTTTGCTACTGCTGATGAAATAAGATCTCTCACTGATTGTTTTGGGGAAATGTTATTAATACGTAATGGAGAGATCATGAGATGTTCTAGTGCTATAAGATCACAGTCTACGGTAGAAGAGCGACACCTCCAGGTCACTCCCACATTGCGAGCTATTACTGGCTGGCATTATGTTGTTCCATCTCAGAAGGGTGATTGTGGTGCGCCCCTTATTCGATGGGACCCAAGTACGAATGGTAAAATTATAGGTATTCATGCTGCTGCTAATGGGTCTAGTGTATTTCCAAATTTAGGTTGTTTTGCTTGTATTGTAGACAAGGATTGGATACTTAGTATAGTTGGGAAATTAGAACAGCATGGCGATGCTTTTGAGGACCCAGCTTATGTGTCTGATGGCATGGTAGTCACTAAATTGGTGGATAAATCAGAAATTATTCATGTCTCTAACGTATCATCAATTCGGCCTAGTATACTACAGCCCATATTGGGATGGGAATCTAAGTCTCTTCCAGCACGGTGCACGCGTGAAAATGTAGATAAAGCTTTGCAGAGTTATCCAACTAATGTGTCAAGTATAGATAGAATTAAATTAGACAATGTCTCTAGGCGCACATATTATCAGTATTATATGAACAGACCAATGATGGTTCGTCCAAGGTATACTTTAAATGAAGCATTGAATATTATGGGAACAGTTGAATCAGTCAATGCTCAATCATCAATGGGATTCCCTTGGGTATTAGAAAAGATAACAAAGAAAGACGTTCTTGTTTATGATGAAGAGACAGGCTTTAGAGCATTGCCCCAATTGCTGGAATTTATGGAAAAATATGAAAATTCAATTCTCGATGATAAACCATTAGATGTAATATGGTCAGTGTATCTAAAAGATGAGCGATTGCCAATAGAAAAAGTGTTAGATGGGAAAATTAGGTTGTTTTCAGCATCACCTTTTCATTTTACCTTATTGTGTAGACAGTATTATAGTGATTTTCTTAACCATTTACGTAGATATAGCTTTGATTCAGGGATTATGATTGGTATTGATCCCCACTCTCAATGGTTTGATCTTTATAGGCGAATAGTATCTAGTTCCAAAACTGTTCTTGCTGCTGATTTTAAAAATTGGGATAAGGCGTTGCCCGTTGAACTTGTTGATTTGTTTTTCCAGTGGGCCGAAATTTTTTATCAGCATCCGTGTGTAGTTAGAGATTACATCCGATCAGTGATAACTTCACCCACTTACCAATTTAAGGGTGTAAGATTCATGTCCATAGCAGGTAACCCATCTGGCTGTGCATTCACAGCAGAGATAAATTCAGTAGCTAATTTAGTTTTGAATAAATTTGTATTGGATCAAGTGTTGACTAAAGAAGCTAGTATGAATGCATATATTGTGACGTATGGTGATGACCTAGTGGTTTGTTCTCCAGAATTTGACACTGAAAAATATATGGATATTATGACAAGTGTGGGACTTCGGGTTACTGCATCGGATAAGACTAATAATTTGAAATTTGAAAAAATTGAAGAAATATCCTTTTTATGTAGAAAGTTTGTGCGAGTGCCAAATAATGTTCTTGCACCATTGCCATTGGACACACTAAAAGATTCTCTACTATGGATAGGAAAGAAGTCACGCCACAATGAGTTTTCAATTGTGGAGGATACTGTTAGGAATTTTATGCTGGAAATGCAACATCAACCTCTGAATTCTGAAATCTATATGCAAGTTTTAGGTGCCTGTCAAAAGTTATCTATCAATGTACCTATTACTGATCATTGCCTAAATAGTTTAAATACGTTAGAGAGTATGGATGGGTCATTTACTCAAAAATTAATATTCCTTGCTGCTGGTCATTATTGGAATCATTGCCTTGCTCCCGAAAAGAAGCCCATTCCCAGTAAGTACATAATAAAAGACTTAGTCGTTGATTATGTAGGAGTTGATCTTGCCCGGTATTTGCCTACTGTTCCCCTTGGAATTTTCTATCATGTAGGTTTTAGAATAGATGGGGTTGAGATCACATTTTCAGATAAGGGACCTTGTATTGTAGAGCCCAGTTACACGCCAGATTTCACAGAATTTAATGTTCAGGTAAATATTGTAGAGGGTATCAAAATTGGTAAAGTTAGATATCAAAGAATTAATCGTAATTGCATTTGGTGGTGTGAGACATTATTAGGCCGTAATGAGAAACATAAAAAACTAATAGAATGGTCGGATAAGCATGCTACCTGGATGCAACAAGGAGATGATGGATTAGCTAAGACTGAGGGAGCATCAAAAGAAGTGTCAGTGGGAATCGTAACTAAATCTTCATCACACCTTAAAGCTTTACCTGGGTGTACTCGGACTGTGTCACAAGCCGTGCAAACTGAGGAAGTGGTAGCGAAAGGAGAATGGTCTACTCAGACAATAGGTACAGAAATCGCATCAGTAGAGCTACCTTCGGCTCTATATACAATTGATCAAATAGCAGACAAATTGAGATATAACACTTTATTAGTTGGGGATTTGGAAATGGAATTTCAGTGTAATACTATGCAATTCATGGCAGGATCATTATTAGTAGTTTGGGAACCTATGGCTGTATTCGGACCTCCAGATGGACAGAAACCTAATGTTTATGGATATACTGGAATGCCTCATGCGATCTTTAATGCATCCACAGCAAATCGGGTGCAACTAAAGATACCATTTACCCATCCACAGCTTGCTTTGTCATTAGTTAATCAGACAACATTAGATAATTTGGGTACTCTAAGGGTTATGGTTCGTTCCCCACTTAGGGCTGGTGCATCTGCGGGAACTGTTTCAGTGTCTTATAAAATTCTAGCCCATTTGAAAAATATTCGTACTTTATATCCCACCCCTATGCAATTTGGCTCAAATATTGTTACAAGGACTGTGAATGCGTCAATTTATCCTAGGTGGCAGTTGCAAGCGAATGAGGCTGAGGAGAAGTCTGAGCGAGGAGTTATCTCTGGTGTAGCAGAGAAAACTGCAGAAGTCGCTACCATGTTGTCTGGTATTCCTGTAATATCAGGCTTCATGGGGGTGGTTGCTACAGTCTCTGCCACTGTTGGTACAGTTGCTCGTGCACTTGGTCTCTCAAAGCCCCGTTCGGTTGCTGCTACAACTCCTATGATACCTAGGCCCTTCACAAATGTTAGCCATAGGGATGGATTAGATATGTCAATACCTCTCTCAAATGATCCACTTAATAGTGTTAGTATAATTCCATCATACTTTGGTTCAGGGGTTGATGAGTTGAATATTCCTTATATAATTCGGACACCAGTATGTATAGGTGCACTAGAATGGAGTGCAGTAACACCAGCAGATAAAATATTGGCATCTTTTCCCGTTCATCCATTTGTTTCTTTCGCATCAGGCAATGAAGCTTCCGGAGTTTCATTACAAACATCCTATATGGGCTATGTAGCTTGTGTATTTAAATATTGGAGGGGATCAATTAACTGGACCATAGAAGTAATCGGAACTAGTTTTCATAAGGGTGCCCTTGTAGTAGACTTTATCCCTTTTGGCACTAATAAGGATGATGCTAATTATTCATTGGCAAATACTGTTCATTATAAATTTAATTTGACAGAAAGTCATGAGTTGAAATTTAAAACTGATTATGTTTCCCCAAGACCTTATCAACTTGTAGGATCACCATATTTGACGACTATAGATGATGATAAAGCTATTGGCACTGTGAATATAAGGGTTTTTAATAAATTGACATTTACAGAAGCCGTTGCCAATAAGGTTCAAGTGAATATTTGGGTATCTGCTGGACATGATTTTGCTTTTGCTTTTCCCACAATGGAACTCATACCATCATTAGGTTATGGAACGTCTAGACCTGCTTCCAACGATGTTAGTGATTGGGAACTGGAAGGGGATACGGAAGTTTCACCATGTTGTGTATCACCTGTTAATGCAAGATTTGTTGATAGTCATCCTTCCTTCGCCTGTATGGCTACGGACTCAGATCCAATGATAGATATGGTGATGGGAGAAACAGTTGAAAATTTAAGGGATGTATTAAAGGTATTTACATTGAAACATGAATCAACTATGACAACTGAATCATCCATAACCTTTCCAACCCATAGATTTAATACCAATCAGGAAGATAGGGCTGAAGATACGTTCTACGATCATCTTATGCGGATTTTTAGATTTTCGAGAGGTTCAATAAGGTATAAAATTGTAACTAGTCCATTTCCAGGAACCATGACTGCATCATTAAAAATTGCCAATGATACACCTTATATATGGCAAAAATCATCTAGTAAGATAGGTAATCCATGGGCCATGGCTGTTCCGTCGTTAAATCCAACTCTGGAAATTTCTGTTCCTTATTATTCTGATAGAAAGATGGTTGTACATGGTTCTGCGTCAAACAACCGACAAGTTCAAGTAGATATGAAAGTTTTTGATTCTACAACTCCTAAAGTGCAAGTTTACGAGGCAGTTGGGGATGATTTCAGTGCGGGATATCTGTATGCATTACCCTTGTTGTTTTCCAAACCAATCTCTACAGATCCTATGTGGGATGAATTTTCTTCTTGGGCCAACCTTGTTCCTGCAAGAGATTGTACATTCGCTATTAGTGCTAAGAAGGTAACGATAACATATACTGGAGCTATCTCTTTATCATTGGTTACAGGACTTGTTCAAGGATGGAAAGCTTCAGAGTTCTTTGTGCCTACTCCTTATTCTAAAGTTGAGTGTGCGGCAGTGCTCACTTTGCCAGGTAATGCAGACATAACAGAATTATTTGTTGCTCCAGTCAGGTATAAGCAAAATTTCACTGTGGATTTCTTTATAGGTGGATATGTTACTGGGCCGTCGTTCTATTGTATGCCATTACGTATGATTGCTGAAAATGGTAGGACTACAATAAATCTCTTGCGAGGATGGGCCGGGGGTTTAAAAGTTAAAATGATAGTGACAGACTTTGATCACCGATTGGAATTCGCTCATTTCATGGAAGCACCCTATAGTACTGTAACAGGAAAAGCAACTGGATCTTATGCGTAGTACTAGGTTTAAGTGTGTTCCCTATATTCAACTAATATTAATGTAGTTATTTAGTTAGTATAAGATCTTGGTGAAGATGTTAATAATCACCCACTTTTTGTGATTTTGTAGTGTTAAACAAAATCTCCCTCTGACTGACTAGAGGCCCCAAAGTCAGTTACCTTTCGCCTTGGTATAATAAGGTGGCGGTTAAGTAGCTTAGTAATTTCGTAAGAGA
>Freshwater_macrophyte_associated_picorna-like_virus_15
GGGAGAAAGGAGATAGCTAACCAACATGAGAAGCCCCTAATAATCTTAGGGGCTTCTCATGTTGGTTAGCTACATTTTAGACTAATTAGCTATAGTTTTTCTATTATCAAATTATAATAGTTATTATGTATATTTAAAACTTCAAGCTTGAATGCTTGTAAATCTTTTTATATGAAATTTTACAACTTTTATGATTTGGTAAGTTGTAATGTATCTATAAGAAGTTTAGATTCGAGTAAGTTTTATATAAACTGTTAATTTTTATATATTTATTAGAAGTTAATTATCGGTTGATTGTATATAACAATAAGCAAATAATCATTCTTTTTCTGATACCTAATAATGTTAGGGAGGTTGGTAACCTTATTCACTTTAACCTTATTCAGAGTGATGCCTGAATAATAGACCAATCATTTTAGAAAATTGGTATTCTGAGATATGTAAGATTCTAGTTGGTCACTAGGATTCTATTTATCAATGATGAATACCCGCCAGATATGGCGTTAAACATACTGCATGTAATTTATTTTGATTTACACACAGGAGATATATGGAGAATTTAGTGCAGGAGTTCGAAATATGTTGATGAATGTGGGGTCTTTGTATAGCCCATAGTAACGTTTTGTAAATTTAAATTCCTCTGTGAACTTTGAACTTGGGAATTTTAAGTGTTACTGAAATGCATATTCATTATGTGAATTCGTGTTTACGATTTTAATGTTGACCTTATTTTCAACAATAAATATTTAAAGATGTTGTGTGTGTGAGACTAGAGTACTCGATACAACGATATTTCACGTTTGAGAATTTGTAAAGATATATTAAAATTATAAAATGCACGTTTATCGCGCGATAGTAATTTTTATCATAATGATATACAAAGTAAGTTGCGATTGTTAACAAAGTTAATTTTTAAAATTTAACTTAATGGGATAATATATGGCATAATTGCAGATGCTATAGCAATATAACTTCAAGCCACTTTTTAGAAAGCAACTCAACATAGGTTGAGGAGACGCTTTCATCGTGGTGGTTATTAAGTATACTATATATTCTAATTTTGTGCAGATGGATATAGAGATCCTATACCCGCATATATTATGTAATTATTTTTCTTTTTTTAAATTAGTTAGCATTCAAAAATGAAGTGAGCTATTATAGAAAGCACACACTAATGTGGAAAGTTAGTGTAGGTGGTAGCCATGGATTAAGGGTACAAACCCCTGGGAGATGATCCCGCGATTTGGACGAGGGGAGGAGAGGCTGATGCCTTCCCGACTGTATACTATGCGCGTTGCCCAACGCAAAAGTCGATGCAGCACCTTTAGGTAATCCGAAAAATAGCATGTCAATGCATGCGCACCAACAAATATGTAATTCCTCTGGTGTGACTTACCAGATCCCCGGATGCGAGAGCATTCGGGTTTTAAATTTTAAGTTGCTAATATGAACAAATTTAAACAAAATTATAAGTTTGGTGATATCTCAGAATCATCAGAGGTGGATACCTCGAAATTTATCGATATTGCCCGTTTCAAGCAAAAACGCGAAGCGGATGTGAAAGCTAAGGTAAATTCTTACAAGAATCTGGTTGCGCAATACGATTCTTTAGTTGCAGAAATTCGCCGTTTACGTCAGAAGGGTGAACATAAATTAGCAGAAAAGAAAGGGCAACAACTACATAAATTACAACTTAAAAAACGGAAATTGAAATTGAGTATTCCTGTTGCCATGTCCAGTGATAGTGAATTTACATTACCATTAGTGGAATATATTACAGGAGTTCTTGATGTCTACAAAGAGACGGCTGATATTGGTGCCTGTGATATATGTAAATTTTTAATGCAATGTGTGACATTGGTTTACAATTTATATCATAACCCTACGTTAGAATCTTTAGTTTACAATATTTCCAATTTAATAGTTCAATATTTACCGAGTGAGTGGATTAAACAGGCTATTACATGGATCCAGGAAGCATTCACTTTTCCAAGCGCTCAAGCTAATTCTATGGATGTTGTCCGTGATTTTATTATGAACATTTTAAACAGAACAGATGATTTTATAAATGATATGTTGTGGGAACGCGTTCAGAGTCTGTGGTTGAAATTGGTATCTCTTTACATAGCTGGCAAGACATTCTGTGATTATGAAACTTTAGATTTTGAAACTTTATGGAAAAAATATTGTTTGTTTAAAGCCCATTTACCACAATGTAAAGATTTGGTGGATAATTGCTTTTCTGGTTTCTCATTCGTTATGGGTAATTGGGAGAATATAAAGAGTGGTTCTTGGCCTTCTCTAGGGTTAGGTAAAGCCGCAGCTGTTGATTTTGAAACAGAGGTTCGCGTTTTAGAACAAGCATATACGTTCGTTTCTTCGGGTCAATATATTGAGCTAAACAATTTATTTAAAATGGATTTAGAAGGGTTTGAACGGAATTTGCAGCGTGTGATAGTAAAAGGTAGAGATATAATACATTCTTTGACGAGTGCACAGCAGCGCATTTGTGTATCTAATTTTATAACGCGATTAATGAATATACAAGCATCGTATTGGCAGAGTAAATCGAGTGCACCCCATAAACTTGAGGCTTATGCGTTAAAATTGTCGGGTCCATCTAGCTGTGGAAAGTCAACCATGTTGCGAGTTTTATCACGCATTCTTTTGGAAGCTTATGGCCATAAAGTGTGTGATAAAGGCCAAATTGTATTTACGAATATTGAGGAACGTTATGAATCAACTATAGAACCTTCTCATAAAATAATTATAGCTGATGATGTGGCTAATAATGTTAATTCGAAACCAAATTATGATCGTCTTTTGAATTATGTTAATACCATACCACGTCCATTGGAGAAAGCCGACGTAGACAAGAAAGGTAAATTTTTCCCGTCAAATGATGCTTTGATTGTAACTACCAATGATATTACATTGAGGGCCACGGATTGTTCTATATGTCCTGAGAGCATTTTACGCCGATTTACGTTAGATGTTGTTGTATCAATTAAATCTGAGTTTAAGAATGCGTTTGGAGGTTTAAGAAACCTTGACGGGCTCGATTTTAATGTTTATGATTTAGAGTTACGCCGCTTTTCACACATATCTATTGATAACAAAACCCAGAAGTCTATGATTCATTGGGATGTTTTGGATAGGCGCGATTGGGTCAAGGAAGGTTGTAGTGATTTTATATCACTTTGTTCTTTTTTGAGAGAAGATGTGTTGTGTCACATGAACAGGCAAAAAACAAAGCTAGACGTGCAGCGATCTTTGGAAGGTTGTGTTACGTGTTTTGAGTGCAAGTTACCTCAGGTTGTGTGCAGTTGCTGTCCTTTAAAAGATATACCTCAAGCTGAGTTTTTCAACGTTCGGGGTGCCTTACATTTTTTAACCACCCGTGAATTATGGTCTTTGCGCTCATTGTTGATTGGTGGTTACGATCAATGGCTTTCTCTTGGTATTTATATGGGTGCTGTACGTAAGTTATATCAATATTATAGACCGAGTTTGATTTATTTTTTAATTTTCCTTTTTATTTTGATTATATTATCGGTGGTGCAACCATATTTAGTTAAATGGTTATTAGGAGTGCACCTCATAATTTTAGTTTCTTTATATTTTTATTTTGCCCATTTGGTTAATTCAGAATTGCAGAGACGGCGAGATAGGTTTTCAGCTTTAATAGATGATCCAGTCAGAATTTTAGAACAAGTGGCATTGAGATCTTTCAAAATGGCAACAAGCTTCTATATGATATATAGGATTTTTAAGATGATTAAACCTTTATTGAAGCGAAAGCCAGACGGGGAATTAAAAGTTATGGATAAGAGCACTTTTCTAGATGAGAAGCTTGCCTATTTTAAACCTCGTTTAGCAAGCCCTGCAACAGGTGAGTTTGTACATCAATTGCAAGATGAGCGTGATTACAAAGAGGGCTATTCTAGAATGCCCCCACAAGGCACCTGGGCCTCAAGGACAACAACTGCCGATAATTTACAGGATTTGTTGGCGCGAAGCCTTCGAGTAGTAGTGACAAAATCACGCGGTAAAGTATACGGTACTGTGAATGGTATTGTCGTTAAGAGCAATATATTGATGTTGCCAGCTCATGCTATACCTTACACCTTTCCTTTCGATATTGAAACAACTACACAACCAGGGGTTCCAACAGCTAAAACTAAGGATCAAAAATTAACAGCTGATTATTGTCATATTGATAGGTCGCGCGATATAGCTTTTGTCCATTTGGCATCAAGTCCTTGCGCAAGTGATATATCTCATTTTTTCCCGCCCACGGCCCCTAACTTTTACAACAGATCTACTTGTTTGATTTGGAAATCACCAGAGAATGAGATTAAGATGTCAAGACAACCGTGTAGGTTGAATCAAGACATCGTTTATTATGCTGGTTTCTTAGAGCAACCCGGTTATTTATGGGGACAGGAGCAGCGGCATACCTTGCTAACAATTGAAAAGTTAAAAGGTTTCGAGTATGACACAGAATTTCCCGGCTTTTGCGGATTATGCGGGAGCTTGCTCGTTGACAGAGACAAAGCTCTTATATATGGTTTCCATGTAGCAGGAATCTTAGGATCGAAGCGTGGTTGGAGCACAGGTGTTTTATTAGAGGATATAACCAAAGCTGAACAAGCTTTGCGAACAACGAGTCCTACTTTGGTAGTTGCTTCAGCTGCCGACGTGCGAGTGGATACTTATGGAACTGCATACACTTTACACAATGAGAGACCTCTCTATTGTGATGAACGGAGTGTAGGTCCCGCTGCAATAGCTTCTTATTTTGGTAAAGTGAGAAAAGATGGCTTGCTTTTAGAATCCAGAGCTCGCACCCCATATATGAAAACACCTTTTAAGGGTATTGTTGAGCACTTTGGTGAGGCAAAACATTGCCCACCGAAAGATCCAAATTCATTAGAGAAGGGTTTGAGCACATTGAACAAATTATTACTACCTATACAAAACTATGAAGGTGATTTATTAGCACGAGCGATACATGATTATAATGAGCCTATTCTCAAATTATTGAAGGAGAATAAATCTGAGATGAAATCTATTTTTAGATTATACACTTTGGAGGAGGCGTTAGATGGTATAGGAGAATTTGGCTTGCATGGTATACCCAACGACACATCAACAGGGTTTCCTTTAAACATAGCAAAAAAGAAGGTCTTTCAACGCGATCCGTGCGATCCCAGTTTGACCAAGGTACCACGCGAATTTACTGATCAATTTGATATAGTATCAGAAATTGATAGAACTATGGATTTGTGGTCTAAAGGTCAAAGATCAGAAATCATATTTAAAGCGAGTAGCAAAGTGAACGAATTACTACCCCGAGAAAAAGCTATTAGTAAAGTCCGAAAGTTTTATGGCAGCCCCATTGCAGGGTATATAGCTTCACGCAGAGTTTTAGCCGCAATACCACGATTTATCTACAAAGAGAAGGTATTGACAGAATGTTTCGTTGGTTTAAATCCTTTATCTTATGAGTGGGACGAAATGGCAAAAGAATTGCGCAAATTTGGTGATGGTCGCTTTATCGCTGGAGATTTTTCCAGTTTCGACACACGCATGGCTGCCCAAATAACAGCAAGCGCTGCTAAAATCATGTTAACATGGTATGAGGAGGTTGGTGCTGATAATGCATTGCTAAATTATGTGAGAGGTGCATTATCTGATATCATACATCCTAACATATTATTTGATAGTGATTTATATAGATTTGCTAATGGTAATCCATCCGGCAATTTGATTACTGTTCAATTAAATAGTATATGCAATTCTCTTATGATGCGCTATGTGTATTACGCAATGCGCCCGACCATTGTGGATGGTTTCAGAAAGCACGTTAGTTTGGTGACTTACGGAGATGATAATTTAATGGCAGTTTCAAAAAAGATTCCTTGGTTTTCACATACCACATGCCAGAGGGAATTTGAAAAGGTCGATATTCAATATACTATGGCTGACAAAAGTAGCACGAGTCGCCATTATATTGAGTTGGCGGAAGCATCCTTTCTAAAGCGCGGTTTTTTAAAACATTTTGAATTAAATTGTTATGTTGCTCCATTAGATATTGATTCTATTTTAAAAAGATTTCATTGGATTAAAAAACCAACGGAGACGCCCTTGAGTTTCGAGGAACAGTTTTCTGCTTATGTAGATGGTGCTTTACGAGACATGTTTTTGCATGGACGTGAGGCATATTCCACATTTTGCAGTAAGATCATGGGTATATTAGATCAGAATCCCAGTTTATCCACTAGAGTGTATGTCCCTACACATGAGGAAATGTTAAACATAATGAGACCGTATTATATGAGAACAAACACAGTGGCAAACAATTCCACAAACAATATAGAACAAATTTCAATTTTTGTTGATGATGGATTTGTATATGAGAATTATGAAACAACAGATTACCTTTTGCCAGTTTTAGGAGGAAAACGGTGCTAACATTTATGATTACGGCATTTTAGGATGAAACTACTCTTCCTGATTTGAACGCGAAATGTTAACATAAAATTAGTAGTGACCTCATGTGGGGATAATTATACCCACAGTTGTAATCTATAATTACTATTTTTATATTTCCGAATTTGTTAAATACTTTGAAATCCTTAGGTGCATTGTTTTCAATAATGTATCTAGTTACAACGGCCTTTGCAACAGCAGTTGTTCAAATGGGTTTCATCGAAGAGTTGCTTGCTAAGCTTACCAGTGTTCGTGTTGGTGCTTACACCGTGGCGGGTATAACGCGACAACAATTTCTACAACGTTTGAGAATTGCTAAATTAGTGTTGCGCTTTGATATTAAGAGTTTCTATAATAGAAATTTATTTCGAAGCGTGGCACATGCTGAGGAATCTTTATATTTGGATAATTCTATTGGTACTCTTCGTAAACAACCATATTGTGTTGTTTTGACAGGATTTCCAGGTACGGGTAAATCAGCTATTGCCATAAAATTGGCTGCACAATTTTTGAAAGCGAGATATGGGTTTGTTTTACCGGAACATATTGTTGTATTGAATGAATCTGATGCATACCAATCGGAATTTCGCTCGAACCACAGAGTTGTCATTTTTGATGATATCGATGCGGAAAAGGTTGGCATGCCAACAGCTTTAAATCCATGGCGCAAGATTATTGATTTTGTTAATAATATTCGTAAAACAGCTTTGAATCCAAATGTAGAGATGAAGGGTAATGTTTATATAGATGTCGATTTGGTCATTTTGACAACAAATAGGCGTGTTGATGGTTTTTCTATTGGCAATTATATGACATGCGGGAGTGCCATATTTCGACGATTTTCATCCGTTTGGACTGTGTTACCAGGATTTACACATGTTTTAAGTCATATTAAAGAATCTGCGCATATGCCAGAGATGATGCAAAGTTATACTTATGATGAAGGACTTGTGTTTAAACCATTTGAACATATGACTATAATGACAATGATAGAGCAAGAAGTCCAGAATGCGCAAGCACATCTAACATCACAAGATTCTTTTGTGAACAACATCAATTCCAATTTTGATACCATTGCAGCTGGAACGGGCATTAAACCATTACGTTCTTTATTTGAAAAGCAATTAATGTCTTTTGAGGAAGAAAAGTCGTTGGCTTGGTATAACAAGTTAATTCGTTTTTGTTTATTAACACCTAAGGTCCAAGCCGTTGCGATGTCTGGATCTATGCCCTGCAAATTTACTTGCAGCCCGTTTTTTAAAGAGTGTGCTGAGAAGGAGGCTAAAGAGTATTTAGCAACTTACGGGCAATATTTACATGTGATTCGCGATTACGTTTTAGCCAATTGTGACAAGTCTTTGTTTAATATGCTGATATTAACCTTGAGAAAACCTATATCTAGTATTTTCATTCAAGTTTATCGTGGTTGCTTCGTGCTGGGTGACGGATATCAGATGGTAAATCATTGGTATTTTGGTCCTAATTTAGTGCAAAAATCGTATAGTGAGAGACCAAATATGTTACCCATACCTCTGATAGTTGTTTGGCAGATTCTTGACTGTTTTTCAGTTTTTACTCCGCAACAAGATGTAATATTTCACCAATGTTTACATGCAAATTATCGAGATTATCTTGGAAAATATTTCATTGACAATATTGAAAGTAGGACTCGATCCTATAATATGACCATTGCATCGTGGGATGCTGGGCAATTATTGGTTGATATTTTTAATCCGATAATAATGAAATTTTTCAAGATAGCGCGCAAGTTGCATTGGCAAGTTGCATCTATTGAACGGTTGTGGTATGATTTAACACCAGACGCTATTTTAAAAGGTTTTGACATTAACCTTTTAATTGAGTTTAAAAATGTCAATAGAAAATTATCTTATGAAGATGTACAGAAATATTGTATGGCTGCATTAGATAATGGTGTGCATAATGAATATATTTTCGTTGTGTTTTCTCACTCAGAGTATTTAGTATTCATGAGCACACCTGATTACGCAAAGTTATGCGTAGTCAAAAATCTGTTACATAGTGTAGTAACAGCATTGCGAAACCCCTCTAGGAAATTAGGGCTTTGCAGTGAAGATGAAACACAGGTGGTTGCGGTGCCACCGGATAATAGTTAGATTATATTATCTTTGACGCGATTCAACTCGTCTTTTGACGAACATTTATTATAAACTTTTAATTAAGGTTTTTCAGTGATGAGTTGTACGCGTCACTATTTTTCCCTTAGTTAACTAGCCTATTTTAAGATGGAGTTGGATCAAATCAACACACGCCTCTAGACAATGAGTTTGGGGGTGGTGTGTTTATTAACCAGCCTTTCCCCGGTCCCAGATCGGAAGAGCAC
>Freshwater_macrophyte_associated_picorna-like_virus_16
GGATTTACGCTGTATATATGTGTTACTTTAAATAGCCACGTATATATTGACAGTTTATGCCCCTTTAGAGCGACGAAAGACGCTCTACTGATACAGATGAACCTGTACAAACCTTTTGTAATTTTACTAATTTTATCCAAAATTAGAAAGTTTTCTCTTAACTTCAAAAGATATATGTATTACATTCAGCTAACATTTAAAATATATGCTGTTTAACTTGTCATTTTAGACACGTTTGTAAACGTCACTACATATAAGATAGATACAATGACCTAATCTTTTAAAAGGAATGATTTGTATAAGCTGATATCTTACTATCTATTACATAAGTTCTGTAACCATGGAAGACATAAACTATTTATAGCCTGCCTTCTCATGAAGGTTTGTCACTAGACAGGAACATAGCGCCTATGGCTATTCAGTGATGATATTGCTGATTAAATAAAAATATCCGATTTGTATTGGTTACCACATATATTATAGTAATATATATATTTAGGCTTGCAAATTGCAACTAATATCATAAAGGAATTTGATGTTACAATTACTACACAAACATTGAGAATGTCAATTCGCATCTCTCTCTTATAACATGAATTGCTTCTAATACTAATACAAATAACGGACAAGTATCCCGTTCAATAGATACAAAACCCGATGACACCCTCTCTACACAAAATGTAAAATTTTATGATGAGAATCCTGCTTGGCAACATTCATTAGGTAATGAACTTGATGAAACATTTTCTTATGGTAATACAACTGATGTAGAATTAAAAGATTTCTTATCAAGACCAGTAAGAATCGCTAACGGAGGGTGGGCAGTCACCACTTCTATTCCCGCAATTCCTGATATCAATCCTTGGGACTTATTCTTCAAAAATAAGAGAGTAATCAACCGTATTAATAATTATAACCTGATACAATGCACTCTCAAAGTCAAAGTTGTTATTAACGCTAGTCAATTTCACTATGGACAGGTTATGTTTTCGTATCTACCATTACATACTAATGATTTCGTTTATAAAAAAGCGAGGTCTGTGGCACCAAGCCCAGTATTCATAGATATGATTGAGCGCTCACAACGACCCAATATTAAGATCAATATATCTGAAAATCAAGGAGGAACTTTACATCTACCTTTTTTCTGGTATAAGAACTGGATGAGTATACCTTATTCAGATTGGGCTAATATGGGCATCATCCAAGTTGATGTTACTTCACCTATTTTACAAGCAAATGGTGGCAATGATTCTGTGCAATATACTGTTTATGCATGGGCAGAAGATGTTAAGATTGCAGTACCTACTATACTCAATTCAACTTCTCTTACTACTCAATCTTCGGATGAATATGGTACTGGAGTTATTTCAAAACCTGCAAGCAACATAGCTAGTATGATGGATCAACTTACATCTATACCTTACATAGGTGATTATGCGAAGGCTACTTCAATGATTGCCAAAACTACAGCATATGTTGCTAAACAGTTTGGTTATTCACGTCCTAATGTACTCAATTCAATAATTCCTCACAGACCTACTACTGTTGGCAATTTATCCAACACCGATGCTGACGATTTTTCTAATAAATTATCGTTAGATTCCAAGCAGGAATTAACTATAGATCCTACAACTGTTGGACTTAAACCTATTGATGAGATGACAATTCCATACATATGTCGAAGAGAGTCATATTATGCCAGATTTGCTATACAAGATCCCATTCCTCAAGAGGCAGCATTATTTCAGACCCATGTAGGTCCCAATCTTTATGATTATAATGCTACAGAATTACATGTTACCCCGATGTGTTTTGCCTCTATTCCTTTCACATATTGGACTGGTTCGATTAAATTTCGGTTTCAAGTTATATCTTCGAAATTTCATAAAGCTCGTATTAAACTTGTATATGACCCTCAAGGTCTACCCATTGTCGATGCTGAATATAACACATCTTATACGCGTATTATTGATATTTCAGAAGAAAAGGATTTCGAATTTACTGTACATTGGGCTCAAGATGTTGCATTTAAGCGCATTGAACCAATCACAACACTTCGCCGTCCATATGTATCTGGAGTTCCTATTACCACAGCTCTTACCCCGAACACTACTAATTATAATGGTATGCTCGGAGTGTACTTAGTAAATGATTTAGTTTCCCCTGCATTGACTCCAACCCCCATTACGGTTTTAGTTTTTGTGTCAGGTGGTGATGATCTAACTTTTGCTCAGCCAACTGATTTTCAGTTGAGAAATCTGTCGTATTTCCCTACCCCTCCTCTCACTATTCAATCTGGTGAAGTTGGTGCTACAAATGCTACTGAAGGCACACTCAATATAGATGATTTGAATCAAAAAGAAATAACACCAAATAAGTTACACCATGTTTATTTCGGTGAAAGTATAATATCTTTCAGAACTTTGCTGAAAAGATACAATAGATATTTAACTGAAAGAGAAACAGGAGTTGGTACGTGTTTTATTAAAACTGTGCTACCAGATTATCCATTATATTATGGACCCAATTCGACTGGTATACATGCTGTATCTRCCCAACCTTGGAATTTCTGTCAACACACTCTCATATCTTATTTGACGCCTGCATATGTGGGTGTTAGGGGAGCTGTTAGATATAAAGCAACAGTAAATACTTATGAATCACAAGGTGTTTTAAACTTTAATCATGTTACAAAAAATACTGAACCTAATTTACCATATTCGTCCACAACCCCTCTTATTACTCCAGCTATACAACCTCAATGTCATAGATATTACTTGACTTCGGGTATAGAGGGTCAAATGGTGAATTCGCTGTCTAATGGAACATGCCTTGAGTATGAAATTCCCTTCTACTCACAGTATCGTTTTCTCGCAGCTCGAACTCTACAGTCTAATGCTTCTGTCATCAACCACTTTACCAATTCACATACAATTTTTATGGGTGGGTCAGATATAGAAGTTTTTATTCCAACGTGGTATATTTCTACAGGTGAAGATTTTTCATTGTTTTTCTTCATTGGTGCTCCTATACTGTATTCACAGGTAACACCGGCAGTACCAATATAATCCATCCTATTATACATTAGGATTTTAAGTGTATACGAAACACTTATTTGATCATATATATGATCCTATGTGATGGCATCAGACATCATATTAGTAAAAATTGATTATTTGGGGACTTAGAAAAGTTCATCTAACACGGAATTGTGTATCAATGTGTTTGACAAACATTGTATTATTAGTCAGCATGGTAATTGGTTATCGACAAGCCACATCCATGACATTTAAATTTGTCCTTTTAGCTCTGTGCGATACATTTAAACAACAAATGTTTAGCGCATCTTGGAATTCTTTTAACCTCGAATAAGGTTCCCATAGAGTATGCAAAATCTGCTACTGCATGCAACAATGCAGTAAACAAAAACATTTTCCATGAAAGACACAACATTTAATAAATGGGTACAAGCCACAAGTCAAAGTGGGGACGCGAGCCCGAAATTCGTTAGTCCTGTTGATCGAGCAACAGACCGTAGAGTCAACTACGACCATATTTCAATTTACCAAATGAGAAATATAATGGATAACTCTGCCGTGTATCAGAGTTTACGTTTAAAACCAACGACATACATGTCCCAGATAAAGGAAGAAATCTCTGGCGGATCTTCATTGACCCTCCGATTGAGTGAGAAAGTAAATCCCAAGTCTAAAATCAAGAATTTTATATTAAGGAATAAAATGCAAGCGAGATACCCTAGTGGACACTTCAGCAAAAGATTTCCCGAAATAGAAAGTGAGGTTGAATACAGGACGTTCAACATAGTAGCGGATTATGAATTAATAAGGCCGTTCTTTTCCCTTAAAAACTTATTTGTAGCTGACATCAAAGAAAATGGCTATAGATATATATCACAACTTAGATTCGTTTGTGATGAAGACTTTGTTCTGCAATCTGGTTTTACCGATGAGAAAGCAATGAACCGACAACTATATAATAACAGTCGCATTAGCTCAAAGAAGCAGAAGAAGAAAGATGCACTAAGACACCTATATTGGAACAAGAAAAAGTATCCAAAATGTGAAATAATTGATAAGCAAATAGCAAGTGTGTGCAAGAAAATGGAGATACAATATGGTATAAAGGATATATTAAGAAGTAGAGACATTTCCTGCCATATTGAAAATTTTATATCTTATATAGTAGCCATAAAAGATGCTAATTCTATTGTTCAATTCTTGTGCATTACGAATCTATTCTTAGGATGCTATATGGATAGCTCCAGGGTTCTTCAATCAATAGATTATTTTAAATATTTATTTGACATTCAAGGACCTACAATTCAACTGGAAACACAATCTGGTCACATGACTGAAATCAAGAGGATTATAGCTGATTTTAAAAGTTACAGACATTGTGAAACTGCCAAGAGAATACATAAGTTTATTTCATATATACTTGCTCTTGGGCTTTGTGGAACTAATAACCTGACTTTTACTGTTGGTAATTTTGAAGTCTTTCACATCGGTTGTGTGAAACAAAAAGATTTAAATTTCTTAGATATTATTGAAATCGTTTTTGATACTATAATATATTTTGTCGAAAGAGGATATCAAGCCTTTCAAACGGGTGATCCTTGGCAATTGTTATACGGTGATGATATGATTTTAGATTTCGAAAAAAATTTATCTTTTATCAACAGTCATATTCAGTTGATTGAGAGCGGGAATTTGGAACTCCTACCCATGCAGGTGGATGAATTCGAAGATATGGTTACCAAACTTAAAAATACTGTAATGGAAATGCTTAAAGCTAATCCATCAGGTACGTACCATCAAATATTAGTGGTAAAACTTGGAATGATTGATAGAGTTAATGTTAAATTATTACAAGCTAGACGGAATGTCGCCATTAGAGAAAGACCTTTTAGTCTTTTATTATTCGGTGGTTCTGGTATTGGAAAATCAACTATGTTGAATATTATCCTTAATCAACTTATGCGTGTAAATGGTTTCGATCCGAACCCGGAGAAGATTAACTCACTTAATGCTAGTGACCAATATCAATCTGACTATAGATCTGATTCCACTTGTGTTATCTTTGATGACATAGCCAATGCTACAATGCAGACAGCGAAGGGTAATCATTGTCAAATGATAATTGATTTTATAAATAATAACCCAAAATGCGCATTAAAAGCCAGTGTGGATGAAAAAGGTACTTGCCCGATTCGACCTAAAATAGTCGTGGGAACGACAAATGTCAAAACCATGATGGCAAATCAATATTCTAACGAACCTGTATCGATAGCTAGACGATTTGATGTTACTATTACTGTTACAGTGAAAGATGAATATCGTCTCCCTTTTTCTGATATGATAGACGAAGATAAAGTAGTCTCCGGTGATAAGGATTGTTGGTGGTTTAAGGTAGAGAAGGTAATCCCCTGTTTTAGAGGAGATGGTGCTGCTGCAGGCATTGGTTATACACTTGTGGAGGATGAAGGGATCTTATTAGATAGAATAGATATGAAACATTTGTTGAAATATCTTACTAAAATATCGAAAAAACATTTCCTGAAACAGAAAGAAGTTGTCCAATTTTCACAATCAGTTTTCAAAATACCGATGTGCGAAACCTGTCAACAATACCCTGAATTCTGTACATGCCATATGGAACACCAAACTAAGGATATACAAGAAGAGTTGAAAGATTTATTTACTTTTACTCCTTTTGTTGGCAAGAAAAATTCTATGTTCCCTGGAATTACTAAAATGGAAGGGATAATGGACACTTTTTCACAATTATATGATAAGACGAAAATTGTCGGTGATATCATCACTAATCTTGAACAATATGCTGGTGTGGAAAATATATATAAATTCCATTCACACATTAAGGAAAATTATCCTTATTTGACTTTTATAATTATTTGGCCACTAATTAGTGTTTTGTTCCTGTTAGGTTTGATGTTTAGTTCAATATTTATGTTCTTCTTTTTCGCGCTAACCGCATGCAAATTTATTAAAACATGGAACTGGTGGGTAGAGAGGAAAATTCAGCTGTTCGCATTAAAAGATAATGCAATATCAATATTACGGACTTACAACACTGATAGAGTTAAGCGGAATATCGCCATTGGCACTTTAGGAGTGATCTCCGTTGTAGCAATAAAGAAGATTTATGATCTTGTTAGAACATATAATTTACTTAAAGTGCAAGGCAGTGAAGAAGTTGTTCCAGTACCTATGCCTGATGAACGCCCAGAAAACGTGTGGAAAAAACCATATGTTAGTGAAATTCCAAAGAGTGTTAAAGTAAAAACAACCACATCTACTGTTTTGACTCAATTGGTGGCAAAAAATATAGTTTATTTTGAAGGTACCAATACTTCAACCAACACTGCTTTCTTTAGTGATATTTTCCCTATAAAGAGTAACCTATGGTTGATTAATAGTCATGCATTACCAGATAACGTAGTGATACGAGGTCGTTTTGTCCGACACACTGCAGAATATCATGGTGGAAATTTCAATGCTATGATTTCCCCCATCAACACAGTACATATTCCAAATACTGATTTGGCATTGTTATACATACCATCTGGTGGTGATAACAAAGACTTTTCTGACTTCTTACCTCTTGACCTACCGAATAAGGTGCGCACACCAGCGAAACTTATTTACAAAAATGAAGACGGATTAGTAGATATTCAGGAAGTTAATGCAAAATTCAGTAGAGTTGGGACTGAAGCCATCCAAGTTATGGGACACAGTTATACTACACAAAAACCTACATTTAAAGGTTTATGTATGGCTGTCCTAATAGCTGATGGAACGGGTCCTGAAATTTTGGGATTCCATTTCGCTGGGACTTCAGGGAAGTGTATTGGAGCGAGTTCTATGCTGTTGCGTGAACAATTGGATGAGGCCATTTATCAAATGTCCATAAAACCATCCATACTAATTTCACATAGCACAGGAGATTTTATACCACATGATGTTGGCCCATTTCCTACACATCATTTAATTGGCGGAATCCATGAAAAGAGCCCACTCAATTTCTTACCTGATGGTGCCGTTTTCAGAGCATATGGTAAACATGATGGAGCAAGAAAAACATATAAATCAACTGTTAGTCCAAGTGTGATTTCCGACTCAGTTGAACAAGTTATGGGACAGCCAAATATATGGGGTCCACCCCCAGATATGAAAGGGTGGCAAAATTGGAATAGGGACTTAGGTAATATGTCCCATCCAAAAGAATTAGAACCAACCCTATTGGCTTGTGCCGCTGCAGATTATCAATCATCATTGTTGAAATCTATACCTCAAGAGAGGATCGATCGTATTTCTCCACTTACCGACGATGCAGCAATATCAGGGGTGGATGGTGTTTTCGGGTTAGATTGCGTAAATATGCAATCTTCCTGTGGTTTACCCATAAATAAACCAAAAAATAAAGTGTTATCTAGGTCCAATATACCGAGAAATGGTATCTCTCAACCCATAGATATTCCACCATATCTGGTTGATGAAATCAGACGAATGGAGGATGTTCTAGCATCTGGTAGAAGAGATAATATACAATTTTCGGCTTGTATAAAAGATGAACCTACGAAAAACACAAAGAAAAAAGGGAGAATCTTTTGTGGCTCACCTATCGCAGCAACTCATATTACTCGAAAATACTTTCTACCAATCTGTAAAATGATGATGGAGAATTCGTATTTATTCGAATGCGCAGTAGGAATAAATGCTCACGGGAAAGATTGGGATGAATTGGCTAGAAATATCCAAAAATATGGACCAAATCGCATGATTGCTGGGGATTATAGTGACTATGATTCTACAATGCCAGCTTCTATAACTTTAGCTGCATTTGGTATATTAATAGATATTGCACGCCGCGCTGGTTATTCAGAACGACAACTGGAAATCATGCGGGGTTTAGCTACTGAAATCTGTTACCCTACATATGAATATAATGGTGAATATATTCAGATTCTTGGATCAAACCCATCTGGGCAAGCTCTTACTGTATTTATTAATAGTATTTGTAATTCATTATATATGAGGATTGCATATTATTCAATATACAGATATAGTAGGACTGAGATATTTAATGAACATGTGTCTTTAATGACATACGGAGACGATAATATCATGTCCGTAAGTGAGGATCGACCAGAATTCACACACACATCGATTGCCGCAGCATTAGCAAACTACGACATATCATACACCATGGCAGACAAAACTGCTGCTTCTATTCCATATATCCACTTATCACAAACTTCTTTCTTAAAGAGACAATTTGTATTTAGTGAAGAATATGGAATATACTTGGCACCAATAGAGGAGATGTCTTTATTTAAAACTTTACATTCTCATCTAGCAAGTAAGGAGCTAACTAAGGAAGAACACGCAGCGAATGCAATAGAATGTGTTCTCCGAGAGTGGTTTCTATTTGGTGAAGAAGTTTTCAATCAACGACGTATGCAGTTATTGGAAATTGCTAAGAAGCATACACTTATGCACCACTTCCGAGATAATCAATTATTAACATTTGATTATTTGGATAGTGAGTTTCGTAATAAATATCTTACCCAAGATATTAGTCCAAAGAGTGACCCTTTGGCAGGTAAGTCCAGTGCATGGAATGCCTCGACGCTTATACTCATAGAGTAGGCATCTTTTAATATTTGTAACCCCCCTTAAGTGGGTTTTTAATTGATGCTTCGGCGTCAAGGATTTGGTTGCAAATTTTAAGAGATGGAGCGTCTAAAACAACAATTTGACAGTTTCTT
>Freshwater_macrophyte_associated_picorna-like_virus_17
AGGTTTTAGTATTCTAGTTGTATGCTCACCAGCATACTTGGTTTAGAGTTGAGAGTCGTCTATATAAGCGGGTCACAACGCTTATACTGACTGACTAGAAAAGAGAGAATTGCTTTCAACTCCTTTCAAGCGGGTAACAACGCTTGTCAGCTAACTACAATACATTTTGTCGTTTTTCAGTACTCTTTTGCCGATCAAAAGAACAGTGTGAAGGAACTTTTCTGACAAAAACAGAACCTTCTAATCATGAAGCAAACTGATAGTAATGATACTTATAATGATGTAGTATCACTTCTAAAATTGATTATCATTAAAGGATTATCGTCCTCAAGATATCACCTATGATTAAAATGGTTGCATTTTTACACCAAACTTCAAAATGCATAAAAAATGTTTGGATTATGTGATGCTACATAATATGTGTGTGTTCAATAGAGTTTGAGATAGCTCTGTGTCACACATAAAATTCATGATGATATATAAGTTAATCATCATGATATAGCATTAGTTTAGATATAACTATAATTATCTCTAATATATAATATAATGATATTTATATATTTGAATAACATATTATCATTAGAACATAGCGCTTATGGCTATATTGCGTTTACAATGCAATTAAAATAAAAATGTACGTTGTGTATTGATTACCATATAAGTATATTGAATACTCTTACTTTAAAGGCTTGCATAACGTTGTATATATATTTAGGATTATTTATATATAAGTGTTCAAAAAGGGGATGAATCTAAGTCAATTCATTACTCTTCATAGAGACTTACTGAAAATACAAATACAAAAATTGAAAAACAAAATATAAAAAATGAAAATATGTTATTTGCTGATCCTTTAGGTCAATGGGATTGCGACATCACTTCCACTCCAGATAAAACTTTTGATGCAGGGCATACTGAAGATGCTTCTCTAGGCGATTTCTTTAGTCGTCCGGTCAAAATTTTTTCTAGTACTTGGAATGTAGGTGACGCTTTTTCTGCAAGATTCGATCCATGGACTCTCTTTTTTACAAATAAGAGAGTTATTAATAGAATTAATAATTACAATTTGTTACGTTGCAAATTAAAATTGAAATTTGTTATTAATGGCTCGGCTTTCCATTACGGGAGATTATTAGTGTCATATTTGCCTTTGGCAATTTTTGATACTGTTAGTTCTACGCGTACTGGAGTAGCTGCTGATCTTACAGAATATTCTCAAAGACCACATATATTTTTAAATCCGACCTATTCCCAAGGTGGTTCCATGATGTTGCCTTTCTTTTACCATAAGAATTGGATTAACATTCCTGAGTCTAAATGGGCAGAAATGGGTACTATTTGTATAGATGATTTTAATTATCTTAAACATGCCAATGGTGCCGATTCTCCAGTTACTGTTTCCGTTTTTGCACATGCAGAAAATGTTATTGTTACTGTCCCAACCACAATAGATTCTTCATCTTTAGTTAACCAGACTGATGATGAATATGGTAAACCTATTATATCCCGACCTGCGACTTCAGTGGCTAATGCTATGGGCATGTTGCGTGAGGTACCCGTTATTGGACCTTATGCTCGTGCCACAGAGATGGTTGCAAAAACAGTTGCTACGATAGCTTCTGCTTTTGGATATTCTCGTCCAAATATAGTGACTGATCCAATGGGTATGAGGAATTTGACCTATGGTAATATAACTAATACAGATGCTCCAGAAATATCTTTTAAAACTTCACTAGACTCAAAACAAGAATTGACAATAGATTCGAGAACAGTGGGTTTATCTGGTCAAGATGAAATGACCATTAAAAGTATAGCTACACGATCATCTTTCATAGCATCAATACCATGGGCCATAGCCAACATAGCAGAAGACCATTTGTTTTCTATAAGAGTATCACCTGTTTTATATACACAATATACAGATTTAGGTATTCATATGACAGCATTATGTTTTGCTGCTAACCCATTTAAATATTGGAGAGGAACATTAAAGTATCGTTTTCAAATTGTGTGCTCTTCTTTCCATAAAGGGAGATTAAAATTTGTTTATGATCCTGGTACTATGGCTGCTTCGACAAGTGAATATAACATTGTTTACACACGTGTTGTAGATATAACTCAAGAAACCGATTTTGAAATGGATATAGGTTGGGGTAATGAGAGATCATATTTAGAGGTTGACAATATAGTTGGTCTTCCTACACCATATAGTCTTTCTACCCTATCACTTGACCGAGAACATACAAACGGAACTTTGAGTATATTTGTGGTGAATGAATTAACAACACCATCCACATTAACTAATAATGATATTTATATTAATATTTACGTATGTGGTGGTGATAATATAGAATTTGCTGTACCACACAACTTGGCAATCAAAGATTTATCATATTTCACAAATCAAAGTGGTAATGATACTATGTGCGATAATTGCCCTGATTATGCACCCACACTGGATACCATAGCAGAAGATGCTATTTATGAATCTACGAATAAGGTGTTTTTTGGGGAATCTATCAAATCCTTCCGTAATTGTCTTAAGCGTTATCAACTACACAGTGCTATAGCCTTTGGAGACACTGCTTCTACAACCGATTATTATGTCAAATTTTCTACGCAAAATTTTCCATTATATCCTGGTTTTGCACCCAATGGTGTTCACTTGTCAAATTCATTGCCTGTCAATATCGTGCACAATACTCTTTTAAATTATCTTACACCAGCATATGTTGGTATGAGAGGATCTTTAAGATATAAAGTGCGTATGTTTGTAGGCACTGCTAACGCTGTGGGTACTTGGACTGTAACTAGATCAAACGATGAATATGTGCAATGGAATACAGCATTGGGTAGTTACCAACTCCCTGCCACATATACTCAATCGCAATTTGCGGCTCAACATTTGAGGGTATATCCTTCTATGTGGAATGCTGCTATTATTACAGGAGCTGCAGGTGCTTTACCTGCATTAGAGTATGAACTGGTGCACTATGATAATAATAGGTTTTTAGGAGCAAAAAATATAACTCTTGAAGCCAATGATATATCACCAGGTAAATATTGTAATGATTTTATAGCTGAAATTCGTGGTGCATCTGCTTATGATATCTTAAATAGATTCGTGAGTGTTGGAGAGGATTTTTCCCTCTTCTTCTTCATAGGTGCTCCAGTTGTTTGGGCTTATACATTATTGTAGTATGCGAGGTCACGTCCGCGATTTGTAGATTTTTTAAATCTATACTACACATAGGTTGGATATGTGTTTTAAAGTTAATCAACTAATTGGGAAGTTATAGTAACGACCAGTTTTGTATACTCAGTCAGATTTTACTCATAAAATCAGATGTAAATTCGTAATCAACGATAACCAACTTGTAGAATGGTTGCATAATGCTAATCAGGTACCTACTCTACTCGCAATGAAACCTGTCCTTTATTAAACCTTTACCGGTGATCCTCGCGGATCGACGGTGTTAAAATCCACTCGGATGGAAACACTTGCTTTTGGTTGGTGGTTTAGGTTTGGTGCATTATAGTATCTCTTCTGACATTAATTTTGAATTTTGAGAGCTATTATTACAGTTCTTGCACATCACTTGTGTTGTGTTAAGGCGTCACGATGAAAATTGTGGTGCACCAACCATTACCATCCACCATTAGATCAACAAGTTATCCTCCGTGTGGTGCCTTGAACAAAGTACCCAAAACCCTTAAGGGGTTAGGGTAGATTTGTTCTAGGCACATTTAATACGTTGAATGTGCTCTGGAACTATATCTGCCATGACTTCCACTAACAATAAAAACATGTTTTTGTATGTGAATAAATATATGTATAAATTTAGTAATGATGTTAAAAAAATATGTGTTAAAAATTGTGTGAATGAAAGGGACATGATAACGTGTAAAGTTGTCCTTAAAGATCTACAATCTTCGGAAATGGATCCTAAGGAATTTGCTCGTTCGTTACAGAAAAGAAAGATCACTAGTAGAATGATTAGTGAAGGAAAAAAGAAATTGAGGAATAGTAAGGTTAAAATATATGATAAAAAACAGTTGAGTGTGATAAGCGATTTTAAGAAAAAGCATGAAGTATCAAAATACATACATTTGAGTGACCTGCATTTTAAAATATTACCAGACTTACCATCAAGTGATAAATTGCTTTTCCATTTAGATAAGTTATTATCCATGCTTTGCATTTTGAAACAATGTAATAGTATGAGTCAGTTTATTTGTACACTGAATTTATACCTAGGCATATATTATGATAGGTCAGTGTTATGTAAAATATTTGACTATTTTGATGAGATATTTGGAGTTTGCTCAGCAATGTACTTAGACAGAACTGACCCACCCACTAGTGGGTGGGCTCCTTTTGAGACTTATGTGCAGAGACAAGGAGAAATCACTCCTAATGATATTTGGCAAGAAGGTTCATTTCCTTTATCAGGCGAAAATGAAAATAACGTGGAACAAATTATGGATAATCAAACTAAGGTTTTCACTGATGTAAGAAGCATTATTAAATCTTGGACTAATATTAAAAACAGTGAGACAGCTCGGAAATTGTATAAATTTATATCTGTGATATTAGCAACTGGTTTGTGTAAACAGACAAGTTTGAATTTCACCTATAAAGGTTTTAACATTTTCCATTGTCAAGCTGAAGAAAAGGTGCAAAATCTTACTGATATTGTAGAAGTCATTATAGAAACATCTATTTATTTCCTTGAAAGAGGACATGAAGCATTTGTAACAAAAGATGCATGGAGACTATTGTATTCTGATAATACATTATTAAAATATGAACAAGATTTTTCCTTCATTGTTTCACACATTACATTAATTGAATCCGATCATTTGGAAGTTTTAGGAATGTCATTGATGGAATTTGAAAAACTAGTAGAATCAGTTTTATTAAGAACACACGAATATTTGAAAATAACTCCAGCAGGAGCTTATAGAAACGTGTTGACTACAAAATTACAACAAGTTGATAGAGTCTTGGTCAAACTGATACAAGTACGTAAAAATACATCCATTAGGGTTAAGCCCTTTAGTTTATTATTATTTGGTGGTTCAGGTGTTGGTAAGACAACTATGTTAAATCCTATACTACACTTTTTGATGAAAACTAATGGTTTCCCAACTGGAGGTGAATCAATATGCACCTTAAATGCTAGTGATAAATATCAATCTGATTATTCTTCAACTGCTACTAGTGTTATAATTGATGATATTGCTAATGCGACTATTGCTGCTGCAGAAGGCAATCATTGTCAATTGATCATTGATTTCATTAATAATGATCCTAAAAACGCTCTTAAAGCTGATGTAGAATCGAAGGGGAGTGTTATGATTAAGCCAAAATTTGTAGTTGGTACAACCAATCGCAAAGATTTATTAGCATATCACTATTCTAATGAACCTGTATCAATAGCAAGGCGTTTTGATTACACTATAACAGTGGAAGTAAATGAAGCTTATCAAATGGAGGACTCACCTATGTTAGATGGTAGGAAAGTTCCTGAAGGAATCCCTGATTGTTGGGATTTTACCGTCGAACGTGTTTGTCCAATAATTCGTGCTCTGGGACAACCAGCAGCTATTGGTTACAAAATAGTACAATGGAGAGGTAGAAATCTTTCGAAAATAAATATGCCCACTTTGTTGGATTTTTTGAAGGAAGAATCAATTAAACATTTCCAGATTCAAGATGCTTTGATCAAAACATCTCAATCAGTTTTTAAAGAAGAATTATGTGCGTGTGGGAATTATAGACAGTTTTGTGTGTGTCCCCCACCACTAGTTAATCAATATAAATTAATTGAGGCTTTTAGTAAGACTGAAATGCTCGTGTTGCGGTCTAAGTATTTGTTACCAATTTATCTGTGGATGCGACGAATTGTTAAAGATATATATCAACAAAGTATAAATAAGATAGTGAGTAAAATAGATGTGTATGGTATTATACTATATTTTCTCTCATTTGTGACTCTTTTTTGCAGTTGTTTATCGATTGCAGTCGTCTCTTATACAACAATGTTCTTCTTATCTTTTTTCACTATTGCATTCAAATTTGATGGTTATGTTGCAAAGACATTGGCTAAATGTGAACGCTTAGATAATGTGTTAACAGTATTAAAAATACAAGATAAAGATAAAGCACGGAAATATATACGTTTAGCAGGTTATGGTGTGATAACTATTTCAACATTGTGCGCTTTGCGCTCTTTGTATCGTAGATATAAATCATTACACAATCAAAGTGATGAGATTAAAACTCCAGAACCTGATGAAATACCCCGTGTCAATCCTTGGAAAATTGCAGAAAGAGAACCTATACCTGTGTCAATTCAGAGTAGAACTACAACGCACGCACAATTAACTAAAAAATGTGCTGATGTGTTGGCACATATGACATGTGTAGAATTGAATACTGGGAAAAGGTTTGCATCTAATGCGTTTCCAGTTTGTAGTAATCTGTGGTTAATCAATAAACATGCAGTAGAAGGTAATGAATTGCAAGCAACATTTATTAGGAGAGATCCTAAAACTGTTGGTAGTAATTTTAAAGCTTTTCTTTCACCTGTGCATATGGTGCCTATAGATGATACTGAATTTATGCTAGTTTATATACCATCCGGTGGAGACAATAAAGATATGTTACCATATTTCCCTTTGACAAGACAAGAGAAGGCTTGCACAGCAACATTATTGTATAAGAATGATGAAGCCATTGTAAAAATTCAAAAAGTCAAAGCTCATCCAAGAATCATAACATCGAATACTATATCAACACGTGGATATGCATATCAGACTGAATATCCTACATTTTTTGGTCAATGTATGTCGGTATTGATTAGTGAAGATATAACACCTAGAATCCTTGGTTTCCACTTTGCTGGGAATACAGGAACTAAAATGGGTGGAGCTTGTTCAGTTACACAAGATGAAATATTAAGTGCAATTGAAATTATTAAAGAGAGATATGGTGTTTGTTTGTCTGTCAATACTGGAACATTAAAATTGGAAGAACAAGGGGGATGTCCTAATGTCAAATTGTTAAATGTGATACATGAAAGGAGTCCATTAAATTTCCTAGATGATAATGCTACTGTAGTCGCTTATGGAGCCCATGACGGTTGTAGACGAAAGTTTACATCTAGAGTTGTTAAAACCATTATATCTCCTTTAGTGGAAGAGATCATGGGTGTGGAATGTAAACATGGTCCTCCTCCAGAGATGAATTCATGGAAACCTTGGCAAGCTGACTTAAATAATATGACACATGTTAAGTCGATATCACCAACTCTTTTAATGTGTGCTGCTAGAGATTTTGAAACGAAAATTTTTGAAAATCTTCCAATTAGTACATGGAAAAGAGTTCACCCCTTAAGTAATGAAAGCAATTTAGCTGGAGCTGATGGGGTATATGGTATTGATAGTATTAACATGAAATCATCTATGGGACATCCTTGGAATAAACCAAAAACACATTTCTTAACTAGATCAGATATACCATTACCAGGTATTTCTCAACCAATTATCTGCCCACAATGGGTATGGGATGAGGTGAATAAAGCAGAACAGGCTTTTTTGCATGGGGAAAGATATTACATGATTTTCCGTGCTAATTTAAAAGATGAACCAACTAAAAATACGAAGAAAAAAGTAAGAGTTTTTTGTGGTGCACCTTTACCTGGTTTGTTATTAGTCAGGAAATATTTTTTACCACTTGCAAAAGTGATTATGGAAAATTCTGAACTATTTGAGTGTGCAGTGGGTATTAATGCCCATGGACCTGATTGGACAAAATTCACTAAACATGTGACACGGTATGGAGCTAATAGGATGGTCGCAGGTGATTATAAGGATTACGATTCTACTATGCCAGCATCTGTTACTTTAGCCTCATTTCAGATATTAATTAATATGGCAAAGAAAGCTGGTTATAATGATGACCAACTTAAAATCATGCAGGGTATTGCTACTGAAATATGTTATCCTATATATGAATATAATGGAGAATTTATCCAAATCTTTGGATCTAATCCTTCTGGACATCCCTTAACTGTTTTTATTAACAGTTTTGCTAATTCATTATATATTCGATGTGCGTATTATTATATATATCCTTATGATGAACATGATCCATTTGATAATCATGTGGCTTTGATGTGCTATGGAGATGATAACATCATGTCTATATCTGAAGATCGCCCAAAATTTAACCACACTACAATTGCTGAAGCTATGGCAGCATATAATATAACTTATACCATGGCACAAAAAGATCAAGAATCAATACCATATATTGATCTTTCACAATGCACTTTTTTAAAGCGCAACATGGTATGGAGTGCCGAGCTCCAACAATATCTCGGTCCGATTGAAGAAACATCACTCTTTAAGACACTACATTGTGTATTGGAGAGTAAAGTACTCACTCCTCAAGAGCATGCAGTCGAGGGCATTAAATGTGTCCTGGATGAATATTTTTTGTATGGAGAAAGTGTTTACGACGATCGTGTTGAGAAATTGACTGAAATATGTCGAAGAGCCC
>Freshwater_macrophyte_associated_picorna-like_virus_18
CACGACGCTCTTCCGATCTTGCGAAGTTGTCGCCTTTTGACGACCGTTTTGGCAAGGTCGGGAAATACAAGATGAAAGAAGGGTTAGACAAATTGTTGATGGCATTGATAAAGGAGATATCTTTTGATGCTCTTGGATCATGCTACCGACTTGAGTCTGTCACTTTTGAACTCTATGATCTCGACCCGGAAACTCCTACTGAACATGGTGCGTGCAATATGGTGGTGTCCCACCCGGAAGACATTCCATCGTCTTCTGTAGATGGATATGTTGATCGCAGTGATATGTCGATTAGCAGTTCGTCTGAATGGCCTACACCCCCCACGCTCCCGCGTGAGGGTTGTAAAATTGATTTACGGAACGGAAAACAATCTGATGATGAGTCTGAGTCTGAGGTGTGTAACATTTCGGATTATGAGTCTGAGTCTGAACCTGAACTAATGAATGGGTATGTTGCGGAAAATGCGACTGGAGTGGTACAAGCTGCTTCTGACCGAGTACGTGACTTGCTTACTGGAACACCAATCTTGGAACGATATGGACCAATGGATTTGCCTCCCTTAGTTCGACCTTTGACGCCGCAACCTGTTGCTGCTCCACGCAGAATCAGGACGCCTCTTCTAGGTACTTCGGGAACGGCTGTGAACAATGATCCAACTGTGACTTTTCGGAATACTCTTGAAACTTTGGATATGCATACTTTACGTAAGGATGTCTTGCCTGAGGTGGCTGAGTATATTGATGAGACTCTGAACGAAAACACTCGTTACCATCTGACGTTCAGGAAAAATGCATATGCTCGTGAGTTAAGTGCGCCTGTTAGACACAGTGACTGGTGTGCTGAGAATTCATGCGACAAGTGTGAGAATCAACATCGGATTGGAACATGCCCTGTGGACAAGACTGATTGGAATTACTTTGGAGGACATGAATTAACGTACCCAAGCGGATATGTGCAGACCATGAATCGCGTGTTTGAATCTGCTCGAATAACACTCTCTCTGACCGAAAGAATGGGAAGGAAGGCTCGGAGTAAAGTGCTTAGGGAAGTGAGAAACAATCCGTATATTATTTATGGTGGTTGGATGTCTGAGATGGATTGGATCCGCTTAGGAAAACATCCACAAGCAAATGGAGCTTTGTTGAAGAACGTTTATTTGGTCCGTAAGGAACTAGGACGTTTCGATCATGAGCTAAAAGAACGAGTGCGCTACGTTGCTGAAGGTCCTCCTGAGTGGTTTGAAACCTTGTGTGAACATCTTGATGTTGATTGGGAGTATGGTGCAATGTTTGTGAAAACTGTGGGCTCTGTGACGTGTGATATGTTCTCAAGTTTGTGTTCTCACATATTTGAGAAAATGCGTGGTTGGCTTTCCTTTTTCTTTGGCGGTATGAAGTCTATGTCATCTGATCTATTAACTAAGTTAAAATCGTGGTTGATGGATTTATCTGGTAAAGTATTTTCTGGTTTATCTGGTGCTTTGGTGATGGAAACTATTAATCAATGGAAAAAGGTTTTATTACGTGCTGGTGCTATGATTGTTGTCTGTTTGTTGGTCATCGTTGGTGTACTGAATCGTGGACTGTTGACAGCTTTCTTCAAGGAGCATATTCCAACGCGCTTCAAGATGCAAGGCTATCAAGCTGAGGGTGATGTTAGTGTGCAAACCATCGCTATAATATCTGTGATTGGTGGTTCAATTTTAATGTTGAAGGGTGCTGATCTTAGGAAACTGCGTGAGCGTTGTCTGTTTTTGACTGCTGCGATGGCTGGTGGAACTGTAATAGCAAATGCGGTGTTGGGTTTGTTTATGTTATTACCTTTTTGTGTCAGACAGTATTTTATCATGAAGTTTGGTTCACCTACTATGAGACTGGAAGAAGACCTAATCGCCTGGAGAAGTCGTACAGAAACTGTGTTTCAATTCTGTCGAGTGCCAAACGTGGTTGGTTCAGATGCATTTCGTGAAGAAGTCAATCAGTTGTTCACGGAATCAAGTGAGTTGTTGACGCGTTGCAAACAATTGAGAAATCCTAATGTTGGGCTCTTGCTTAAGTATCATGCGCATCTTTTGAAGATTCGTTGTGATCTTGCATTACGTGATACTGGAAATCGATCTCGTATTGAGCCTTTCTCCATACATCTTTTCGGAGAACCAGGTGTCGGCAAAAGTCTCATAGTTAGCAAGTTGATATCTGAAATGACAGCGGATTCTGATAGAGGAGCAATCAACAAGAGCCAGTTTTACTATCGACCAATTTCTGATCCATATTGGTCTGGTTTTGTTGATCACACAGCGGTAATCTACGATGAATTTCTTATAGGAACAGGAAGCATTAATCTCGGTGAGCTTTACAAAGAGTATCTCGACTTGGTTTCTACGGGTGCATTTCAGCCTCCAATGGCCAGTTTGGATTCAGTTAGTGTTGGCATCAAAGGATCAACTGCAAGTCCAAGAGTTGTTGTGACGATGAACAATGTGGCACATCCCACAGTCAGAGGTATAGATGATCTCAAAGCTCTGTACCGCCGTCGCAACTATGTCATCGAGATGCAACGAATGCATGGATTCCACGGAAAATCGCTCAAAGAGATGGATAGGGAAGATATAAGGGCCATGAAACCTTTTGGATTTAAATTGCATCCTATCTACCCTCCAAGTGGAAATGTTTCAAGGAAAACGACACAGCGTATCTATACATATGATGAGCTTGTTGAAGTACTTAAGGAGAGTTTCAAAAGTCATGAGACAACACATGCTGAAATAGCTGAAGTACTTGGGTTAAATGTCTTGGAAGAAGAGTGGTCTCCAACCACTTTGTTTAATAAGACTAGAGCTCAAGCTTGTGGAGTGCCAATGGGTGAAGTGAAGTCATTGTGGCAAGGAATGTCTGATTGGTTCGGTAAGCCAGCCGAGTTAATAAGATATTTTGCTCAAGGACCTAAGCCTAAGCCTCCTAAAGATCAAGCTAATGTGAAGACTGAGAATCGCTTTGATGTGCTCAATAGTTCTGATAGTGAAGATTATGCTACATCGTCGAGTCAACCTGATAAGAGTCCTGAAGCATATCCTAGAACTACAAGATCGAATCCATTCCTATTATCAGAAGAGGAAGTGCAAGCGGCTGTACAAGACAGATTATCAGCTGATGAAGAAGCGCGTCAACAAGAACATGAGCTGAATGTTGGTCTAGAGCGTTTAAGGAAGGTGATGCCCATTATCACTGAATATCAACGTGAAGAAGATGCTTTTGATCTTGAAGAAGACCAACCTGAAGAAATGACAGAAGAAGAAGTACAATTTCCAACGAAGCAAGTTTACCACAAGCTTGCTGAAGACAATCAGTCAGAATACTGTGGCTATCCAACGATTTCTATGTCGGATTTCATCAGAATGAAAGAGAAAAAGTGGAACAAATGGCTGGTTGTAATTGGTGCCACTGTCATCGGCATCATAGGATTTTATTGTATTCGACGTTGGATGCAGGGTGAAGACGAGGAAGATGATGAGTTTGAATCACTGATTTTCTGTTGTTGTGAAGGTGGGACCACGGCTGGACCTACGATGCACAAGAAGTCAGGTAAGAAAGCAAAGAATCACGACAGCCGAGTTGATAAGTCACAGCCTCGGGTTACCAAATCTGAGAAGGTGGACTGGCGAACGAAAGCTTCAAGAGGTAGGGCACTCAAAAGCGGAAAAGGCAAGAAACACAAAGCTCATGGTGGTTATGATATGGCTACCGTCACATTGTCTTATGGCACGATCACTGTTAGATGTATTCCGTTGTATGAGAATTTCGTACTTTCGTACACACACGGAATCGAAGCTTTACTACACGCCGCTGAAAAAGACAAAGCGAAGTTTTTCAACCTGTCGATTAATGGAGTCTTACTCAAAGAGGTACCAGCCTCTGCGGATCTTCACACTTTCATCGATGGTGAAGATGTGAGTATGTACAAGCTTGATGTGCCGCAATTGAAGAAGTTCAAGGATATCAGGAATCGGTTCTTTTATGATGATCAAATTGAAGTGATGAAGAAAATCTCATGTTGCATTTGGCTTGAATCTGGCTGGACGTATACCACAGCTGAAAGACGAAGTGGAGTACCATATGACGGAGTTGTTGGAGGAGAGGAAGTAGTGTTCCGACCTGAAAATGTCTTCGTTTACCGTGCAATTAGTTGTTATGGTGATTGTGGTAGTATCCTATGGAGTGCAGATCCACTTTTCCCTGGAAAGATTCTTGGCATGCATGTTGCTGGGTCTGACGAAAAGGAAGTTGGATATAGCGAAGGTGTTTCTGTGCGACTGTCACGTGATTTAATAGACGCCTTGATTGATGAAGTAGAGATCAACGAGTGCTTGGCGGATAGAGGATTTGTGACAGTACCACTTGAACACACTGCAGAAGGAGGTTTTCATGCTGAAGGTTTGTTTGATCAAGAATGGCCAAATTGCAAAGAGATAAAGCAAGTCCCTAAAGAAGAAGTCATTCATCTACCAAGGAAATCAAAGCTTAAGCCATCTCTTTTATATGGACAGCTAGATTGGGAATCACGTAAAGAACCAGCCATATTATCGGCACATGATCCACGAGCAAATGGACAAGACCCAGTCGAAGTTAATCTGACACAGTTGTTTCAAATTGAGAAAGTTGAACCAGACATTGGATTGGTTTATGACGCAGCACAAGCTTCTTTATCATGTCTCAGAAAAACGCTCCAATTTCCAATTGGGAAACGAATTTTGACATTTGATGAATGCTGTTTCGGTATTTCAAAATGGTTGAAGGCATTGAATGTAGCAACATCTCCAGGATCTCCTTTAGTTTATGATCGTGAGAAGCGAGGAAAGCAAGACTATGTATGGTTCGATAAGGATGGGAATGGATGTTATGATCCTATCTTCAAACGTATGTGCGAGGATTATGAGGAACAAATGTTCAAAGCTCATCGAGAGAACAGGATGGCCGAATTCTGTTCGAACCACAAGTTTGTTGGATATCTCAAAGATGAACTCAGAGGAAAAGACAAGATTCAACGATGTAAGACGCGTGTGATTTATGCAAATGACTTAATCTCAATGGTCATTATGAGGAAGTATTATGGTCATCTTTTATGCGCGCTCAACAATAGCTGGGACAAGAGTTGCTATGCAATTGGGTATAACCAGTACTCATATGATATGGAACACATGTACCAGTATTTGAATCAAAATGGAAAAGCTACATATATTGCCGGAGACTATGCGGATTACGATCTGAGGAAGCTACCTGCTGTGCAAGAATCATCTTATGGTGTGTTGCATGCTCTTACTGACGGAGTGGCGCCTCCAGCACTTCTAGAATTTATGATTCATCACGAGACAAAGAGTTGGATGCAATTAGGAAACGTAAAGTATCGATCTGAGTGCATACACACGAGTGGTAATTTCTTCACCACGCCAGTGAATGTACAAGATAATGACATCAACTTGAGATACTGTTTCTATAGATTGTGTCCCGGACGATCATTTGATGATCACGTCAAAGCGAAATATCTAGGAGATGATCATGTGCTTGGAGTAGTAGGTTGTCCCGAGTTTAATCCACTCGCGATAGCTGAAGTCATGAAGGAGTTAGGGCAAGTTTACACATCTGCTGATAAAGGTTCACCACTAAAACCAACGCGAGAAGAATTCTCAGATATCACATTTCTGGGAGCTGAAATGCAACTAGTCAGAGGAAGATGGTGTGGAGTGATGAAGAAAGAAACAATCTACGAGACTTTACAATGGACTCGTGACGACAATGCTAGTTTACCATTAGTTGTGAGGACTATGTTGGAGTTAGCAGCTGTTCGAAACGATGATACTTTTGACAACATTTTGATGTGTCTATGTAAGTTTGATGAGCGTTTTGGCACTCATCTATCACGGATCGAGTCTAGAGTTGAGTTACGTAGGATTGTACCTGAACGCACTACTGGTTCTGGTTGGAATTTCTTTTGGGAGTCTGATCAGGGCGCAGTAGGACCTAATGGTGGTGTCCCACCTAGTGCAGCCAGGCGTTACCGCGCGCATGGGCACGAACCCGGGCTCACGTCTATCCGGTCGGCAACGATTGGTGTGGCAGATGAGTTCACGACAAGCGGGCATGAAATGATGGCAGGTGACGGAATAAATGAACAAGAGATGGCTCTCCAGTATGGTACTGATTCCAGTGTCTATCGGGGAGTAGTTACTTGGGATGCTTCATCGCCAGCCGGAGCGATAATCTGGTCTGCTTCGATTCCACAAGGGCTCTTAGGAATGAACAACATTGACAATTTGCAAAATATGCCATTTGAGAGGTATATTTATTTCACAACGGATGTTGAGATCACATTGCAAGTAATTGGCGAACCTTTTCAAAGTGGTTTGTTAGTAGCTTTCTTTGTACCTTTACATACAGTCGAAGTCACTTCTCAAGCACCAACAATACCGAATTGGATGACATACAACCACGTAATATTGTCACCATGTCGCTCTACAACTGCTACTGTCAGAATTCCATTCAAATGGTATCGAAACGTCATGAACACTTATGCGATGGCGGCAGGAGAAGAGAATTTGGGGACATTGTTCTTGGGAGTTTTGACTCCTTTGAGGTCTGCAGGTGCTGAGTTGTCAACAACAGTGAATGTGTATTCGCGCTTTCCAAAAGCGAGGTTTACAATGCCACGACCTCAAGCGATTACACAGCAAATTGATGATTCAAGAAGAATTCCACGTTATGAAGTTCTTACAGGACATATGACTGGAATAAGAGAGCCCAAAATGGAACCTAATCAAACTGGTTTTCATGCTCAGGGTGCTTCAATGAGTACAGTGCCAAATGTTACGACTTACAACGTGCGAAACAATTACACCGGAGCGTCGATCGCTGGTGATGTGCCTATCAACTTGACAAACAAAGCTGACGTACGAAGTTCTGCTACAGCTGAAGGATCATTGGACATTCCATTAGCAATTCCTTTTGACAATCCCTCAATTGCGGGACCCACAGTGCCTTGTCATATGGCTATGCCAGGGATGAGTAACATAAGGGGCCTGCGACCTGTGCGGAGGATGGATTTGTGCCATGATTTAGTAGGTTTGCAGCACATGAAATACAACGACTTGAATGAGACGGACATATCACATGTTTTGTCCAGGCCGATGGTGCTTGATACGTTAAGTTGGTCAGTTGGAGATACTGTTGGTACTATGCTAGGAGCTTGGGATATGAACTCCTTATTTGGGAAGAATGACACTGCGTCGTTACTTTTGAATATTGGAACAGTCGAAATACCAGTTGGTCTATCTTGGTTGAACGAGTTTTGTTTTTGGAGAGCAGATATTGAGTTTACATTTGTAGTCGCTAGAACTAATTTCCACAATGGACGTTTGGTCTTTACTACTGCATATGGAGCATTGCCTTCACAGGCTGTACCTGCTAATCGGAACATCTTTTACAACGAAGTTTTAGAATTTTCTGGTGATAATGACAAGCACAAAATTATCGTGCCTTTCAATTCAGCAAATTCCTACCTAGCAACTGTCAATGGAGCATCTACTGGCTTAGCTAATCAAATTCAAGACAACAGCATGGGCATAGCATACTTGACTGTCCAGAATCAGTTGAGAGCACCAGAAACAGTAACTGGATCACCTGATATTGTTGTGATGGTGTCATTTTCAAACGTTGAAGTCTATGAGATGAAGAACACCCGGACTGTTTACGGACAGTCGCTAATTGAAACAACGCCGTTCGGCCCAAGAGTAACTGAGCTAGCAGCTTTACGCAATGATGGTCCTCGCTATCGAGCGCAGGGTGGCGCAATGCCTGAAACTGAAACAACAGCTGATTCGGAACCGGAAGTACAACAAGTGACAGCGACAGAAAGCAAAGTCGATCACAGTGGTGCCTACATGCCTTCCTCTAGAGGAAAGTATCCTATGATTATTCGTAATCTCTTGGAACCAGAAAGACGCTTCAAATGTATTCGAACTCGCAATGAGGGAGCTAATGTTTTTCACATAGCTAATGAATGTATGTACATTCCTGTGACTCCTTTTGGATCAAAGGTTGAACATTACGGCGCATGGAGTGGTTCTTTGAATTATCGTATTATATCAAGGGGTATTCATCTCAATGAAGTTATGATGGTTTATACAACTGGTGTAGTTCCTAAGTCTCAGACGAGTGGACTCATGTATCCAGGTGTATTTTCTGCTGATGTGAATGACGCACGAATAGTCGAGTTGGGAGCCTTCTTCAGGGAAGAGATACGCGGAACTGATTTGACAGGAGCAAGTGTAGAAGTAATGTCAACGCCGCTTACACCATGTGAGACTACGGCTACTGTATCAACAAATGGGCCAGTCGATTATATCGACATTTGTGTGCCGTTCAACACGTTGTTCAAAATGTTACCTACATGTTGCAGAAGAGTAACCGGTACGAGTGGAGTCCGGTACTTCATTGACGCAAATGCAGTAAAC
>Freshwater_macrophyte_associated_picorna-like_virus_19
ACCACCTGTTCATTTCCATCATTAAAGCACACAGTTTGATTTTGCTCACATCCTGAAGTTGTTACAAACACATTATTATTATTTGAAAAATTAGCAACACGGGTAATAACATCATTGAGGTGTGTTATACACAATGATGTGTAGAATTTGGGGCAAAGTCCTAAATAGGACGTATGATAGAGATCACCGCCAAATATTGGGTAAAGCCTCCAATGTTGAAAAAATTCTGTAAACTCAACATTGTGGTAACCAGAAACACCAATAGGATCAATACTCTGACCCTGAGCAACAAGTTTTAAGACATTTGGGGTCTGTATGGTTGTCATAGAATTGTTCAAATTGAGTTTATCTAACAATGAAGGTCTATAACTAGATACATACCAATTTTCATAGTAATCAAAAGTATTTAGAACTCCACTGTAAAAATAACCTTGCAAATTGCACTCTTGTATGACTTTATTTATACCATTACGGTAAATTTCAAACTTTTCCTTTCCATAGAAGAAATATTCGCGCGCAACGTTATTAATAGCTTCGACTGATTGCTCTTCCAAACTCAAGAAATTGCTCTTAACATGTGAATGTAATATCTTATGTAGAGTAGCCTCTTCAATTGGTGGCAAGAAACATTCATATTTCTCACTCCAAATAGCGCTTCTCTTTAGGAAAGAACATTGACTACCATGTATAAAAGGCACACTAATTGCTTCCTTATCTGCCATAGTGTAAGTAATGCCACAAGTGGCGAGCATAGCAGATATAGTTGTATGGTTGAACCAGTCAAATTTACGTTTAACTGACATCTTATTGTCATCACCATAACACACTAAGGATACATTATTGAAGAACAAATCTTTTTCAAGAGTAGGGTTCATTGCATAATATGCATAACGCATATATAGTGAATTTGCTATATTATTCAAGAAGACAGTAAGAGAATGACCAGATGGATTGGACCCACTAACTTCTATATAATCACCATTAAATTCATAAATGGGGAAACATATTTCAGTAGCTAGGCCTTCCATAATCTTAATTTGATCTGCAGAATATCCAGATAATTTAGCAATATGTATGAAATATTTCATAGCACTCAATGTAATTCTGGAACTCATAGATGAATCAAAACTCTTATAATCACCAGCGATAACACGATCATCACCAAATCTTGTCATATGTTTATTCAATTTAGTCCATTGATAAGAATAACAGTTTAATCCAACTGCACATTCAAACTTCAAAGGATTATCCATGAACAACTTACAGATACTCAAAAAATACTTGCGTAATAATATTAATCCAACTAGTGGAGTTCCAGCAAATACTCTAACTTTATCTTTAGTGATTTTAGTAGGTTCATCTTTGAGATTACATCTGTTAATCAAGTTAATTCTTTCTCCGCGCAATAATTTATTCTCACACTCACTTACTTCATCCCAAACTTCTGGAGGAGCATCTCGGGGACAAGAAATACCATCTACAATTCTCTCAGATTTAACTATAACTTGAGATTTTGGTTTACACAATGGCCAACCGGTGGAGGCTTTAAGATTAATTGGTTCAAAACCAGATATGCCATCCAAACCAGATAAAATTACATCATTACTTATAACGTGAACACCATCTAATAAATTTTTATTATTACTCATGTAGTGTTTGAGTGTTTGTGTCAAATCAGTATAAGCTTGATCCAAAATATCTGGATTCACACTAGTTAATTTCGAGACATTATTCAAGTAAGTTTGCCAAGGTCTCCATGTATTCATACCTTTCGGTTTACCATAATTATTGGCAATACCTAGATTCTTAGTCACAGCACTAGAAATTAATGTATTAATAACCTCACTATGAAAGGTACGAGTAACACCACTGTGAGAACCTAAATAATATACCTGTTGACCCTCAGTCAAATAATTTATAGGTGATTTGAGCGCAGGTTTATTTACTGGTAGTATGTTCAATTCAGGAAAGTATAATTTCATTTCTCCCTGATCAACTAGTCGCAATGCAGTGATATTTTTTTGAAAGAAATCACTCAAAGTGCTATCTATTTGATCTTTGGACAAAAACATTGAAATTCCATCTGGTTGATCAACTACTCCAGCAATATGCATACCCCAAATGAAAGGGAATCTATTTTCTCCTATAGCAACTGCACCACAAAGTCCTTTAAATGTATTATATTTACACTTATAGTACATAGATGGGGCAGAAGCATAATTTATAGTTCCATGAGAATCACTAAACTTCTGAGTAAATGGTACCATAGTACAAGGTTGCTTAGAAATTGATATTTCACCAGATTTATTCTTATATATCAAAGTGGAAGAATTGGAAGTAGTATATGATGAACTAAAGAATCGTAAGATACTTTTCCTAGGACAATCACTAGGAATATATAACAATGCAGCATCAGTATCACCTATCCTAATGTAAGAATTTTCACCTATTGCACAAGTGTGATTCGCACCCACTATGTTTGAACTATGGTATATAAATTCCAATTTCTTATAATTTCTTGAAATCACATGATATGGAACTAACCACATACAAGAAGTAATATACAATCCATTACAAGTATTGTGTCTACCTTGTTCATCATCGTGGAGTGCAAAATAACACATGTTACGCTGAACAATACTTTCTAATTCCACTCGTGTGATAGTGTGAACCTCTAATACAGGAGGTACTCTTTCACATGGTTTCCATATATTGATTTCATCTGAAATTTTAATATCATCTAATACTGTATTATCTAGAGTAGATGCATTATTTCCTTGATCTTTACATGTTCTTAATAAATATTTCATTGCAAATTTCTTCAGGAGATAAATACATCCCAATAGTAACATAATAACAATCATGACTTTATTTATCTTGAAATATTTTTCTAAATCAAATTTCCAGTTATTAACCTTATCCATTAATTTTTCTCTATATGTGTTTTCAAATTTAAACATATGATTGTAATGATAGGTAACATAACTTTTAGTAAATAGTAACAAGATCAAGATCAAAAATATAGTAGTCAATAATTGCATCAAGTAGTATGGCATCCCAATAAGTTTAGAATAGAGTAGAACAACTGTCATCAATACGAAAAATGTGGATTTTATAATGCAAATTACTTTATCAATTTTCACTTGAATGTTTTTATGATTGAAATATATATATAATTTACACCACATTGGTAACATGTGATATAAAATATCATACATTTTCATCATATATTCATGATAAAAATATTGAGTTTTCTCGATAGACATACCTTGTTCACTCATGTTAGTGCAAATATTACACCAATGTGGATAGGTGTGATGTTCACATAATTGCTCTTCAAAAGTATTAATTGAAGATTGAACTAAGGCAGCTTGCCCACTAAAAAACTCAAGAGATTTCTCATTCAAGAAATTCAATAAAGTTGGTAAAGTGATGTTTTGCAAAATTTGACCTTCGTAAGAAGCAAACAAAAATTTCACATCAACTTGTGATTGACCTTGTCGCGCATATTCTACATCAAATTCCCACAAATCCTTCTCATGTAATGGAACCTTGTTAGCATCTAGTCTAGTTGAATTATTTTCACGATATTGAGACTTAACTCTAGTTGTGATAATATATTCAAATCGCGACAATATGGAAGCAGGGTTATTTGAATACATGTTAGCTTGCAGTGATTTAACATTAGTAGTACCAACAACAAAACGAGGAACAAATGCTATTTTACCTTTCATATCGGCTTCTGGCATTAGTGCATATTTAGGTTGGTTATTCACTATGTCAATAATAATCTGCAAAGGAGATTCTTGATTCATTTCTACACGAGTGTTGGCAATATCATCTAAGATAATCGTTGAATGATATGATCTATATTCAGATTGATATTTGTCATTGGCATTTAAGGAAATTATATTATCCTGTTTAAAATCCATTTTATTCACTGAATAAAGAGCACGCAAAATATAATTTATCATAGAAGACTTACCAACTCCAGTATCACCAAAGAGAAGGAAAGAAAAGGGTCTCTCACGGATAGAGGCACAATTTCTATCTCTAATTAGTGTTTCGCGTATACCTAATATTTTTTGATATTTTATGGACAAGTATACCTTATCAGGTCCAGAACAAGTCTTTATCTTGTCTGCGATATGCGAGATAGTATCATTAACAAAAGCTTCAAACGTAAATCTATCAAGATTCAATGTTTGTAGTTTGTCTTCATTATACGCTGCAAAAGCTGACAAGCATCTAGCCACTTTGTCTTCCAAATCAAGAACACTGCTATGAGTTTCAAAAAATTTTGATATATCTCTGGTTTTGAAAACTTCAAATAGTTTTTCAATGAAATAAAATAATGATTCAATAGTATATATTATAAAGTCATGAGGTGTTGATTTCACCCTATCTACCTTTATATTATTTATTTTTTCAATCATATCTTTTATTTTCAAATTACTAATTATTTTGTGTTTCAAAAGACCAATGATAATTTCATTTATTTTAATTGTAACATCAGAATTCAGCACATTTCTCAATTGATAATACACTTTCTTAACATTATCAAAATGTTCATGAAAAGTATTTTCCTCAGAAGATTGTGGAGAGAAAAAGAATTGTTTTACATCTATCAAAAATTCGGGAATATCTAATGCTTTTCTACATATCGACATAATGACAGCATCATCTGTGAAATTTTGTAGAAATAGCAATGTTATATGAATAAATTGACTAGAAGTAACACAATGCTTAATTGATGCATAGTATAAAAAACAACATGACCAAAACTTAGAAAAGTTTATATTGATGTGCCTAATATACGCTAGATATAATACATTGAATATTTTAAAATCAGTCATTTCCCAAAAGTCATTTGGTAGATTGTAAACAGACATCTTATATTTCATTGCAAATATATATAACCAATTCACCGGAGATAAAAATAAAGTTAACAGACTCCAAGAATTAGATATAAATACTAGCAAATAATAATACAATGGTTTTACAAACACAAACTCACAGT
>Freshwater_macrophyte_associated_picorna-like_virus_2
AACCCATCCAGCACTGGTTAGACTGGCATTCTTGGAAGGCGTATGTCAACGGCTTCTAATTGATTGTGAAAGCATTGATCTCGTTGATCTGTTTGGTTTCACTTTCGAATTCTTGGTGTGAATTTAAAAACACCGCTTTTGGGAGCGTTATAGCTTAAATACTCCTTGGTGTCCCGTAGGAAGGATTTTAGGCATTGACCAAGTTCTAATTATTAGACGAAACATGCCGAGACAGATTTTGTACTGGTCGGGCATTATGCTCGAGCAGTTCATTATTTGATCAGACAACTGGGAGAGTCCAGTGACTTCCTGATAGTAGGATGGCAGCACGGAAAGACGCGCATTCCCCAAAAACTCTCTCACTATGGCTACAACTAACGATAAAACCAATACTTTTTCTTCGCAAGTTATTCTTACTGGTGCTCAATGGCGTAAGGCGCAAGCCCCCACGCCACCATTGCTTGTAGTTATAACGGGTTCTGCTCGTTATAGCTGGGATCAAAAACCACCGATTAAAATTCAACGCAATAATCCATTGCGGCTCACCTTTATTAATGCAGTTGATGAAGGCGAGCATTTGCGTATGGTGTGTCGTAATACTCAACAACGAGTGGATCTTTTTAAGGGGTGGTTCAAGTTTCCGAGGAAAACTGTTCCGCGTGAGAAGAGTCAGCAAATGGCTGCTGAGCTTCGAGTCAAGGAGTTGGAGGATGAGCTGTTGGAGAGCTCTATAGGAGATTTTAAGCCACAATCTTATCGTAGCGTGTGGCGTAAAGCGCCTCGCAATCCGAAAATTACTAAAACTTTGTTTCGTGACATGGAAGTGTTGCAGCCAGCACCTCAACCTCCGCCATTGCCGTTGTGGCATTCTGAGGCTAGAAGGCGTAAACCTTTGTCGGCTAGACGTGCTTACGCCGAGGAAATTGTCAATAAACATTATGAATTCTATCATTTCGACAATTTAGTTAAACAAATTTTGGCGTCAGTTACTCGAGCTGGTTCAACTGATCCGGTTGCGCTTCGCACGGCCATAGGATTTTTGTTGCGAGCTAGCACTGATGTCCGCGCCGTGTTCTTGGAGAAGCTTCGCAATTTGACTAAATCTAGTTATTCTAAGCAGTTTGACAATGTTCGTGCGGGGTTGCTTCGAGCAATTAAAACTTATGCTAGTATGAATTGTAGTGTGGCCATTAGAGCTTATGCTTTAGCTGAGTACTTGTATGGTTGTAGTAGTTGTGGTCTTAATTCTGTCACTGAGGAACCTGTAGATTGTAATTCCCAGGGTCTTATGAAAACTATTGGTGAAACTATTTTATTGGAGGGAACTACTATTGTAGCCTCAGAATGTGTTATACATGGTATGAAGTATTTAACTAAGGAATTCTCTAGAATCTTTGCTCCCTTTGATAGGGTTAATAAACATTTTACCAGGCTGATGATCGCAACTATGTGGGCTATATATGATTTTGCTAATAAAGTTCCAGTTAAGATGACCATGGCTCGTTTTATGACAACTCTTATTGACTTGGCCTTTGAGCCTGAAATTGAGAAATATATTGTATCGGTTTTGAAACATACCGGAACATTCGTGACACAACTTTTTATAGCGGATGCTCTGGAACCAATATTAACTTCTCAAGGTGGGCCACAGGCTACTATGACAGCGGCGGGAAACTTATTTAAATGTATGTATAAAATTATATGGGCGTTACTATTTGGAGCAGCTCCGGAAGACGAAGCTACTTTACGTATATGTGATAATCGTATTAGATCACTCAGTAATGTATTGCAAGCTGGCAAAACTATTAATAGTGTCATTATTCCTTTTATTGCGCAGGCTATTAATGGTGTGTGTGAATATGCTTCTGGACATTGTACTTTACAGCAGATGTTACAGGGTAAACAATCTAAATTTCAATCTTGGTGTAAAGATGCTGATAGATTTACTAAGCAACACAACTTAGGTCAAATCGATCGTATTGTACAATTAGATCCGGCTGTTGGTCAACACCTCATTAGGTTGTTAACAAATTTGGAAGTGCTGTTGTGTACAGAGGATGTAGAGCGTATTCCCACGGCGATGGGAATTCTACTTAGAACTAAATATGTTGAATTTTTGAATGCTGCACGGAGAGTACGTAATACTATGGCAGCTAATAATAGTCGACCCAAACCATTTACTTTTGTCTTAGAAGGTCCTCCGGGAATTGGTAAGACAGAGATGATGAAATGGGTCACCGAAGCTATGTGTAAGGCTAATGGCATACATTGGACTGGCTGGGAGACTGCCTCTTATCAGAAGAGTGAGAACACTGCTTTTTGGGATGGCTATCGTAATCAACCAGTTATGTATTACAATGATTTATTTCAAATTCAAACAGAGGAAGCTATAACTAATGCAGCTATAGAGATAGTTAAAGCTAGTCAGACGTCCGTTTATCCTTTGAATATGGCGGACGTGTCTGATAAGGGCTCCTATTTCTTTAATTCACCATTAATTTGTGCTGACACTAATGTTAATTTGTCTGAATACTGTGAAACTACTCTAGGAAAATTTATGGCTGACCCAATGGCGTTGTTGAGACGTTTTGATGTTAGAGTATTTGTGTCTGTTGATCCCACTAAGGGTATTACTAGAACTATAGGTGGATCTACTACTGTTGTTCCAGATATTAAAGCCAAAGGATTTGACCCTTCTGTATACATTTTTACGGTTAATAACATTAAATATAGATGGATGGATTTCCTTAAAGTTATGGCTCGTAAATGGGTTGAGCATAGGCGTAAATATGCCACTTTAGCCACGACTAATTTTGATTTCACTGAATTAGTTTTAGATACTTGTAGGTATGAATTGAAAACTGGTGGACAAATAGATTATCCTAACGATACTAGACAGTTTCCGGAGTTACCAGAGGTAGTACCGACTCCTGTACCAGCATCTGTTCAAAGTTTAATGAGTGATATAGATCAGGCTAGAAGAGAACTTGAAGAGGATATTGATATTGCTTTAGCTACAGGAGCCGCTGACACTCATCCATTGGTTGAAACACAGGGTTTAAATCATTTTATTACTAAGTTGGCTTATCCAGGATATTCAGCATACGCTGCCGCTTTTGAACCTAGGACTCCTTCTACGTGGCAACGCGTATGTGCTCACGCTAGTGGTTATAGTAATCTTATGGGTCCACCATCTAAGACGGAAAAGTGTCTTATTTTAATTCTTAGGTTGTATCGTATGATTAGTGGATCTACCATGTCTGAGTACATACACGATAGTGCTAAAATTGCTAGAACTTTGAAGATATGTGCTTTGGGAGCTACAGTAGTTGCGGCCTTAACTGGCTTGTATTATTTGTTTCGTAGTTCTAAGGGAGATTCGCAGAGTGGTGAAACTAAAACTAGAGTGTATCGTAGGAATGTTGATGGACAAACTAAACCTATACAAGTTAGTAAGCGTGTTGTGTTAACTGTGCCACAAGGGCAGCCGATTCCTGATAAGGTCACCATAAAGGATCAGACTTATAAATTTATTGAATCTTATGATGACAATGGTAGGATTAAGTGTTCTTATGAAACATGTGGGAGTAGAGCACCACATTTAGCTTTACATTTACCTGAAGGCTATATTACGCCCGAAATTATCACTACTAAAACAGGTACTTTTCAGTATGTTGAGCGCATTCTATCGCAGATTCCGTGTATGGAATGGATACACTATAAACGTATTGATGAGCATGAGCAACAATCTGTTGTTGCACCACTTATACATTTATATTTACCTAAGGATTTTATTGTACAAGATTTTATTAAGGTTAAGGGTAATACATACATGCACACTAAGACCGAAGTGAGTACCGATTCAGCTTTTCATTGGTTTGAATTTAAATTACATAATAATCCTGTCGTCGAATCTCAGATGAATTTGCCTATTACTGATACTACTGTTAAAGATAGATTGGAAAGCGGGGAATTAGCTCAGAGTAATACTTCGCATAATTTTCTTAGTGCACTTCGATTAGTTAAACGTAATATGTGTGCTATTTATGTGGATGACCATTACTATGTATCAGGTGTTGTATTGTGTACTAATGTCCTGTGTGTTCCTGATCATTTAATTACTTATTGTGTTGAGCATGAAGTTCAAAATATTACCTTAGTTTTTAGTAATGCTCATTATACTATACCATTTGGAGATTTTATGCTGAACAATGCTGCAGTACCAGATCGTGATTATTCATTAGTGGCCCTCCCAGAGAAATATTTTGGACAATCTAGACCCAGTATATTAAAACACTTAGCTACTAGTGAAGAGATTGTCTCGTGGGACACCACAGGTAATGCTCAGTGGGTTTCTCCTCGTGAGATTGAAGATGGGGTTATTGTTGTTTCTGATATTAAAATTAAAGACAAGGGTATTCGTCCTCGTATAAGTCAAGCAGGTGCGGCAGTTACTTTGGATAGATGTGTATCATATTATAAGCATACTGTGTACGGAGACTGTGGATCATTAGTTTTAGCTGAAATTAATGGTACTGTTAAGATTATTTCTATGCATATAGCTGGATCAAAATGTACTTCATATGGTGTAGGAACCTATCTTAAGAAAGATGAGATTGCTGGTATTATGGATGCTAGTAGATTTGGTCTTACCGTACCAATGGTGAAGCCAGCGGATATTAGTATTAATACTGTAGTTGTTCAAGGAGCTCAAGTTCTTACTGATGAAGAAACAAGTCCAAATTTAGGTATTATTGGTCTTGTAGATGATGTCATGGGAACTACGTTACCGCGTAAAACTTCTATTCGTAAGTCGCCTATTTATGGAGTGTTTCCAGTTAGGCAGGCTCCATCTAGTTTAACTATGGAAGCTATGAGAGTAGGCATACGTAAGATGGAAGTCGATATAGTTAGTTTTGATGAAACTCAACTTCAGTTAGCTAGTTATTCTGTTTATAATAATATTATGGCTATGAGATCTAAATATAAAGATTATCCACTTATGCATATACTTAGTATAAAAGAAGCTGTTTTTGGAGTTGATGGTGACGAATGGATTCGACCTCTCGAAAGAAAAACCTCCTGCGGTTATCCGTGGACAAAAATAGCGAAAGAGAGAGGAAAAGATTCATTTGTAGACTATGACTCTAAAGCTTTGCATCCACTATTGATAGAAGCTGTTGAAAAACGAATACAAGCTTATGAATCTTCGGAGTGTGTTACTACTGTATTTGTTGACACGCTCAAGGACGAACGTAGGGATGTTGCGAAAGTTGAAGCTAAGAAAACTCGTGTTTTTACTGTAGCCCCATTAGATTTTAATATTGTTATGCGTATGTATACTATGGGTTTTCAAGCTCACCAAATGGCTAATTGTGTCGAGGGTATCTCAGCAGTAGGTATTAACGTACATGGTCCGGCATGGGGTCTTTTGTGGAGACGTTTGATGTCACGCGGACCTAATATTATAGCTGGAGACTTTGAAGGTTGGGATAAATGGTTTCCTTATCGCTTGGGAATGGCAGTCATGGACATGGCCGCCAATTTTCTTAAGAGTGATGATCTTGTTAGACTTAGCAGAAAGCTCCGTAGTATGATAGAGGAAGCTGAGGACCAAGGAGAAGATTGGTTGCAATATTTACCGAATGAATTATATCAGGAAATGGTCCACAAGATACCTGGGTTTCACCATGAAGAGTTTAGGGAGTACATTGAACAAACCCTGGACCAGATTGAAAAGGGAGATCGGGTTATTAAGGGATTAGGTAAAGATGCCTTCAATGCTCTTCGTTTATGTCTTATATTAGCGTATATTGCTTTCCATGGTATGCCTTCAGGTATTCCTGGAACTAGTATCTTTAATTCAGATGGTAATGGAACACTGTTTAATTATGCTTTTAGGTGTCTAGCCAAACAATCTGCACCGAATGTTGATCCTAGTGGCTTTTTCCATTATTGTGGTTTTACTGCCTATGGAGATGACCACATGGTATCAGTTAATGACAGTGTGTCAGAGTGGTTTAATATGTATACTGTATCAAAGTTCTTTAATGACATGGGAATTGGTTATACTACTGCGGACAAAACTTATAATTTTGATGAACAATTCGTACCACATTCTAAAGTAACGTATCTTAAGCGTAATTTTGTATGGCGCAATGGACACTGTTTTGCGCCTTTAAAAAGAGAAGTTATTGAAGAAATGGTGAGCTGGGTTCGTAAGGGGCAACCAGAGGATATAGCTCTACGCGATGTAATTACTTCAGCACTTTATGAAATGTGTCACTATCCTAAATATGAATATTGTAAGTTTTACACTACTATTAGTGAAGCATGCGCTCGTGTTGGAGTAGAGTGTCCTGTTATCGATTTTGACGAAGTCGTTGACAAAATGGTGCGAGGAACGTTTGATGAAAGTGTCATCAAGCTGAAAATTAACCAGGTCGCTTTTTAATTTGTTTTCTTCACTTTGCATGTTTCTTATTTCTTCTTCAAAACCGTTGAAAAACACAAAAACATAAGTCTTTTTCCTTGTGAGACTCGCGTGCGAGATTCTCATGGTGAGCGTGATCTTGCTGGTTCTTTGGTGAGCGAACCAGTAATGCTGTTCACCTAGTTTTCACTTTGTGTGCATGTTTGGCGAATATGCATATTTAAATTAATTGCTGCTTCTAATGATAATATTCCTTCTGATCAAGTCTTCGGACAAAAACTTAATACCCATGTGCAGGGTCTTGCAACATTTAGGGATGATTTTCCCCAGGTGCCAAACTTGTCTTCTGCCACAACCTCTGAACGAGCTCCTGGCGCTTACGAAGTCGAGCCCTGGAAAACATTTCTTTCTCGCCCTGTACTTGTAGATGTTTCTAATTTGATTACTGGTACTACGGCGGTTCTTGCTGGTCGTAATTTTTGGGCCCGTCGTATTCCGCAGGTTTGGCTTTCTAATCCGGCTGTATGGGATGTTCTTCGTCGTCATCGTTTGTGGCGTTTTGATGTTGTTTTAACTTTTCGTATTGCTTCTACACGGTTTCATGCTGGTAATCTCGTGTTTGCCTATCATCCTTCTGTTGATAATGGTTCTTCTTCTGCCCACTATAATTTTTCTACTGCCTTTTCTTGTACTCATACAGTATTGTCTCTTACTGAAGGTGGTTATTCTACCCTGCGTTGTCGTATGTATTTGCCTCTCAATTTCTTTGATCTTGGAGCTTATCTCAATTCTACTACGCCTAATGTTAATTATTGGGGTATTGTTGTGGGCTATGTTCTTAATTCTCTTACTCATCCAGATGACACTGCTGCCACTCTGAATGTTTATGCTCACGCTGAAAACATTTATTGTGATGGTCCTGTTGCTGATGTTGGTGCTTATGGTTCAACTGCTGAATATTCTTTGGGTGGGCGTTTAGCTTTTTCTGAATTGTCTCAATTTTCTACTAAGGTTTGGTCTGTTGCAGCAGAGCATGACAAAGAGGATGATGATTTGATTGATTGTGTGTCTCAAGGCTTGCCCACAGTTGAAGCTGTTACTAAATCAGTTGAAGGTATGATGGTTGGTGCTGCTAAAGATTTGTTACCTATTGCTACTATCTCTGCTGCCTCCAATGTTCTGCAAACTTTACAAGACATTGATCCCAACACTTCCTCTCAAACTAATGATAAACCTCGTAATTTATCTATTGAACAACCCGCTTTCATTCGTTCACCTTGGCTTGTTGCTTCTGGTATGTCTGCTTGTGACCCTATGACTCTTTTTCCTGAATCTACTCTTGCTTATTCTGATATGTGTATGAAGCATCCAAACGAACAGTTAATTTCACATGTTGCTTCTATTATGACTCCTATTTCTTATGCTACTATTTCTAAAACTGCTACCGCTAATACTGTTCTTCTTAAAGCTGCCGTGACTCCTCTTGAGGCACTGTGCATCTCTAACGCTAAAACGTCTTATACTAGTACTGGTGTTGTTATTGATACTCCTCTCCACTTCCTAGCTAAGATGCATTCTCTTTGGCGGGGTTCTATTAATTATCGTTTGGTTATTGCTGCTACTTCTTTTCATGCTTGCCGTATTGCTATTTCTTGGGTCCCTTTTGCTATTGGTTCATCTGTTGTCATTGTACCTACTAATGCTACTATTGCTGATATTCCAACTAAGTATGTTGATATCAATGGTCCTACTGTGGTTGATTTTTCTGTACCCTATTGTGCTGTTCGTGAATTTCTTGATGTGTCTGGCCCTAATGCTCATGCTGTTTGTAATGGTGCTGTGGTTGTTACTCTTATTTCTCCTCTTCGTTATCAATTGAATGCTGCAGTTATCGATATGGTGCTGTTTGCTGGTGCTGGTCCTGATTTCGTCTTTGCTGGTTTCCGTCGGCCTCTCCCCCATTATCCTTGTGACAAAACTTTTGCTAGTGTTTCTGTTGATGATGATGTGCTTGATTGTTTCTCCCAAGGTTTTGACCCTTCGCCGGATACTACTCCTGATACTTCTTATCCTCCTCTGGCCCCTGCCAAGTTGCAGCCTTTTCGTGCTGGTCTCTGTACTCCAGAGATTGCCACTTCTATGTTGGAGCTTGGTAGAAAACCTCTTCCTTCTATTTTTCTTAATCTTATGACCTCTACTGATGTTGCTGCTGGAACCTATTCTGCTCAATCTGCCGTTATTCGTCCTTGGCGCACTCCTAACGTTGTTGATTCTTCTGTTTCACCTATTGCCTTCACTGTTTCTTCTGCTGTCTGTTCCAATCCTATCTTCTATATTATGTCAGCTTATGCTTTTTGGCGTGGTTCTTTTGATTTTCATTTTCTTGATCGTAGGCCTCGTCTTGATTCTTTTGGTGAAGCTTCTTATGGGCCTCGTTTGTGCGTTTCACGTTCTATGATGCCAACGCAATCTTTTGCTACGGGATCTGGTGAGTCGCTATATACTTGGTTCACTAAGATGTATCCATCAAAGGAATCGCAGGCCTCTGGTGGTTATTCTTATGCTTTGGACACTGTTCTTAATATTCAATCACCTCATTCAGTTTCTGTTAATGATGATGTCCATTCTCATTTTGTTTCTCTTCCTTATTTTTCTTCCACTCCTTTTTCTTATTGCCGCAATTTCTTCAAATCTACTTTGTGTTCTATTGCTGTTGATTCTGCTGATTCTGATGAGCAAGTTTTGTTAGTGACTCCCCTTAATTTAACTGCGGGCACTGATAATCAATTGGTCACACGTAATTTAATTGCTTTTTCTTTTGGTGACGATTTTCAGTTGGCTTGTTTTATTGGCGCTCCATCTACTTATTGTGACTTTGCAGCATACCGCAATTTGTCTCCTTCGAATACTGTTAATGGACCACCTGTTTAAGGCGGTTGTCTTGGGAGTGTTCTTTTTCTTTTTATCCTCGCTACTGAGGCTGTTGTGGAGTCTGCTATACAACACACAACAATGTTTCCCTTTCTATATCGTATTATCGGGTTTTTAATCTATTAATGATATATTGGTCGACTTTTCTCATCCTAAATTTGTATTTGTTTAGGGGGCATCTCA
>Freshwater_macrophyte_associated_picorna-like_virus_20
TCTTTCCCTCCACGACGCTCTTCCGATCTCGAATTTTTCCGTCAGCTGACAGGAAAAAGCGCTCGCCCAGCTTGGGGCGGACAGCTGCCAAAAGCTGTTAAACAAGCCACGGTTCCGCGGCCCGTCACGCCGCCGGTCCCGAAGGAGGTGCTTGATTTTCCGTCAACAGATCAGGCTGGCTTTGATAAAAAACCAGATCCTCTTGACATGACACCGCAGGAGCTTCAAAATCGAGAGCTAGAGGCCCGTTGGAAGCTTGAGATTGAACTCAGAGCCATTCGAGCGGATCTCAACATCCTTGAAAACGCCGTCGAGAGATGGAAGCGTATCGCCGAGATTAACATCAAGCGCAAGCGCGTTCGCCAGATTAAGCGTCTTCTTGGACTCAAAATCACTAATGCTGATGCCCCGGATATCATGGGGTGTCGCATTTGCAATTCGCACAATCGTGTGGATTGTAGTGAATGTGAGTATGAGTCCAGTGAAGACGAAGAACCGTCAGATGACGATTCTTTTGATGATGACGAATGCGTTTGCGAGATGGGCGATTGTCCATTTCAATGCCGCAAGGATGTTGTCTCTAGATATCAAGGAGGCACAGTCTCTCAGGAGCCACGGACCGAAGATTGGTTCGAGCTTTGGTGTAGTCGACTAACGTTGACCGAGTTGCGTAATGCCGTCGAACGCACGCGCAGAACACTTGGACTCTACAGCATACCGTTTCCAGAATTTGACTCTCACCCTGATGTGAGAATCTATCTGTCGAGACAGTTAAAAGCGAATTTAGAGTCCATTGTTCGTGGATCAACAGATGTTCCTTCTGAATATCAAGGAGGAGCTATGTCTTCTGCAAGCTCAATGGTGACTGGCATGGGCGACAAACTCAAGTTAACCATTTTGGGCTACAAAGGCACCATTCTCGATTCAATAGACAAGTTTAGAGCGAAGATCCGCTCACAGTTTGTCAATTCTTGGATTTCAGGGATCATTGAGAAAGTGTTGGGCGCTGCTCGACACTTGATTAACATCTTTTTCCTGAATATAAGTTTTGTATCAGCTATGAACTTGTACAGTATCTTTCATCATGTGAAAGAGAAGAATTGGATCGCGTTTGCTTTGCATTTGTTTGCTCAAGTTGGCGTCATGCGTGAAAACGAACGAGCTGATTGCCTTGAGTATGTGACTCTTTTCAATAAGACTTTTGGCGAGGACGTTAACGACCATTGGAAGAGCACTCAGATTTCTGTTCCTGGATGGGAGAAAATTTGCTCACAGCTTGGCCGTTTTTCGGTAGCTAAGCACACGATCGAGCATTTCATCCATCATGAGTCTCGAAGAACGTCTCATTCAATCGCTTACATGAGCCAGGCTGTGCTTGACGCATACTGGTTTCATCGCAAAGGCGAGGACAGCGTTGACCAAGGAGCTTCCGATATTTTCGCAATGCTTATTGACGTTGTTCACCGTGTCCCAAAAGACCTAGCGCAAGGAGCGCGAGTTTTGGCGAAGATTGCAAAAGAAGTTTTGCCGTCGTTAGCTCTGATCAAAGGAGTAAATGACGTCGCAAAGATTGTCAAAAATATCTTTGACAGCATTGTCAACTATGTGACAGGTTCGTTTGCTAAGCCAAACGAATGGCTTGAACACGAGGTTTCTACAGAAGGAACCTTGTGTCACGAACTTGTCGCAATGTTAGCATGCTATAGATTGGCAGTCGCAGATTCATCATATCAATGCGACACGACAAAATTGCGAACTAACTTTTTTGCAACAATTGCTAAAGCTCACGACCACTACAAGAGCCACAAGTTTTACACCAAGTGGCTTGAGTTTTCGCGTCGTCTAGAGGACACAATGAACGTTGCTCCAGCAGCTCGCGAGCGTGAGTTTGAGCCGTGTGTCTTGGCTTTGTCTGGACCTCCAGGTTTGGGCAAGTCGTTGATGTGGCCGTTGATAGTTTCTTCTGAAGTTTTGCCGACTCCGGCTCCGAAAGACCCTTTAAATTATGTGCGTTCGAAAGCATACACATGGGTCTCCGGAAGCGAATATCAGGTCGGTATGGCTGGAAAAGAAATTATCCTGTTCGATGATTTTCAACAAGATCGAACAACGAATGAAGAGGCATTGTCTTTCATTCATTTGGCTACAACAGCGGCTTTTGCTATAAACTCGCCCAGTATAACGGGCCCGGAAATCAAAGGCATGTTTGCAGAACCGAAGATCATAGTTCTGTGCACCAATCAGTCTTATCTCAATGCTGGACAGCAGATTGCTGATCCTGAAGCTATTTTGCGTCGTTATGAGATTAATTTCGAATTGGCCAAGAGATACGATCCTGCTAATCCTACGCAGAAGATTGCGGTTGTCAAGTCTTGCAATATTTACAAGTCCTTGATAGGAAAACAGGTTTCGTTGGCAGAGATGCGCATGATTTTTAAAGTTGTCTTTCGTCGAAAGATGGATGACTTTAAGAGAGCTAAGGACATGCTCTCAGCTGAGACATGGACGTCATTGAACATGGAGGAGATCAACTTGGAAACAATTGAGGATCTCCCAGCAAATGACACTCGAGCGTGGCAGGGCAACGAAGACTTTGTTGCCGACGTGAAACGCTATGCAGCTGCTCCAGCTAAGCCGATGTCTTTTGACTCCTTTATTGCCACTGTTATTGCTCAAAAACAAGCAACGGTGACGCGAAAAGAGGATTTGAATGTTGATTCGGATATGGCTGTGTTTTCGAAAGAGCAAGCAGGCCGCTTTTGGCATTTTCAAATGTTTTATGACCTCGCTCAAATTGTTTTGAGACGAGGCGTAGAGTTGGCGACGGAGTCAATTGTAGGAAACTACATTGTTCGCACTCTGTCTGATCTATGTCTCGATCCTCAAAGCTATTTTAATGCTACGAAGGTCAAATATACATTGAAGGAATTCCTTAGGTGTATGGTCAAGACAGCAGTCGGTCTTGTTGCCATAGTTACGGCCTACAGATGGTGGACCAATGATCCGTACAACGAAGATCAATCTGGCACCACCAAGACTGCAAAACAGGCGCAAGTTAGAGCTGCGCCTCCTGCTCACATCACACAGAGCAGTGATCAAGGCAATGCTGAAGATTTTCAGATTTTGACGCCTTTGTTTCAGGAAGCGACAGTCACTCTAATGCGACCGGACACTAGGTTGCGTTTGAATGGCGTTTTGATCGGAGGACACTATTTGTTGACTAATAGACATTTTTTCTTCGACCGTGCAGAAGCTAAATACATGCCAGCTGGCACCAGTATCTCAATCATGAAGAGAGCTTGGGGTAACGTCACTAAGACAATAGGGTTTGAGCCTATTAGGCTTCGCCCTCTTACCGGATCCGTTTCATCGGATGGTAACAGTTTGACTTATCGCAATGATCTCGTCTTGTACGAGCTTCCGCACAAAATTTTTTCCGCTTCCAAAAACATCACGCATCATTTCTGGGATGGCACAGCCAACCTAATGAATGCTGAGGTGTGTCGACATGATTTCATTCCGTATAATAACGGTGAATGGGATCCCACCTATGAAAATCACACAGGTGTGGTCGACAATGTTTCTTGCAGAACTTGGCGTGATGAAGCAGGGACACGAGTCTATCACGTGGCCGCAACTGCTAATTACACCGATCGAGTTGGTTCATGTGGAACTATCGTCAGATTGGCTGGGCAACAGTCCCCAATCATTGGCATCCACATGGCAGCTAGTGCAAGCCATAGCTTGTTTCATCTAGTGACGCGACAACAGTTAGAAGAGGCTATGAACAGAGAGAATGTTATAGATCTTCCCACTGAGTATCAGGCAGCGCAAAAGGACGTTCCTTATTTGCCGCCCAATTCAACACTTTTTCCAGTGGGAGAATTAGACAAACCTCTGTTTCAGCCTACCAAGACAGATTTAACACCGTCACTAGTGTATGAAGCCATTGGCCCGCACAGTACAGAACCATCGATCTTGAACTATAAAGACGAGAGAAACAAAGAATTGCCGACGTATCAGCAGTTCACAGCAAAATTGTTTGAGGGATTTTCAGCGCGAGCTGGAGGATTCTCCGAAAGTGAGTTAGCATGGGCTAAAGAGACCATGGTTGAGCAGATACAACAAATTTCTGCCACGTCTCCAATTCAAATGAAAAAGCTTTCTTTGCATGAGGCCATTAATGGACTCCCGATTAAAGATAATGTTCGAATGGACATGACCTCTTCTTGTGGTTATCCCTATGTCGGTATGAAGAAAACTCAATTGTTTGACGTTGTTGAAGACACAATCAGGCCTTCTTCTCGAATCATTGAGGATTACGAGAAAGCCATAACAACGCTTGAGAAAGGTGATATTCCGTATTTGCCTTTCGCACTCACTTTTAAGGATGAACGCCTTAAGCTTGCGAAGATTGCGAGTCCTCGAACTCGAATTTTTGCTTGTGGAAATGTGATTCACTATTTAGTTATGAGAACACATTTTTACACACGTTTGATGCAAATGTATCATTCCCGCACCGGGTCGCTGTGGTGTGTTATATCACTGGACAGATTATCGGCTCAGTGGCATGACATGTCATCCCATCTTTTAGGAGTTGGCGATCGTGCATTTGATTTTGATTTCAAGAATTATGACCGAACACTCAGTCATTTAGTGATTTATGAAACGGTTGACATTTTGTTGACTGGAGCATACTGGCTTACTCAGCGAGAAAAAAGAGCTCTTATTGAGATGTTGGCTTCCCCTTTTTGTGTTTTTAACAAGACGATTTTTCATTCTTGTGGCATAAATATGTCGGGAAACCTCCTCACTTTTGTACTTAATTGTACTGCAAATGAGCTTTTTCATCGAGCTGCTTATTTCAAGCTAGCCAGTGTGTGTTCACCAAATCACGCATCAATTCTTGCCTATCATGCAAATGTACGAGGCATCCGTGGCGGGGACGACACATTAACAGTCGTTTCAGACGAAGTATCAGAATGGTACAACGGCGTGACTGTATCCGAGTATCTGAATAAACGAGGCTTGGAAGTCACATCAGCTGAGAAAGATCAGCCTATTGTTCGTTATAAGAACTTTTTCGAATGTTCTTTTCTGAAAAATAAAACGTCAGACAATTTTCAAGGTTATGGCCTTTATTTGCCTTTGCCGGATATCGACAGCTTGATAGAGTCTTGTTATTGGATGAGACTTAATCGCTACAACAGAGATCCCGTTAAGGCAACATCTGACAATGTCAACGCTTCACTGCGTGGCATCTTTTTTCACGGAAGAGACGTTTTTGATAAGATCAGAAATGCGTTTCTTAAATACGAACCAAGGTTGACTCTGCTCAACTTTTTGGAATTAGACACAGTTTGGAGTGCCTATTTTCAATTTCCAAAATGTCATCCAGACCAGCCTACTGCAGCTGAAATGCAAGGTCGCTACAAAACTGATGCCCACGTTAGAAGACAAGTGGCTGAAGCTGAAGGTAGTGTTAATAACACCATGCAAATAATTAATTCAAAAGATCAAGCAGGCGGCGAGGACAAGGCCGCAATTAGCGATCACCAACATCCAGAATCTGCTGTTGACACTCAACAAAATGTCACCGAAGCTGAGAATACTTCTGTCAAAGAGGCTGGAGCTGTAACAAAGACTGAGTCGACCAAAACAGGAACTACTGTTCAGGATTCGGCACAGACTACGCTCAAGCCCGTGACAACTGGCGCTCTCACTCCAAAAGCTCAGAATTTCCGAGCTGAAGCATATCTGAATGATGCGCAATGGAATTTGTCCATGTTGTACTCAAAGTACACACTTCTAGCGAATATCGACTGGAAAACATCGGATGTTGCTGACACAGTTTTGTTGTCAATTGACGTCCCGACTGGATTTTTGATCACTCCAGCACTCAAGTCGCCGGTTGATCTGACTCGTTTTATGCGTTTCAGCCAATTGAAGGTGAAAGTAGTCGTGAAGCCAAGTCCAATGTACGCAGGCTCGCTAATCCAAGCTTTTTATCCTTATGAAACTCCGAAGACTACACAGAGAGCAATAAACATGGGTTCGCCTGTGCTAAAGCTTTCTCAAGACGAAGGCGTTGAGTTTAATATTCCGTTTCGTTACCATCGAGGATTCATTAGGGTTCCAGGCCAAGAGATCGGCAAATATGAGCTGCGAGTTTTTACTCCTCTTAGGACAGGTTCCAACAACGCTAATAATATCAGCGTTGCAGTCTACTTTTGCTTTGATGGTTGCGAATTCAAAATTCCTGACATCATCAAGGCGACTAACTATTTTTCGCATAAATTGGACGTGCCAAATGCGATAAAAAACATCAAATCAGTGGATCAGGCCGGAAGATCGGCTAGTGACACTCACATGAGAGAGACAGTGTGCAATGTGAACGACTCCCCCAGCAAAATGCCGTCAACTAAGATGTGTGCTGGAATTGGCGTTGTTCCTCCTGTACCAGTCCCTCAGTTTCAGGATTCGGTTGACGATTTGATCACTCCTTTGAAACGGTGGCGAACTGTTTCACGCTTTCAGATGGCATCCAAGCCCGTCCAATGTGCTTATCGACGTTTTTCCGTTGCGCACCTGAGGCTAGCTGCTGCAGACTATCTTGCAGAGATGTTTGCTTTGTTTCGTGGTTCAATAGATGTTCGAGTTAGAGCCGCTTTGATTCAGGCTCCCACAGACGCTCAGTTTAAGGTTGGTGAATCTGTTCCGATGAGAATTCGCTATTATGAGGACAATGAGGTCAAGGCGGTAGCTGGTCATCAATATTATCAGTATGATGGCGTTCACCACTTTGATGTCGACACTCATGGGCAAATTCAAATCCCGTACATTTACAATACCTTTACGTTGCCGTTCACCACGAACGTTGAGATTGACCCGATTCTGCAGATAGAAGTCGTCAACTTTACAGAAGCTGACTTCGTCTACCGCTTTGAGCTAGACGTTGCCCTTGCTGACGATTTTCACGTTGGCCTTTACACCGGCTGCCAAGAAAACACCATGCTAGGGTCATTGCCTGTGGCTCCAAGTGCTACTGAATATTACGAACTTTCGATTTTTCAGAGCGGAATTGAAGGATTGTCTAACCGTGCGGTTGAGACGCTCCTTCCTATAGAGGAAACCATCTCTACATTGGGTCACTTGCTTGATGCTGAAGACATCACGTATCAGCCAGATCCAGTTGTCGTTCGCAAATTTCAGAACGAAATAGCATGCGACATTCCTCGCTATCTTGATAGACTCAAAGTTACAAATCGAAATGGTATGAGTCTTCCAGATTCACAATGCTTTGGTACGTCTCAGACCGAAGCTAACATCAACAATCTTTTAACTGAGACAAAGTCCGTCGTCGCTGTCATTCAGTGGAAAGCTAGCGACCCAGAAGGCACAGAACTTTACTCCGGCCCGGTTGGTCCGAGCAAAGATGGAACAGGAATACACGATCTAGTTCCTCAAGCCTTTCAATATTGGACAGGAGGCGTTTCATACGTTATTGACGTCGTGTGTTCTCAAATGCACCGTGGACAGCTTCAGATGACCTATGCCATAGATCAAACTGCCTCACCAGCGTACGCGAATGTGACACAGACGTATTTTACGACTATTGACATTTCTAACGGTCGAGGTTCGATAAAGATCGACTTCCCGTACTTGTCCAATACTCCCTATGCGGCTGTTGAAAATCCGTACACGCACAATATCGGTTCGCAGTCTTACGGTCCTGGCATGTTCACAATTTTTGTGCAGAACGTTTTGCGAGCGTCAGAAACGGTCGCCCCAATTGTAGATGTGGTAATCTACAAAACCTATATGAAGGACTTTCGTTTGGCTGTCTGGGCTCCAATTGGAGCTTTTGGACTACCAACAAAGCGTACCCTTCCAAAACCACCGTTGTCC
>Freshwater_macrophyte_associated_picorna-like_virus_21
GGGGCCAAGCGCCATGAGGATTCAGTGCGCGAGCTGAGCGATTGGCTCAGCATGTTTGAGGAGGCCAGTGACTTTGGTGTCATTCAAGCACAGGCTGGAGTCCGACCTAATGGCCCACTTTCTAGTGGGTCGTCTTCCACTTCCTTGGAATCCCTGTGTAACCACGGGTCCGTGTGTTTGGATGGGGAGGATCCGTTTGTGCTGTTCGCCCACAAGTGTGCTGAGCTGGATGCTAATGGGTTCCCGGTAAATTCGCGCTACGACGGCAGCGTGTTTGACACAGCTGACGCTGTGGAGCCAGCAGTTCGCGCTGAGCGGCCTTTTGACAATCCACCGTCGTGGATGGCTGCCTTGCAGAGGGCCTTGGATGTAGAGCTTTCTTGGAGGGCCAGGGTATTTGCTTGGATTAAGTATTCCATTTTGGGAGTCGCAGTTGAAGGTCACACCGTCACGTGTTTGAGCAATTTGCTGACCATTTTCGGCACCATGGTGACAGCTGTGCGTGTCATCAAGTTTGTGGCTGGTTTGGCTTCGAAGGTGGTAACGGCTTTGTTTGAGTATATCAGTCCTAGTGCTGCGCAGGAAGTGCCAGTTACCAGTGAACAGAGTGTGCACCATGAGCCCAAGGCGTACCCAAGGAAGAAGGGTGCGGGTGGGGTTGTGCCGTCTGCGCTTGCGCAGTTGGGCAACCCGCCGCAGAATCAGTTGAGTGACATTGTGTATCGCAACACTTGGAAGATAGTCACTGAGGGTCAGAACGTTGGCCAAGCTTTGTTCTTGTCTGGTTCTATAGCAGTCATGCCTTACCACTTTCGTAGAAGTCTGGTTGATAAGCAAGAGATTGAGATGATTTCCTGTGGAGCTGGTGATTTGCGCGTGACTTTTGATGGTGCCCGCTTTGACAAGTTGAGGCATTTTGACATACCTGAGGCTGACCTCACTTTTGTGGATTTCCGACCTTTGTACGCGAGGGCGCATCGGAACTTGACTGCGTATTGCATCACGGATGCTTGTGTCGCCAAGCAGCTGTGCGGGTCTAACGATTTGGCCATTCGGTTGGATGTGGCCCGCACCTACACCTTCAACGGCAGGTTTCACACTGAGAGGGTTCAGATGATTACGCGGGGACTACGTTTTGATGAGCAGATTGCCATGGGTATGAGTGACGTGTTGAACACTTGGTCCTACTCTCTGCCCACTGAGGCAGGTGACTGTGGAGCCCCTCTAACGTTTGCGGAGCCGCGCTATTTCGGTGGCAAGGCTTTGCTTGGGATCCACATTGCTGGCCGGACGCGGTCTCCCGGCAACGGGGGGCAGCGCGAGGGTTGGTCAGCTGTTCTCACCAAGGAGTTAGTGGAGGCCATGATTGCTAAGTTTGGTAATGTCATTGAGGATAGGTTTATTGAGTCTATGGCGGAGCGCGGAATTGAGGTTGACGAGAGCAAAGCCGCCTGTGTGTCTCAGAGCGGCTTGGCCAGTGGGTCCATGGCGCCTATAGGTACCGTGGATGCCACTGTGTCGCAGAGCACGCGTAGCAAGATCAAGGAGACTGGGTTCGATGGATTCGGACCATGCCCATTTAAGCCAGCTGAGTTGACTGCTGTTGTGCGTGATGGCCAAGTTGTCGAGCCGATGTTGATGGCGTTGAGCAACTATCAGAGTGAGCTCTTCGTCAGTGACGTGCCAAAGCGCCACGCCGTGATGGCATTGGCCATGCAGAAGCACACTGAGTTGACAGTGAGTTCCACTAGGCGCGTGCTTACTTTCGAGGAGGCCGTGCTTGGAGTGCCTGAGTTGAAGCTTAAGAGCATTAACCGCACTTCTTCCGCAGGGTACCCTTACAACTTGAAGTATAGTAGGGGTAAGAAGGACATTTTTGGCGACGGGTTGGATTTTGATTTGACCACACCGGCAGTGGCCGAGCTCAGGCGTGACGTTGGGATCATTGTTGAGAATGCCAAGGTTGGTGTTAGGCTTGGGCACGTGTTTGTTGACTTTTTGAAGGATGAGACACGTCCGCTTGCTAAGGTGGAGGCTGTGGCAACGCGCGCCATCTCTGGCTCGCCTTTGGACTACAGTATAGCTGTGCGCATGTACTTCGGCGCTTTTATGAGCTCGGTTTACATGAACCACACAGTGTGTGGCATGGCCCCCGGTATCAACTACTACACTGAGTGGGATGTGTTGGCGACCAGGTTGCTGCAGCCTGGAGGTAGGGTCTTTGCTGGGGACTTCAAGGCTTTTGACGCCAGTGAGCAGCCGGATGTGCATGATTTGTGCCTAGAGTACATCAATAACTGGTACTCTCGTTTTGGTGCTTGTGAGGCGGACAATCGGGTGCGGGCTGTCCTGTTTGAGGACCTTACGCATTCCCGTCACCTCACTGGTGTTGGGTGCGTTCGTGATTCTTTGGTGCAGTGGAACAAGTCATTGCCTAGTGGGCACCCGTTGACCACACTCATTAACTCCATGTATTCACTGTACACGCTGACTGCGTGTTATGTTCAAGCCACTGGTGACTTGACTGACATGTGGTCCCGCGCGTTCTTGTGCACCTATGGCGACGACAACGTCGTGGGTGTGTCTGACGCAGTTTCCGAGGTCTTCAATCAGGTGACTGTGGCAGACATGATGAAGCGCAACTTCAACATGCGCTACACGTCGGACAAGAAGGACGCGCAGTTGGTGCCGTATGAGACCATTGATGATATCACCTTCCTTAAGAGAGGCTTTGTCCGTGCCGAGTGTCCTGGTGGCTGGGCTGCTCCTCTTGCGTTGGATAGTGTGCTTTTTCGCACATATTTCTATCGCAATGAGCGATCTTTTGCCAGGGACATGGCGCAGAATTTTAACGATGCCTTGCTCGAGCTCTCCCTACACCCCCCCGAGTTGTGGCAGGACAAGTTCCTTGCCGCGACGAATTTTTGCGCTCGCAACAACATCACCTTAAGCGTGGTGTCTCGCGAGCAAGCCCGCGAGGTATGTTTCTCCCGGGATGATGTTTGGTTTTGAGGTATATACGCAGGCTGTTGTGTACATTTCGGGGCTACGGCACGCAGCTTGGTCAGGACATCTCACCCGTTACTACTCAGAGGATTCAGAGAGGATAGCTCCACTTGTTGGCGCATGTGCGTGTGCCAGCTCGTACTTAGTAGCACGCTAGTAAAGTAGATAATTGTGATCCTATAGACTCTTTGGATGCTCCCTCCAAGGAAGTTGATGTTTCGGGAGTTGTTATGTCAGGTGAAGCGGATATTTGTGCCGTTGGCCCAGCTGGTTCTAGTAGTCAGTTTTTGGCCCCTGACAGTGATTTGCAGGATTTGAAGAGTTTCTTTTCCCGTCCTATTTTGTTGTCTAGGGGTAACTTGTCCACCACTGTGGGTGCGTTGTACACTTTGCCCTTCAGTTGGGTGTCTTTGAGTTTGGAAGTCCCATTGTGGGGCGAGCGTCTTCGTGGCGTGCGTGGCATACGTGCTGATTTGGTTTTTACCGTTGAGCACAATGCTAACCCATTCCATCAGGGGCTTTTGGTCGCTTGCTATCAGTATGGGGACCAGCAATTCCTGCGTGGGAGTCGCCCTTCCATGTGCACCCATTTGCCACACGTGCGTTTGAACCTTTCCGAGAACACGTCTGCTACGCTGCGTGTTCCGTACTTGAGTGAGCTTGAGTACTGGGGCAGTTCTCTTTCAGAGGAGGGCCATATTAATGGCAGGTTCTTTTTGACGCAAGTGTTGCCCACCCCCACTTTGGCTGGGTCTGCCACCCCCGTGTATAAGGTTTACTTGCATTTGGAGAATATTGAGCTTTTTGGTCGCGTGCCACTTGTCACTCCTTCTCTCATTGTTGCGCAGTCTGGCATTGGTTCTCAACCACGCGGTATGGACAGTGCTGCCCGCGAGTTGTCGGATAACGGTAAGCTTTCGGGCGCTATAGCCACTGCTGCTGCTTTGCCCAAAGCCCTTGGCAGAGCTTACCCCAGTATTGCTCCTTTCATGGGTTCCGTGTCTTGGTTTCTCAATGCCAGTGCTAAGGCTGCTTCCGCTTTTGGTTTTTCGAAGCCAGTTGTGAGTAAGGAGCCCTTGCACACTGTCAGATACCCTAACTTCTGTGAGGCTAATTGTGATGTGCCTATCGTTGCTAGCACTGTTGGTGGGTTTCAGTCCAATCAGGTGGCTTTGTCACCTGCTCTTGGGGGCACCGATTTGGACGAGATGGCCTTCGATACTGTTTTGACCAGGCCTAGCCAGATTTTCCGCGGCTTTATTTCCACATCTGACGCTCATGGCACTGTGGAGTACGTTAGCAAGGTTTGTTTGTCTCACATGTGGTTTAGGGCGCCCACGGGTGTTGTAGCTCCTAATGCTCCTGGCAATTTGGAGTTTCCTGCTTCTTCTGCTGACGCAGCTGCGGTCATTCCTTCCACCTTGTGCTATTTTGGCCAGAATTTTCGGTTCTGGCATGGTGGTTTCAAGTACAAGGTTACCTTCGCCAAGTCCAAGTTTCACACTGGGCGCGTCATGTTCACTTTCATTCCCAATTATAGGCTGATTGGGAATTCGCAGAGGGCTAGCGTTGTTGGGGCTGCCGCGGTTTCAGCGCCTGCACTATTTAACTCAGACTTACAACCAGCTCAGTATAGTGTCATTTTTGACCTAAAGTCTGGTAGTGAATTTGAGTTTGACGTTCCCTATATTGCTCCTGTTAGTCATTTGGCTTTCAACGATCACATGGGCGACGTCAGTATGCAGGTGATGGATCCTCTTGTGGCCAATGGTGAGTCGGCAGCCACTATTTCCTTTATCGTCGAGGTGCAAGCTCAGCCAGGTTTTTACTTTGCTGGGCTACAGACGCCCTTGGCCCCTTCTTGGGTTGATCAGACAGACCCCGTCATCACGTTTCAGTCTGGGGTTGGTGCCAGCACTGTCGACAGCTCGCAGCTTTCTGTCGGTGAGAAGTTTACTTCTCTCAAGCAGTTGGCTATGTGTGCCATCACCAGGCGCACTGACGCTGCTAACAATGCTGTGCATTTGGGCATCATTCCGCACTGGGCGTGCGCTCCTGGCTGGGGTTCTGGAGCGCCAATAGGCGTGAACGGTACGCGCTTTTGGGCTTTGCCTAGGAGTGGCATGGTCGCTCAGTGTTATGCTTTTGGTATTGGCTCCACCTTGTTGCACACCGATACCACCTCCTTGGGCCAGGCCTCTGCCTTTAAGGTATTGCCCAGCTTTGCCGACGGCAACGTCGACGTAGCTGGCTCCGCCTTCCCTTCTGTGTACACCACCAACGCCCAGAATCCTTCATTGCCCTGGTCTACCGCCTACAGAGGTACCACCGGTGGGCATTTTCTGTTGCCTAGCTTGTCTACAGCGCCTCGTTACAGGTTGGGTGATTTGAACATTGGGGCCGCAGCTGGTGTGCGCGATTGGGCTCCCACTACGGCCATTGACACCAACACAC
>Freshwater_macrophyte_associated_picorna-like_virus_22
TGTCTATATCGACACCCTTAGTAGCCGGGTTTACATATGCAGGTTTATTCTATGCCCAACATGAAGCGTTGGAAGGCGAATTACAGGCTCGTTCGGATGCCGCAGAAGCATGTTTGGCTTATCATGCTGAGCAGTCCTCTAAACGGGGGATGTATTCGAGAGTTTGGACATCTGTATCACGCCTTACGTTGTCAGTCGGTGCTGCTGCTGCACTATTAGCTACGGTCGAATTGATTAAGGGTGTGAGTGATATGGCGTGGGCCACAAACTCCAATGAACAATCAGCACTAGACCCAAATGATGAAGAGGTAGTTCAAAATTCTGCTAGTGCTAACATATGGACACGCACGAATACTGTTGTCAAATCCACCACAAAAACAGGCGACCAGCTTTGTGACAATATAGCCGGTGGCTTAAGGCATTTGATCATCAAGATGCCTAATGGAGAAGACATCACGTGCTCGTTGACGGTAAAGCAAAACTTCCTTCTATTGCCGTACCATTGCTGGTTTACTAACAAAGACATCACGGGTACTCCATTAGAGTACTTGGACGTAGATATTGTGAGGAGTCCTACCAGCAAGGATGGGAAGAAAGTCAATGGGTCGATATGTAAGAATCATAGATTATGGCTGCACAACTGTGAACGCATTGGTACGTATGACGCGTGTGTTGTGTATACACCATATGGAGGCCCAGTGCTAGATCTGACCACTTCCTTTTGGACGAAAGCAGAGAGGAAGGACCAACAAAAGCACGAAACAATCACTATTTATAGAGACACCGAGGGTTCAATTCATCGTGAGAACTCCAGCGCACAGATTAGCGCTACTTCTTACATGCGTGGAGCGAACCAAGACACTAAGGTGTCGTGGACAGGCATTAACGTTTCTAGAAATAGTGGTTGGAAGGGAGGAGATTGTGGTAGTATTACTGTTTCTACTACGACAGACCCTAAGATATTGGGCATGCACGTACTGGGCAGTTCAATAATAAGGACTGGGATATCATGCGCTCTAACACAGGAAGAGTTGTTAGAGTCAATCGAGAAGATCAAAGCACGGAATATATGCATGATAACAACGGAAGAATCCGGTCCTGCACCTACCACCATTTGCGGGCAATCTGTAGAGATTAGCGAGCGCATACCCGATTCGGCAGTTGTCAATTTTGATAACGGTGTCGGTGCTAGATTAAATGTTCTAGGAGGTTTGGGAGAGGCTGTCACAATGCGGAGCGATGTACAGGACAGTATATTGCTACCAGCATGTAAACAGATATATGGCGAGAATCGATGGGGACCACCTAAGTTTCACAAGTGGAAACCATGGGCTGAGTACATGAAACAGTGCTCTAATCCCGTCACGATTGTGGACCCTGAATTACTGAATTGTGCCGTTATAGATTACATAGTGGGAATTAAGAGTAAATTACAAACTCTTCCCACATTGATAGCGGAGACGCGAGTACTACACAATGATGAGGTAATTTTAGGCATACCTGGTAGGAAATTTGTTGACCGCATGAATATGTCAACATCCGCCGGTTTTCCTTTTAAGGGACCTAAATCGAAGATTATTGCTATCACGGAAGGTGAGGTTCCGAGTTATAAGTTCTTAAACGACTCTATTGAACCTCAATGGGCCCAGACGGCAGATGAAATGGCAAAGGGTGTGGTACCCATGCAGATTTTCAAAGCCTGTCTGAAAGACGAAGTCTTACCGTTGGAAAAGGAAAAGGTACGCGTCTTTCAAGCGTGTCCGTTGATATTGCAATTTTTAATTCGCCAGTACTACTTACCTATAGCACGCATTTTGAGCATGATACCTTTAATGTCGGAATGTGCTGTGGGGATCAATTGCTACAGCCCCGAGTATGAAGAAATGTATACGCACATAGAAAAGTTTGGGGCCAACAGGATATTGGCCGGAGATTACAGCAAGTGGGACCAACGATTACCTTACGAAATCACATCCCGGGCGTTTGGGATTATGATAGAGATTGCTAAATTTACGGGTAACTACACATCGCGTGATTTAAAGATCATGGAATCAATCGCGCAGGCTGTATGTATGCCACACATTATGGTATCAGGCACTTTATATCAATTGTGGGGTTCCAATCCTTCGGGACAAAACTTGACTGTGTATATCAACAGTATAAGTAATTCTCTGTTGATGCGTATGGGATTTTTTCGCATCACAAATTGTCGTACACCATTTCGACAAAAAGTGGCATGCATGACATATGGAGATGACATAATTTCTTCAGTAGCACCTAATTGTCCCTTTAATTTCAATACATATCGTGATTTTTTAGCAGATATGGATATGAAGTTTACGTTGCCCACAAAGGAAGACATGGACATTTACCCCGATTATTTGACTAGTGAACAGGCGGCTTTTTTGAAGAGAGTCCCCGTGTATCACGAGGCATTAGGGGTACGATTGGGAGCTTTAGAATTTGATTCGATTCTTAAGTCATTGTACTGTTACACAAAATCCAAGGAAGGCCCGCGGAACGTTATGCGGGATTGCTTGACAACAGCTGGGCATGAACTTTTTGCCCACGGTCCAAAGTTTTACGAGGAACACATACGTAACTTTCGGACTATCGCCCGTTCTTCAGGTGTTGATGGCTCGTCATTAGATCCTACATTTGATGAGCGTACTGAGAATTGGCGTCAAAAATATTGCACTGAGTGCAAATCGTAGGAAACTTAAAATCCCTTTGGGTTATTATATTCTATGGATACCGCAATGGAATGGACATTGTTAGGCTTAGGAGGTAATATATTACAGGTAGCCATTCTACCACACTTATGGCACTAATGAGTGTATGTCCATATTTTAATCACACTTACTAATTCATTTAATAATATAAAAAATATAGAGTGGGAGTATTTTCTCCCATATTGCGTGAACGCAATTATTATAGAAAGTAATGGTGTAGCATTAGCGACTTATATGACTGAACAATCTTCTAGTCTTAAGTCGATAAGTTCACCATTAAACACGAATGTACAACAATTTACGTTGGGGGCACCTGTGAACAGTACCGATGTACCGGGAGCCTCAGATGAGACGTTTAGAATGGCACAAACCAATGACATATCTTTGTCCGATTTTTTGGCTCGTCCAATTAAGGTTTTGGACGATTCTTTGCAAGTTAATTCAGGATATATTACTAATTTTAAGGTTTTAGCTCCTTTTTTAAATAATGTGCGCATTGCAAACAGGATAAGCAATTACGCATATTTACGCGCAAAGATACATTTTCGGATTATGGTTACGGGCACTCCGTTTCATTATGGTAAATTGTTAATGGCTTATGAACCTTGGCCTCAACGCAACACAGGAGTACGTCTTATTAGACCCGATTTGCGACAGCGATTAATGTTGCCACACGTATGTGTTGATGTGTCAAGGGGTGAGATGGCCGACCTGAGCTTTGATATTATACACCCTTTTAACGGGGTGGATTTGTCAAGGTGGAACGAGGATACTCAGGATGTCGGTGCGATTTATCTGCAAACTGTTGTGTCAATTGGTGCCACAGGACAAACTACAGAGCCATTACATTTGCAGGTATTTGGATGGATGACAGAGGTGGAATTGATGCTACCCACTATAACTAACATTGCCGGTTTGTCAGAGCAATCTGGTGAATATCAGGAAAAGAACGTTTCAAAGGCAATGACTACAATAGCATCAGCTGCGTCACATGCAGCACAAATTCCTATACTAAGACCGTACGCGTTGGCCACGCAAATGGCAGCCCAAGGTATGGGTGCGTTAGCTTCTTTATTTGGTTATTGCAAGATCAATATGATTCCCGAACAGAAGCATGTAACGAACAAACCGATTTCTGATATTGCGACGATTAATGCCACTGATACGTGTATGAAGTTAGCATTAGATATCAAGAATGAGGTTACTGTCGACCCACGCGTAGTAGGGTTAACACCTAAAGATGAAATGACAATAGCAGATATTGCCAAACGAGAGTGGTTCAATAATTTTATTACTTGGACGTATGCCGATGGTGCTGGCACTATGTTGCACCGACAGGCAGTCACTCCCAGCTTGGCTTTTGATAGTGGTACGTATTTACTACCATCTCCCAGCGCTTTTGTATCCGCACCTTTCAAATTTTGGAGAGGTACTATGTACGTGCGGATGGAGATAGTAGGGAATGCATTTCATCGTGGGAAATTACGTATAGCCTGGGATCCCTTATCCCAAATGGTTAATACTGATTCTTCCCGGTACAATATGCAGTATTCGCAAATTGTAGATCTCACTGAATCTCGAAACTATGAGTTTTGCATCGGTTGGGGTACTAATAGACCGTTTCTACAATGTGCTAGATTGGACAACACATATTGGACAAGTTCTTCATCATCAGTACCATTAGCGTTAAATTCAGCAAATGGATATTTTGTCATTGAGGTACTATCGCCTCTGACTTCGAATGACGCCACAGGATCAAGTACAGATGGAGTTACGGTGTTAATATTTACACGCTTCGGTGACGATTTTGAGGTTGCTGAACCGTTTGCTGGGAATATGCAAACATTGACTCCGTTGTTCCCTACCGAGGAACAATCAGGAAATCTAGCCGAAACACCTCCTGGTGTGGGTTTGGCAGCCCAACCAGACACTTCGGTGTGTATCAACCAAGTTGATGAGAAATATGACTCAGGATGGTTGGCCAGTACACACTTTGGTGAGAGAATAACTTCTATCAGACAGGTTTTAAAGAGATATTGTTATCATAGTTTAATGGTTTCAAAAGCAGAAACCGAGTTCGAAAACTATGCTTTATCAGAAGTTATTCAGCCCGATTTTCCCTATTATGGGGGCTTCACAAATGTCAGACCAGTTGACATAATAGATGAAGAAATAGATTTTAATTTAGCCATTCAGACTTACCTTAATTGGTACACACCCGCGTTTCTTGCGCGCCGTGGCGGAATTAGATGGAAAATCGTACGAGCTGGTGCGGATGATAATCCAGCAGACATCTGGCAATTGACTTCCGTGGCACGTACTAACACGCCCGGAGTTGGATACGGAAAAGTTTCCAACGCAGTTTCTTTAGCAGATGCTGAAAGTGAAATTAAGCGACAATTACATGTATTGTACCCGCGTTCTATTACGGGTGCTGCTATATCGGTTACCAAACTCAATCCTGGTATTGAATTTGAGGTACCATATTATGCTAATGCACGTTTTATGTTTGCTGGGGATTTGGACGTCACTGCTCCCCAGGTTGATGCAACATTTGCACGCAATTTTCACAGGATTACTTATCCACTGTTTAATGGATCTACTGCCGTTTATAGTAGATACGTTGCAGCATCAGATGATTTCCAGTTGTACTTCTTTTTGTACACGCCTAGACTGAGAAATTTAACCCCCAGTCGTTTCTT
>Freshwater_macrophyte_associated_picorna-like_virus_23
CGTTCTGGCAGACATGGAGAGCCAACCTCTCACGGAAGAAGGAGGATGTGGACTGTATGGACGATCATATTGAAGCCATGATGAGTGAGGCCAAGTTACCGAACATTCACGATCCAGGGAAAGTGAAGAACCAGAGCGGGTACGAGCGAGCTAGAGGTATACCTTTCACAAAAGGTTACTTTTCGGGAAAGATTCCTTTGTGCGCAGCTATTTATCCTGTAGCCTTCTTGAGAGCGATCTTTCGTCCTATGGTGGCAGGGGCTTTGTCCACGGTTTTGCATTCAGTGTTTAACATTTATACCTGTTTTGCATTTTCCATTCCTTGGATTGCTTTCATGCCTCCTGTTGCCCTGATTGTTTTTTGTGTGATGCTCCTGCTGACCATGTGTGTGGAAAGAGTGGCAGATGCCGCTACAACCAGGCTGGTCGGTGCGAATGTCAAACAAGGCGTTGTCACTCCCTATTGGAACACCTCATATCGAGAGTTTCTCCAAGTGGCAGTGACGTTAGCAGGTCTTGGTTTCGGCATGTATTCTTTGAAGACTCACTTAGATTCGAGGAAGCGCACGATTAAGGAGAAGAAACAGAGAGCAGCTGTCGCAGAGCTGGAATCGGAACCCCAACCGAAAGTTTTTGCCACGGCTGCTGAGATGAACGAGAGTTACATAGAGTCGCTACTATCTTGTTATGCCCTAGGGTATGCTAAGGATCAACTTTTGTACTCGAATTTCACCTTTTCTCCTCCTTTGGACCAAGTCCCCAGGAACACTCCGCTCACCCCCAACCAAGTTGCAGGTTTGCGTCCCCACTTGAAGCGTTTCAATGAGCCAGAGCATCTCAACTACATTGGAGACCCGGATTCGGGTTGGTATGAGTTGAAGCCTCCGGTCTACCAGAAACGCCGGTACGAGTACGAGGAACTTATGACTTATTGTTCCGAGGACGAAACCCCTCCTGTTTCTGAAGTTTCTGTCCCTCTCAATCCGCCTTCCGATCCCACGCCCCCCCAAGATGAGGGGATGGCTGTTGTTAACCGGGAGGATTTGAAGAAGAGAGTTGAAGAGCCTGATCAGTGGTTGCAGCGAGAGCCGATCAATGTATCCGCCCGCGTCCCCCACGATCTAAAGACAATGACCCGTGATCAATTGCTTGCGATAATCAAGGCTAATTCCGCACTTATGACCACTTTTTCCGTGACCACTCCAGCTTCTTCTGCCGGCTGCAAGATATTGTTCATCACTTCTAACACTATCCTGCTTCCTGTGCATAGGGATGAGGTTGTGGAAGGCCGTGAGTACCGAATCCATTTCCCGGGCACGGGCAATCAATCTGTAGTCCGCATTACCAACCTCTTCCGCATTCAAGTCGAGTCCATGGATTCGGACATGTGTTTTGCTACGTTGACAACCCGTTTTCCTTTCAGGAACATTGACCGGTTGTTCGACCATGAGTATGCCATGGAATTCTTGAAATCCGGATTTGAAAATGCGGTAGGTGAATGTCTTCTCGTTACTGACACAAAGTCTCAAAAGGTCTTCCCGGTGACTCAGATGATTCGCACAGAGACCCGGGAATGTCCTGGGTTCAATTGCGTCATCTCAACGCCCACGAAGGCCGGAGATTGTGGAAGTCCGCTTGTGACGAGTGAAGCTCCATTTGTGATTCTCGGTTTTCACATTGCTAGGGTAGGTTCAGACGAATCGAACTGCACTGTGGTACCGTATTCAGAATGGAAGCGATTCCTGTCAACTCTCACGACCAACGAGGCAGACGCTGTCATGTTTTCCAATTTGATGTTGGATAACGTGATTAGTTCTATGCCGAAGTTGCCCGAAGACGACCCGTCCCCTCGTGTTTGTACCAGATTCCTACGGAATGACGGTCCGGAGTGCACTGCCACCCCGCCATCAGTGTTCCCTGTAGGCCATGACAAACACTCAAGGGTTGGTACCAAATCCACTGTAGAGTTGACACCCATGAGTGAAGCACTGGAAGAAGAAGGCATTCCTCGTCTTCACGCCCCTCCCCCATTGAACGCCAACAAAGCTGCTTCCACTGTACTTCAGTACGGTGCCAGAGGCTCTTTGCCGCGTTCAGGGCCATTGAATGAAGCAGTGATTGAGCATTACAGCGAGAAAGTTGCGACGGGATTCAAGGAATTGGGTATTGTTCCAAGGGCATTAGATTTCTCAGAAGTGTATTCAGGTGTTCCTGGGAACCGGTTTGTGAAATCTATGGCGTTGAACAAAGCTTGTGGAGGTGGTCGACCTGGTAAAAAGAGATCCCGTACCTTCCTGACGTATTTACCTCAGGAAGAGGAGTATTTCATGATCGATCCCAACGTACCAGTGGAAAGAGGCCCTTTGCACAATCTCCCTGAGTTCCCTGAAGCTCACGACTCTGTGACGCTAGGATCGGGAGCGGCTGTTGTCGATTACTCAGAGCCTGTGCCAGCGTCTAACCCCGAACTTGCCGTCGAAGTGTATACCATTTTGACCGCGTGGGGTTATGCGACTACCTGCAACACGCTTGTCCAGGGAGCCCTTAAGGATGACCCAGCTTTGATCTCGAAGATTGAATCCGGAATGGCTTGGGGCAGGATGGTTACGTCTCAGTCCATGGCCCACCACATAACCCAAACGATGCTTTTTGGGGATGTGGTCGGCCATTTGAGAGCAGTTCCGTTCGTCAGCGGGTGTTATGAGGGGGTCTCATACCAGTCACAGGACTGGCACGAGATCGCGGATTGGCATCTCTGCTTAGGTGATATGGCAGAGACGACGTTCTTGGATGCGGACACAAAGAAAATGGACCTTTCGATGTGTAACCAAGATCTTGTAGCCACGACCGAGGTGTTAGCACGTGTGACTGATAAGTGCGGTGGTGATCTTCACCACACCACTTTGATGAGACGTTGCGGATTGGAAATGTCTGTGCCTTTGATCAATATGTTTGGAGAGTGGTTGTTTATGTACATGAATACCAGCGGGAACAAACTGACGATCACGTACAACAACATTTCAGGTGTGCAGTTACGGACACGGGAGGCCTTTATAGCAGCTAAAGTCAGTACCGAGATGAACAAGTTGCAGGGACCGGAGGACTATGCCACACTGGTGGAGGTGGTGAACTCTTTGACATACGAGGAATGTCTGGAGTTGTTGGAGGACTTTGACGTCCAGGTGAGGGTAGGATCTATTGGGGATGACAGTTTGATATCCACTGTTTGTCCTCAGTTCACCATGACGTTCATGACGCAGTACTTCATGGCCAAGGGAGTAACCATAACCGGATCGGACAAGAGCGGAACAATCGGCGGTAACTTGCAGCTACGTGAGCTGTCCTGTTGCCAAAGAGGATTTCGCTTTTGTGAACATCTTGGTAGGATCGTTGGTCCCTTGAGCTTGAAATCTTTGTCTCGCTCCCTTCATTGTACTCAGCCGTCAACTGAAAAACCCAGCATCGTGGAATTTCAGGTTGTCCGCACCGTTATGGAGGAGTTAGCGCTGCACGGAGAGGAGGTATTCGAGGACTGGCGGCAAAGGATCACGGCCGCCGCCCTCAAAACAGAACGCTGGCACATCCACAGGATCACGTTGATGCGTGATTTCTCTTACTACATCAATTTGATGAAAAAGAGACATCCGACGACATTGAAGCCTGAGGATCTTGCAGAGTGTATGCACCGTTTCAACTACGGATTAGTTGATGGACTGGTAGACCAGCGGGATGCACGAGCTACCCATGTTACGGACAGATTACTGCGTGAAGTCGAGGGAGAAGATGACACGGAGCATTCGTACCATGTTGAGTCTCCAAGAGACACCTCTGACGCTGAGCTGTCTCAAGATCTTAGGAGCGTTACCAATGAAAGTAATATGCAAAACATGGAGATGATAACTCCTTCTTCCACTACGGATGTGACGGTAGTGGCTGCATCACAGTCTGCAGAATCCAAGATTGTGAAAACCCACGACACCCCTGTTTCATTCACTCACCGTCCCATCAGGTTGAAAACGTACACATGGAACGTAGGATCCACGTTGGATTATTCCTTCGACCCCTGGACACTGCTTATGCAGAACCAGGCACTAAGGAATAAGTGTGAATTTTTCCGTTTCATGAGGGCTCGTCTTGTTTTAGAAGTCAGTATACAAGGTACTGATTTTCATTCTGGTTTAGCGTGGTTCGTGTACCAACCTTTGCCAGGGTACGACGAGATCACCCAGTACTCGTTTTCCACTCAGCCCGATTTGATAGAGCTAAGTCAACGTCCGAGGATCACTGTATCCCCCAGAGAATCTCAGGGGGGTTCTATGACTCTACCTTTCATTTTCCCTCGTGATTACGCAGATTTGACATCTGATGATATTGGGAAATTGGGACGTATCACTGTTCGCTCAATTGTGCCTCTTCGCATGGTGAATGAGGGTACACTACCGTGCTTAATTACTGTCCTAGGACATTTCGAGGAGCTCGAGCTGGTAATGCCCACTGTTCACCCCCTTGCGACATTGAAGATCGTGAACGAATCTGCGCTCTCGGATCCATCCTCGTACGCCAAAGTACCTGCGATCGACGGATCCAAGCCTCATGTTTCGACTTCATCTTCAGTGATGTGGGCCAGTGCCACTGACACATCTGTCTCTGGGATCGCTTCGAAGCCCAGATCGG
>Freshwater_macrophyte_associated_picorna-like_virus_24
GGGGGAAAACGGAGTAAATGACTTGCTTGGGAGCCCATTGGGCTCTTCCCAAGTTATAGCCGATTGAACAGGCTATTTAACATTTATATTGCGTTCAAAAAATCATGTTCGTCTTAGACTAATTATGCTTTTATGAAAGCACCGTATATGTTACATTATAGTATTTGAGGAAAACAAAATAAAAATTATAGAAATGTGAACTTATTTTTCCCCGTGGGAATGATATATGGGAGTAATTAACTCCCTAGTTTTTTAGAATTGTTTTCTACTTAGAAAAAATAATCCTGAGATCCACTGAACGCTTGTGGCAAACAGTAAAATGAGCTGCGTTGTGAGGAGCAACGTTCGCAACTTAAATAGCGTACGATCGACGTGCACCTCTAACTTGAGCGCGTGCACGCAACCGCATGTATCTTATGGTCTTCGGATCCGGGTAATTCCGGACCAACACTCCTAACATGGACCTCACAAACTGTGCGGACATATTAATGAGTACTATATCGCGAGATAAATTACCGCGGTATTCCCGCAAGGAATATCAAACCATCGGCGCAAGTTAGGTGGAATATAGGCTTATTATTTGTTTGGGAACCGAAAATTCCCATTAATCTCGTACAGGACCACCTGATGGTGAAAATCTACTTAGGTGCCAACACAGTCATCCAAGCTGTGTACTTATTGTAGACCGTCGCTTTAGTTGTGTTTTTGCACACGACGAAGGCTTGTGGGGTGGCCATGCTCCACTCCCCCGAAGGCTCATTGGATATGAGTCAGGGTGTATTGGAATCTACGTTACCTCACGTGATTCCTTTTATACACTACTGGCTATGCTCATGATTACTCATGATGCTCCGAACAACACAGATGTCAGATTTTGCGATTGATACCATAGAAATTCCTTTAGCACGGTACGTACCGTTGCACAGGTATACATACGAACGTTGGGCAAATATGACACGACACGAACTGGGACATGCGCCGTGGGCATTTGCGCATAGAGAAAGAATACGCTTTATAAAGCGACACCTTCCGATTGCATTAAGACAAGAGATGGAAATTACGCGGAAAGACCTTAATTATCGCAGAGCATCTCCAATTATAGAATTGCGTTCCATTGACACACGTTCTATCGTCAAATATAGGTACGGTTCACCTATGGATTCAACGCGTGGATTAGAACCTACGATGACGCTGCTCTTTTTTTATAATTGTGCTATTGCTATACGGGAAGGACAGATGATGGGATACGTGCATGTGCACGAAGGGATTTTGTGGTTGGATGATATACCACTATTTCCCACAATTGCTGGATGGGAAACATACCAGCATATGCACGAACTTTTAGTGCAGATCGAAGACGCAGAGTACTTATTACTGCGTATCGATAGATTTTTGGATTGTGATGGACTCGGAAGTATTCCGGAAGCGGTAGTAGAGACACGTAACTCTGAGCGTGAAACCCCCTTAACTTCCCTGTGCTCCACATTTGGAGAACAAACAGGGAGACGAGCTTTTGATGATAGGAAGGGGAAGAGGAGGAAACCAACAAAGACACACAAGCGCATTGAGCGCATCTCCGATGAGGAACTTATTTTACTGTTGGAGAAAGTGAATGTTTTCGACTCACCTGTTGATGCAGCATATTGCGACCTACTTAGATCAGAAATAGGTTTGCAAGAGCGACGCATGAAAGCCATACGTGATGGCGATATGTTTGAACAGGCAGGTGTTTTTGGTGTTGAGATGTTGGTCATTGAAAAGATCACAAAATTTTTGGAAACAATGGATTTGCAGAATAGTGACATGTGCGCCATCCTAATAGATCTAGTTCTTTTGGTAGCTGCTGTCACGACATGTACTTCGACAGCAGCCCGAATGGTTAGTATTACGGCATTTGCATACCGGTGTTTCGGTAGATGCGATGTCTCTTTGACTGACATTCTGGGATTTGTGAAAGAATGTGTACTAGGTTTTGAGCCCGTGGAACAATCATGGGGATTACAAACGGTGCGATTGTTATTGAATGCGCCAGCTTTGAAACACATGTCTACGTTGGCTAGTGCATTTGTCACATTGGGATTCGTAAAACCCTACGAATATTCGCGATCAGGATTTACTTTCTTTTCGGTGAAAGCGTTTGAGAAGAGTCAGAACTGTTTATCTCTTCTTGACATGGTATTGGAGTCTATTTCGTATTTTTGCCAAACTGGATGGGAAGCTTTTGAAAAGTGGTCATGGGAACCATTTTTCATGCCCAGTGATGCTATAACGCGTCTTAGTGACCGCTTGTTGGTTTTAGAGGGACACATAGATGCTTATTTGCAAGGAAATTATACGAACGTCAGCGGAAAACCAGCATACCAATTTGAACATGATATCACCAACTTCAAGAGGAATTTGGAGGAATGCAAACTGATGTACACAGGAAAGACAGAAACAACGGCATTGACATATATTACTGTCCGTTTTCAGAAAGTTTTCATACGCTATGAGAACGACAGGGTACGTGCTACGTTTAGACGTGCTCCATACATATACAGTTTGTTTGGCGGATCAGGTGTCGGGAAATCTACATTAACACAGTACGTAACAGCTATTATTGCACACGCTAACAACATGATTCCTTTAGACGCAAACGGTGAGCTAGAACCGATATCCAAATTTTCACATACATTCAATCCGATGATACAACATTGTGAGTACAAAGCCAGCGACAGGTTCTTTAGGCTAGACGATGTGGCAAATCCTAAAACACAACACAGCAATGCACGCACACCAGACTATTATCTGATAGGTATTGGCAATAATGAGGTATTGAATGCCAATTGCGCGGCTGTGCATTTGAAGGGTACTATACAATTTAACGGAGAAATTTTTGGCATGACTACTAATGTCCAAGATATGGATGCGGGCAAATATTCCAACAATGTAATGAGTTTGTTGCGGAGAGTTCAATGCCACGTGAAAGTGGTTGTCAAAAAGGAATTTGCTGACAACTTAGGATCCATTCGGAAAGATGTGAAGCTTCCTAGTGATGGAGTCAGCAACATATGGCTCTTATCAATAGAGGAACCCCAGTACACGGAAAAGAGTGCGGAGGTTAATAAAGCTGGAGTTATTGCTGTATTAGGATGGACTGCCAAAAAGAATGACGCGGATGACAGGTATGGTGTTTTATCTCCCAAATTGAAGTCTTACGCTTTTTTGAAAGACATGGAGATAGCGGAGTTCTTGGAATACGTAGTATGGGACTCTAAAAGACACGTAGAACACCAGACTGCCGTAGTAAAGGAAATGCTAGCCATGCAAACAGGATCCAAGATTTGCACAGTTTGCTCATTGTTTACCAACATATGTAAGTGTGGCACTCCGACACTATTTACACCTGTGGTATCTGTACCGGAGAAAGCAGAAAGACCTTGGTGGAAATTAAGTGACACAATGCCTTGGGTATCGATGGAGAACTCAGAGGTTAAAGTACGATCTAAGACCTTACCTCCACTAGAACATCAGCCTGAGACGGTTTTGGTCGAACCCACTTACCGTTCAGTATTGGAGGAATTTTTTAAAACTCCTGAAACGGGCGAAACGAAACCAACTGCTGCTACTGAGGATTGCTTGCAATGTGTGGAACATGGTGGTGTTCGAGTTATACCTTTGTTAGAACAAAGCGGGGTATTGAAAGAACTCAACGATATGATGGTACAATCGTTGTACAGCTATTTAAGTTCTTATACCCGGACCGCGTACAAAAATTTTAAGGAAATGATTACTCCTACATTTGTCGAGCGTACCGCATTACAATATATGTCTAGTTTGGAACTAGTCACATTGAGTATGCGCCAGAGATCTGTGTATGGATTGCCTAGGTGGTGGGAACTAATACCCAGCGGCATCTACATGATGCCTGGAGTTAAACATTTCATTAGATATATGGAACGTAAGAGAATACGCAGGAACGCTTTTTGGGGAATGATAGGTGCCACTGTTCTAAATGCTGTCATACCGCGGGAAGGTGGAAGAG
>Freshwater_macrophyte_associated_picorna-like_virus_25
GAAAGGTAGTACTCCCTGGTACGCTTTTCATTGTCCAGACGGAGACCTTCCGTCAAAGTGCTTCGCTGACTAGATTGCCAATTTGCGCATCTTCAGTTTGCCTTCTCGCGAATCGAACTTACCTGTGAGACTTCGGAAAAACGTTTCGTATTGGTTCGTGTGAACTAAACTTCAAACACGTTCTACTGCGAGGCGATAGAGGCCAGTCACCTACGTCATCGATTGTGCTGTTCTCTGTCAGGAGTCACACCCGTGTTCTGGGGCTGGTGCCTACGTAATCGATTGCATCAGTTGTGGACGCGGCTGAGCGGGACGCGCTTAAGCAGGAACTTCGGAGGCCCGAGGAGGGTAATCCTAACGGATTGAGTACTTTCTCCGGAATTTCCTCTCTTCCAAATTTTCCTTCGAGAACCCAAACCGAATTCCCTCTTTCCTTTTCAGAAGACGAGATCGCATTCGATTTAACATCATGTGTGTCCACAAGCTTATTCCAGCGGGTGGTGTGGTTCGTGTGGAAGATCCTAACGGTGAGGTTTGTACTACGTACTCGTCCTCTACCGTTGAGATCTGGAGACCATCTAGTGTGAATGTCGAAAGTATTTCGCACGATGTGGTTTACATGGACTATTCGGATGAGATGCTGGATGAATTCGAGCCGGAGCTTTCCCCGATCTCGCGTTACCAATTTCGCTCCTGGAGTCAACAACGAGTGGTTGCTTTCAAGGATTGTGATGGTGTGATCTACCGTCCCAAGCTCTTTGTGAGTAGTCATGCTCGAATTCTCAAGAACATTGATCATTGTGGTGATGCAGTGTTTTATTGTGCGGATGATTCTTGTAGTTTGTGTGTGTCGTGTGAGTGTGGATGTTTGCCTTTTCAGTGTTCACTCCAGAAGTCGCAAGGAAACTATGCGACTTACATGTGTGCTGATCATGGAGAAGGAGAGTATGAATGTGCTGGTAACGTGGTGAATGAATTTTCTTTGATGCCTGACTATTTTGGAAACAGATGGTCTTTGGCTGAGAAGTATTTTATCCATCAAAAGCCAGCTGCTCAAGTGTCTCTTATTAATGTGCAAGTGTGTGATCTCTTGGGATTTGGTGAAGTGTTTACGCGAGTATCTCAGTTCATTTCAGAACGCACCTGGCCTCAGGCTGCTGCTAAAATGGCTGGGAGGATTGTGAGTGTCTTGGCTTACCTGCATTTGATTTGTCGCCATGAAGATCTTCAGGATCGGATTTCGGCTACAATTCTGCTTGCGGGCACGCTAGGAGTCAAACAATCTCTTCTTGTGGCAATGCTCACCTGGTTCCTTTCTCAGATTAAGGGTGTTTTTCTTCCATCTGTCAAGGTTAAAGCCCAGTTCGGCAATGGTCTTGCACAGGTCACTGGAGGAATTTCCACCCTTACCTTTGCTTTGCTTTCGCTTGCAATGTTCAAGCGTGTTTCGGGTTCCGGAGTTAGTCAGTTTTCTGACCAGCTGCGAAATTTGACCACGACTTGTCGCTCTGCTTCTGCTGTTGGTGCTGTTGTGTCTGCGGTTGCTCTTGCATTGAATGTGTTGTACGGCCAGTACTACAAGGCAGTAACGGGCGTCGATGTGGAATTCGAGAAGATTTCACGTTCTGACCATGATCTCTCCACGTGGGTTGATGAAATCACAACCCTGCACGCCAGGTTTACGGCAGTTGGGAAAACTCCCAACCCCGTAGATCGAGGACGTGTTTCAGATCTGGTTGAACGTGCAAAGAAGATCGAAACTTCATTTCGATGGGTTCGTCTGCCTCAGGGGGCTATGAACACATACCGTGAGTATCGAAAGATGCTCAAGGAGATGGAAGATGCACACCTCATTTCAATGGTTGCCGACTCCGCTCGTGAGCCACCTTATGTCGTTTGGATGTATGGTGGTTCTGCTGTAGGGAAATCAACGCTTGCAAATGTGCTTTCCGCAGAAATTCTTGGTGCTTTGTACCCGGATGAAGTGGATGAGCGTGATTGGGCGAAGTATGTGTATGTTCGCAAAGTTGAGACGGAATATTGGGATGGTTACGATGCCAACAAAAAGATTGTCATCTATGATGACTTTCAATCAAAGATTCCAGGAACGTCAAATGGTGTTGCCGATGAGCTCAACGAGATCATTTCGGCTAACAACATTATGCAGTACCCGCTGCATATGGCATGTCTGGATGAAAAGAAAGTGGCGCGTTTCCGTTCTGATGTTGTGTTGATAACGGCGAACCAGCCGAGACCTGATTGTCGAGAGATGATGTTTCCATTGGCAGTTGAAAGACGGCGAGATCTCGTCGTGAGAGTTTCCATCAAACCAGACTTCATTCAGAAGATTGGCCAGGTGGAGATGATTAATGAAGCTGCTGCTGGTGACAGATTCAATTCTGACATCTATGTTTTTGAATTCATTCAGAAATGTGGAACAGGTCGCGCGGAAGTAGTCACACCGGTCACCATTGACGGTGTTGAGTACCATCAACTTGACTACGAGCAATTTTTCAAGTATCTCTGCACTGAGATACGACGAAAGAAAACTCGTGGATCGTCGCTTGTTACGGACATTTCCGGTCGCATGAGAATGCGAAAGGGACAGGTCGTGGCACCGCCGGTTCAGGCTCAAGTTGGTGAGGGTGCTGTGCACGCTCTCGAGGATCCCTTTGACGTCTTCAATGTGGACGCCGGAGGACCTTGGGATGGGCCAGCGCCTATTCCGTGGGCAGGATACACAACTCAGCCGTGGTATGAGTGGGGAGGTTTTAAAGAACGTGTGAAAGGCTTGCAACGTGTGATGTGGAGTGGTCTTTTTACATTGTTTACTTGCTTGCGTTTCTCTGCGAAAAGTGTTTTGTGTCATGCTTATTCAAGTGCTGTGCGAAAGATTGATGAAGCGTGGAAGTCGTCGTACTGTCAGAGTATTCGTGCTTTCTTTTGTAGTGTGTGGAAGTTTATTTGTGATAACAAAGAGTGGATGCTTGCCATCGGTGCAACTGCTGGCTTCGGAATGTTGGCTATTCCCATCAAGAATGCGTGTGTTCGCTACAAGACCAAGAAGAACGGTCTGCGGAAGATTGATAATGCGTCAATGGATCTCCTTGACACGATCGATCTTTCAAATGAGCCGTGGTGTGCTGCTTGTGACACAACCCCCCGGAAGTGTACTTGTGGTGCATGGTTGGTTGAAGAAGGGAAAACACCAGTTTTGAGGCGATTGCCAGATGAGCACACGATTGAAAGGAAGCCAGTGTGTGAAGCCTACAAAGGACCGCGTGGAAAGAAACAAACTGTCCGTTACAAGGATCGAGGAACCGTCAGGGTGATTCGACCTGTCGCTCATCTTGGCCAGAACGTATCGGAAGTGACTTCCAAGTTGTTGCGGAAGAACCAGTGTATAGTCACAAACCGAAGAATTAATAAGTCGGTGAATGCCATCTTTGTTGAAGGCAAGGATATGCTTATACCAGCTCATTTCTTCCGTTTGTGCGCACCAGGTGATCTGTTGGACTTGCAGTTTTCCGATGCCCTTTGCGAAGAGGTGTTTGTGCCGGACAATG
>Freshwater_macrophyte_associated_picorna-like_virus_26
TTACGTCGCCTACGCGTGCAGAATGTTTAACGCTTGGGTGGGAGATTTTCTTTGGACCTTCCTCTTGGCTGCAACGGGTTATAATGGAGGTAAAATCATCTGCTTTCAACTTCCTCCCAATCTCACGACGGCTGATCTTGTTGGTATTACCGACTACACTGTTTTTCCGCATATCATCATTGATGTCAAGATGGCGGACAACAGCACCGTGCAAGGACAAGACATCAGAAATGTCTTGTTCCACTGGACGTCAGAAGAGTCAACTAGCATTGATTCCACCGGAGGTACCGTCGTTTGGGCCGTTTACATTCCACTCGTCAACGCCAATGGAACAGCCTGCTCTGTCAATTGGGCAATCAGTTCAAAAGTTGGACCAAAGTTCGCAGTCGCTGAGCTCGTCCCACTCTCAACAACGACGGATCAACCCTCCGACATTTCGGAATGGCAGATATTGCTTCCAGGACCAACCATTCCGCAGTCGGAGCCTATCACGAACTCGTCAATTTCAGGATTTATCACTTGGGCGTACTCCACCACTCCAACTTTAACAATTGGTCAATATGGAATGGTGACTGGTAGTGGAACACCATTGGGACGTGCATTCCAACCTCTGAACTTGAACAACTTCTACAACGATTTCACAAACAACAGGATTGAAGCATTTGGAGACTCAAACACCGACAGATCGAGACCTGCCACTATTGCTGTTTCGAGCAGTTCTACAAATGGGTCTGGAGGGTTTGGTTACAATCAACCCAATAACACCACGTCCAATCCCGTTGCTAACGGATCTATTGCTGGAAATACCATTTTTCTTGCAAATGCTGCTGCAAATGGCTTCACATATGGAGGCAATTTTCGAGCGAACGTTCAAGGTGGAATGTGTCAAATTGCTCAAATTGCGGATCCACAAAATCCTGCCATCGTGCCTGTTGTTCAAGAAAGTTTCGTCCAATGGACTGCTAATGTTCTCAGTTTGACAAATGCTGCTCCCATAACACCTGGGACAAAAACTTTTTACTGTTGTCAAACTCAACAGATGATTGCCGCATTGACTGGACCGTTGAAAGACAAGTTGCCTGCTGGGATGTCCGTTGTTTTCACAGTGAAGAATGTTGCAACAAACTTGCCAATTGGATATTTGAGATTCAGTTACCCTGGGTATTTCTCAACCAATGCAACAACAACCAATGTGATCGGACAGTACGACCAAGTTGAGTACATCCCGCTGCAGATGATTCCAATGACTCAAGCTTTACCAACACCAACACCAGCAATGACAGCCAACAGTACTATCGTTGGCACATCTTCGTTGATGGCAACACAGAATCAACGAATTGCTTTCTTGGAACAACAAATTGCATTGCTCATGCAAGATGGAGTTGATGGTCATTATCGTCCACCTGATAGTGATCAAGACGATGACTAGCTGTCCAGCCTAGGCTGACAGCTCGGCATATGTTCGAGAGAGTTGTAGAACTATGTCTGCTGTAAAACGACAACTCAAATCGTACGACGACGAAGAGTATTTTGACTATGTCCAACAAATTTCCTGGCGACATCACATTTTACTGTCTAGAAGCATCGATCCCAAAGAAGAAAGGATTGTTTTCTGTTTATTATTATCGTGGCAACATTTATTCGACTATTCAGGAAGATCAGATAGAGCCACTAGTGAAAGAGACTGCGTCCGAGTGGCATTACAAGATATCTTCGACATTACCGGCACATTGTTATCAACTCAAGAATACGTGTCCGCTGATGCTCTCTTTGCTCTCATCCGCAAAGAGATCGTTCGAAGAACATACCACTGGTTCTACTCTTCTGAGAGATTAGCCACTATTGTTGCTCATCAGTGTCTAGACGACGCTTGTCACGTCTATCCTTTTTCATTCCGCCGTTATCGAAGATTGTTTTTCGAGTCTTTGACTAAATCTGTGCTACGAATTGCTAACTGTTGTTTTGGGTTACCATCTACTGTCCAAGACATCTACTCATTTCAGTTCTTGCAAGAATTGGCGTTTGAACAACCGTCATTACATCTAGCTGGTACAACGTTAGACAAGTCACTTATCTGGTATTGGGTTTTACTTGGATGCCGAAAGGTCGAGTGTTCGTCAAATCCAAGGGTAAGCAACCCTTGTCGAAATCCGACATCCAACAGCTCATTTCGAGCCGTGATCAATCTACTCAATTCAGATCTGCAGACGCAAACTACTACACAGCTGGAGGAGGAACATTTGAGTCTAGTACAACAGGGGGAACTTCTACTGTTTCGCTCCAGACAGGATTACCGTGGAACTGGGGAACAGGACGTGCTTCTACATCTAAGTCGACTACCGGAACATCTAGCGGAGCCTCTACATCCGGAGCTACAGCCGCTGCTACAGTATCGAACCCAAATAACGGGCCACCGATTGTCTCCCTTGACCGATCTGGGTTGGGTTACAGACAATCCAGCATGGCAACTGCAGCAGCAGCAACAGCCGATGTTGGCGTCACCGCCAACACTCTTGGACTTAGCAAATCGAGCAGCGATAATACGAACGCTGGAATCGCGCTCGCTGGTGGGCAGGTAGCAAGTGCCACCATTAATACAGCTGGGTCTTTGGGTGAGGAGTCGATTAAGAGCAACACCCAGAAGCAGATGCAGGAGTACCATGTAACAACGGAACTCCCTCAGAAGTATGCGCAAGAATCGAAAATGCAAGCTTCCCAACAGACTTTTGAACAAAATTTATCCGCTCAAAATTACAATCAGGAAATCGGTCTTCAGAACAACCAGTACAACAACATGATGAAGGGTTACAATACAGTTACTGGAAATTCAGCTGCTGCTTTACAACAAGCAGGTTTACCATCGTACCTAGCGTACACCCCAGCCGCGATCGAGTTACAGCCAAAGTACACGCAGCTTGGACCCGGGACAACTTCATATACATCGAAGATTCCTGGCAATCCGACTACGTCACCGTACACTGGAACTACGACCCAGGCCGCATTAGGTTGGGGTACTTTTCCGCCTTCGTGAAGTTCTTTCGAGAACTTCACGTCCCTTAGCCAGGCCAGCAATGCTGTGGAATTGGGCTACACCACACTGCCTGCAAGCTCAGTAGCCCACACATCATGTATATTGGTAGATTAAGATCATACTACCAAGCGACGACCGAAGTTCTAACCACATCTTGGACACCTATTCTAAACGCCATAGCCATCATACTCTGCCGGATTGGAAACAATATGATTTAGTGTACATAGATAACTTCTTTTTACTCGCAACACAATTATTATTTGCTGCACCATCACAACTGCGATACGTAGACAACACTATCCTCACAATATCGAGGGTGTATATCTACTAGGGTAATGCCAACAGTTGATTGGTCGTGTAGTCGGGTGCTATATGCTGCAGTCGTTGAAAATACGACAGCGTTGGAAATCAACCAACGTCCGACATTAATTTAATTTGTGTCATCTTATTATAAATCGTGCATAATCATTCCCGCTGGTGTGACGCCGTAAGTCTATATTTTCATATAGCT
>Freshwater_macrophyte_associated_picorna-like_virus_27
CAACCGATGTGAAACAAAAAGATTTAAATTTCTTAGATATTATTGAAATCGTTTTTGATACTATAATATATTTTGTCGAAAGAGGATATCAAGCCTTTCAAACGGGTGATCCTTGGCAATTGTTATACGGTGATGATATGATTTTAGATTTCGAAAAAAATTTATCTTTTATCAACAGTCATATTCAGTTGATTGAGAGCGGGAATTTGGAACTCCTACCCATGCAGGTGGATGAATTCGAAGATATGGTTACCAAACTTAAAAATACTGTAATGGAAATGCTTAAAGCTAATCCATCAGGTACGTACCATCAAATATTAGTGGTAAAACTTGGAATGATTGATAGAGTTAATGTTAAATTATTACAAGCTAGACGGAATGTCGCCATTAGAGAAAGACCTTTTAGTCTTTTATTATTCGGTGGTTCTGGTATTGGAAAATCAACTATGTTGAATATTATCCTTAATCAACTTATGCGTGTAAATGGTTTCGATCCGAACCCGGAGAAGATTAACTCACTTAATGCTAGTGACCAATATCAATCTGACTATAGATCTGATTCCACTTGTGTTATCTTTGATGACATAGCCAATGCTACAATGCAGACAGCGAAGGGTAATCATTGTCAAATGATAATTGATTTTATAAATAATAACCCAAAATGCGCATTAAAAGCCAGTGTGGATGAAAAAGGTACTTGCCCGATTCGACCTAAAATAGTCGTGGGAACGACAAATGTCAAAACCATGATGGCAAATCAATATTCTAACGAACCTGTATCGATAGCTAGACGATTTGATGTTACGATTACTGTTACAGTGAAAGATGAATATCGTCTCCCTTTTTCTGATATGATAGACGAAGATAAAGTAGTCTCCGGTGATAAGGATTGTTGGTGGTTTAAGGTAGAGAAGGTGATCCCCTGTTTTAGAGGAGATGGTGCTGCTGCAGGCATTGGTTATACACTTGTGGAGGATGAAGGGATCTTATTAGATAGAATAGATATGAAACATTTGTTGAAATATCTTACTAAAATATCGAAAAAACATTTCCTGAAACAGAAAGAAGTTGTCCAATTTTCACAATCAGTTTTCAAAATACCGATGTGCGAAACCTGTCAACAATACCCTGAATTCTGTACATGCCATATGGAACACCAAACTAAGGATATACAAGAAGAGTTGAAAGATTTATTTACTTTTACTCCTTTTGTTGGCAAGAAAAATTCTATGTTCCCTGGAATTACTAAAATGGAAGGGATAATGGACACTTTTTCACAATTATATGATAAGACGAAAATTGTCGGTGATATCATCACTAATCTTGAACAATATGCTGGTGTGGAAAATATATATAAATTCCATTCACACATTAAGGAAAACTATCCTTATTTGACTTTTATAATTATTTGGCCACTAATTAGTGTTTTGTTCCTGTTAGGTTTGATGTTTAGTTCAATATTTATGTTCTTCTTTTTCGCGCTAACCGCATGCAAATTCATTAAAACATGGAACTGGTGGGTAGAGAGGAAAATTCAGCTGTTTGCATTAAAAGATAATGCAATATCAATATTACGGACTTACAACACTGATAGAGTTAAGCGGAATATCGCCATTGGCACTTTAGGAGTGATCTCCGTTGTAGCAATAAAGAAGATTTATGATCTTGTTAGAACATATAATTTACTTAAAGTGCAAGGCAGTGAAGAAGTTGTTCCAGTACCTATGCCTGATGAACGCCCAGAAAACGTGTGGAAAAAACCATATGTTAGTGAAATTCCAAAGAGTGTTAAAGTAAAAACAACCACATCTACTGTTTTGACTCAATTGGTGGCAAAAAATATAGTTTATTTTGAAGGTACCAATACTTCAACCAACACTGCTTTCTTTAGTGATATTTTCCCTATAAAGAGTAACCTATGGTTGATTAATAGTCATGCATTACCAGATAACGTAGTGATACGAGGTCGTTTTGTCCGACACACTGCAGAATATCATGGTGGAAATTTCAATGCTATGATTTCCCCCATCAACACAGTACATATTCCAAATACTGATTTGGCATTGTTATACATACCATCTGGTGGTGATAACAAAGACTTTTCTGACTTCTTACCTCTTGACCTACCGAATAAGGTGCGCACACCAGCAAAACTTATTTACAAAAATGAAGACGGATTAGTAGATATTCAGGAAGTTAATGCAAAATTCAGTAGAGTTGGGACTGAAGCCATCCAAGTTATGGGACACAGTTATACTACACAAAAACCTACATTTAAAGGTTTATGTATGGCTGTCCTAATAGCTGATGGAACGGGTCCTGAAATTTTGGGATTCCATTTCGCTGGGACTTCAGGGAAGTGTATTGGAGCGAGTTCTATGCTGTTGCGTGAACAATTGGATGAGGCCATTTATCAAATGTCCATAAAACCATCCATACTAATTTCACATAGCACAGGAGATTTTATACCACATGATGTTGGCCCATTTCCTACACATCATTTAATTGGCGGAATCCATGAAAAGAGCCCACTCAATTTCTTACCTGATGGTGCCGTTTTCAGAGCATATGGTAAACATGATGGAGCAAGAAAAACATATAAATCAACTGTTAGTCCAAGTGTGATTTCCGACTCAGTTGAACAAGTTATGGGACAGCCAAATATATGGGGTCCACCCCCAGATATGAAAGGGTGGCAAAATTGGAATAGGGACTTAGGTAATATGTCCCATCCAAAAGAATTAGAACCAACCCTATTGGCTTGTGCCGCTGCAGATTATCAATCATCATTGTTGAAATCTATACCTCAAGAGAGGATCGATCGTATTTCTCCACTTACCGACGATGCAGCAATATCAGGGGTGGATGGTGTTTTCGGGTTAGATTGCGTAAATATGCAATCTTCCTGTGGTTTACCCATAAATAAACCAAAAAATAAAGTGTTATCTAGGTCCAATATACCGAGAAATGGTATCTCTCAACCCATAGATATTCCACCATATCTGGTTGATGAAATCAGACGAATGGAGGATGTTCTAGCATCTGGTAGAAGAGATAATATACAATTTTCGGCTTGTATAAAAGATGAACCTACGAAAAACACAAAGAAAAAAGGGAGAATCTTTTGTGGCTCACCTATCGCAGCAACTCATATTACTCGAAAATACTTTCTACCAATCTGTAAAATGATGATGGAGAATTCGTATTTATTCGAATGCGCAGTAGGAATAAATGCTCACGGGAAAGATTGGGATGAATTGGCTAGAAATATCCAAAAATATGGACCAAATCGCATGATTGCTGGGGATTATAGTGACTATGATTCTACAATGCCAGCTTCTATAACTTTAGCTGCATTTGGTATATTAATAGATATTGCACGCCGCGCTGGTTATTCAGAACGACAACTGGAAATCATGCGGGGTTTAGCTACTGAAATCTGTTACCCTACATATGAAT
>Freshwater_macrophyte_associated_picorna-like_virus_28
CTTGTCGCTTAATTGTGAGTAACAAAAACGTCAAACTGATAAGCGCAGCGCTTATCCAATAGTTCACCATCTGGATTAAGTAGAGAACTATGAAGTAATTCTCTTGGGATCCCGATAGGAGTTATAACGTACTTTAACTCTGAATAGGAAAATGATAAGAGAAGTGAATGAATATTCTTGAAAAACATCCTTAGTATTAAGCTGCTTATTAGGCGAAAAGCTGAACCCCAGCCTCTGACACTTGACAAGATGCGAGGGAAATATGATTGTAATCCCGAAACTATTGATCAATCAACCGATTTGTTTATGTTATCAAAACAAAACTTTGAAGACAAAAATAAAACCCCATTCACTTTGAAAGATCTTGGTGAAGATACTTTTAATAGTGAGTTTGAGTTCGGTCTGACATTTGAAGAGGATTTTGAAATGTTGGATGAGCTCACTGAGCAGTATCTCATGAAATGTGAAGATGCTGATATTGGAGAAATCTATGATCACAACCATTTTCGTGTGGACACGTTATTTGGATCGTTCATTGATTACTCTGAATGTTCTATGGATGAGGAATCACGAGAGGCATTTAAGCATGCTTTTCCCCAGTCCGGAGCAACCCCACAACGACCATTTGGTGAAGTGGGAATCGATACAGCATCGATACATGCATACATACAGAGACGAATAGAAATTGCGATGAGGTATCAAAATGATGGCGAACAACTCCAAGCAGAGATGGCTCTGCTTAATGTCGAAGTTCAATTTGGTATCGATCAATTTTCAATCCAGGAATTTATTATTAAGTATATTTTTGGAGGTAACGTCCGGGAGTATGCGACATTGGATCGCATTTTTTCCGTAGCCATAGGTCATGATCCGCAAAAATTTGTCGATTGGATGGCAAAATTACTTGATGATTTATTGTTCTTCTTAACGTTAGCTTATAGAGGTATCAATGGATGTCATGTAGTTGATACCATATTGATGGCTACATTCAATTTTCTACGGGCGAGATATAATGTCAGCAATTATAAATTAATGACTGACACTGTCATCCCTTATGTTAAGAAATTGTTTGGATCTCAGGAAGTGGAGGTTCAATCTGGCTTTCTCGAGTCATCTAGACAGGCTCTAAATGCTTACAAAAATGTGACGGAATGTGAACTTTCAAGAAAATTATATAGATGCATGATGTATCTTATGAGTCTCACGGTTTTTGAAAAACTTGGAGTAACATTTAACACTTTAGGATACACGAAGATGGAAGAGGCCGCTATTAAGAAGAAAATTTTTGAGAAAAAAGATCTCTTCTATGTCGTAGCAGACACTCTACTTTTCCTCTGCGAGCGTGGGTATCAGGTTTACGCTACTGGAGACGTCAGCACAATATTCCATAGTGGCAATACGTATGCCGAACTATATGTTAAAGCGAAAGAACTCACCCGTCGATCACACCTTTTGTGTAATCCTGAAGACCATGGGTTTACCGAGAGTGAGTTTCGAGCTGAACTAGACTCAACAGTAGAACGCTTTCAGAGTGTCTCAAAACATTCAGTCTGCTTGACAAACACTGAACGCAATCAGATTGCCTTGGTTTTGGGTGACCTATTAATGATGAGAGATGATCTGAACACGAAGGCTGCGGCCCGGAGAGAGCGCAAAGCGCCTTTTGCTATTTTGTTGAGTGGCGATTCAGGTATTGGCAAAACCACGTTGACTAACATCATTAGGACGTATTATGCTAAACTGGAAAATTTGCCTCTGGGTTCAGAATTTGTTTATACACATAATCCCTCAGCCAAATATTGGGATGGTTTTGCTACATGGATGCACACTTTAGTATTGGACGATATAGCCAATGAGGATCCAAAAATGAATAATATGGACTCAGTTAATTCTATAATCCAAGTGGTGAATAATTGTGCCTTTTGCCCAGATCAAGCGGCGCTAGAGAATAAAGGCAGAACACCTTTAAAAGTGAAGCTTGTTGTTGGTACCACAAATGTAGAAACATTGAATTGTTACCACTATTTCTCCGTTCCATCAGCCGTTCAGAGAAGATTTCCCTATATCGTGACGCCTACGGTTAGACCGGAATATCTGGATGAGCGGGGGATGCTAAATTCAGCGCAGGTTCCTGATCTGGGTCCGTATCCGGATTTGTGGTTATTTAAAGTTCAGTTGGTGCGTCCCGTGCCAGTTTCTCAGGGCAAAAGATTAGCTGAGTTAGAAGTGCTACATGAGAATTTGGATATGCGAGGCTTTCTTAAATGGATGAAAGGAGCTATTGAAAAATTCAATAAGGACCAGAATAAGGTTCAGCATTGTTTGGATGAAATAAAGACAACTGAGCTATGTATGACCTGTGACTTACCGGAGCCCATTTGTGATTGTATTCCTCAGGCGGGTTTTACGAGAACTGGGGTACTCTTTCTTGTGGGCCCACTCTACGCACTTGTATTTGGATTCCTGCTATTTGTCAAAACCACTTGGTTATACCAAATTATAGTGTTGTACTGTGATTATATGAGATGGTACAGGGGGCGTAAAGCCGCTTGGGAAGATAGAAAGCGGCAGTTTCTGCGGAATATTAGCACAGAGAGATCGTGGCGATCAATGGGCAATTCAGTTATGAATAACCTTGGTCACCCTTCTGCACTAATATCGGTGATTGCTGTCACAGGATCGGTTTATCTATTGTATAAACATTTTAAACAGATCATACCCCAATCGGGAGTTATCAGTGAGGCGGCCAAAGTTGACGATGGTGACTCACAACCCCCAAGTGCGGTTGAGAATAAACCATTATCAGAACAGATCGGAAGAGCGTCGTGTAGGGAAACAGTGT
>Freshwater_macrophyte_associated_picorna-like_virus_29
TCTGGTGAGCGAAATATAAATTTGGTCGGAAGCACACATTTGTGTTGCTCAATGATGCCAATTAGTAGCTCTAAGGATAAAGCCTTTTTAAGTAATGAAACCAACCTCTTTTTAACTAGAAATAAACTAGAGAAAATAAAATCAACCAAAATGGAAAAGTCAACAATTGAACAACTCATGGGAGTTTCAAAGGCTGGAATTGAAAATAATGCAAGTTATAAGGAATTACAAACGGAAAACACACACATTAACAAAATGGAAAGTCAGCAAAGTAAACAGGTCATGGGACCTTCAACAGAAATGCAAGTTATTGATGAGCAATCATCTTTAATCAGGCAAAAAGCAAAACGAATTTTTAAACGGTACGATCAACAATCTTCTTGGAGATTGGACGCAGGGAGGCAATCTACGGGGCGTAATTACACGTTACCCGGAATCGATTTCTATCACCCAGCACCTCGGTGCATCGACTGGCAACGGTCTAAATGGAGTGATATTAGCGATAGGAACACTGGCAATAGCGGCGATATTATCTTTAATAGCAATATTAATAATAATTTCAAGATTTTTGGAGAATATTTGAAAAAGAAATATAAAAAGGGCTTAAATGCGAAAGGATGTTTGCAAGGAGATCATATCAAGCATGCATCAATACCATTACCCCCCCAAAAGTTTAAACCACCCAAACCAAAGTTAACAGTAGAGGCACCAAAGATTGAATGGCAAGATGACGAATTTGATGATTTCTTCTCTGATGAAGAGGAGGAACCCCGGAAAAAAGAAAAAATCTTTAAGTATCAACCTAAAGATTTTTTAAAGAAAGTAGAATTTTTAAAAACTGAAGATCAGCAATGGTCTACTATGGAACCCTATTTGGTTTTAACACCAAAAAGGGATATCCGCAAGGAAAAGAAAAATAAACAACAACAAGTTTTTAAAGAAAGGATAGTTAAGCAACATTTATCCCCAGTAATGGAAGATAATGAAGCACAAATGGCAATAGGAACGGAACAACAAGGACAACAACCAGGAATACTTAAGGCAGTTTATGTATCTGTAGGAACTTCAGAAATTATTGAAATAGTTTTTGAAGGTGAAGATTTTCAACGTGATTGGAAAACAGCTGAATGGGTTACTGGATTTGGTTCAGGAACATTTTTAGAAAAAGATAAGGCTCGTAATTTATTTACAATGGATTTTATATATTGGAGAAAGGATGACGGAATTTTTACCAGGACTAAGGAACCGATGATTAGGGAGAAGATTAGCAATAGCTGGTCTTTTGTCCCAACAATAGTAACTGATACTATGACAAAGATCAATCAAGCAGCGGATGAAGTGAGAGAAGCGGCATCATCGGCGAAAAGTACACTGGCAACAACAACTGGAAAAATAAGTATGGCTAGTAAAATAGCACTATTTATGAATGATATTAGGACATTATATATAGATATGGATTTAGTTTTTAACAACCCTGAGGTATCTTTTATAGATAAATTAGGGCGTTTTGTATTTTATTTAGAACATTTTTGGATGAAGTTAGGAGGCGAATTTAAGTTTAAACCTCAAGAAGAAGAGCAAGGTAATCAAGCTCAATCTCTTACGGGTTCAATTTCTGGATTCGTAGGAGCAATTTTTGATGCGTTAGGACTGAAAGATACTCATTTTAAGATTTTTTCAAAGTATAATACTTTGGATACGTTTTTTGCAAAAATTCAGCATCGTTTTTCTTTTATTTTTGAATTGTTTAGATATGTCATGGAGTTTATTTGTAAGTGTTTTGATACCCCTCAAATTTTAGAGTGGTATGATAAGGTGACTGGAAAAAGTGTAAATAATTTAGTTAGGGAAGCAAGTATCTTGTTGGCAACACCAATTGAAGAATTATTAGAACCGGAACGTAGGAAGAAGCTAGATTCTATTGTTAAGGATGCAGAAGAAGTAGTGTTATTAGCAGGTTTAGGCGGATGGAGGCAGTATAGCTTCCTGAAGTCAAAAATGGAGCAATTAGCATCGCTTCAAGATTTAGTTTTTAAAGTAGAGCAGGATTCTTTTGGTAGAATCACGCCTTTTTGTATTTGTATAGCAGGAGAATCTCAGATAGGAAAATCACAATTAGTTAGGGAGTTAGCGGCACAACTTATACCTATGAGTATACCACTAGAGAAGCGCATTTACACGCGTGGAAACACTGAACATTATGATGGCTATAATGGACAGTGGTGTATAGTGGTAGACGATTGGGCAGCAAGAGTAGACACAGACTGGTCAGAATTGTTACAATGGGTCACATGTGAAACCATGGTTTTACCCATGGCTTCGCTAGACTCCAAGTCAACAGGAAAGAAAGGAACAACTTGTCAAGCTAAATTAGTTATCTTGACTACAAACACGGCTTATCCCCCAATGCAAGCTTCGATGTATAATCAGAGAGCAGTATTGAAGAGGAGACACATGTTGATAGAGGCAGTTAGGGTTAGTAGAGAGACGAAGGACGATTTTTCGCATTTAAAGTTTATGCTTAAACATGCGGAATGTGATAAGGACATGCTAGGAGCACATATCGGTCTCGATATGTTAAAGGAAATGATTAAGGACCGTTTTCAGATTCATTATGAGTTGGAAACAAAATTATTGGAACGTAGGAAAGAAATGGTTATGCGACCTCGTAATCAAATTTTGAAGGACGAGGCAGCAGAAGCTGCAATTAGATTAATGAAGTCAAAACCGGAACTAGTAGCAGAAGTAGGAAATGTTTATCCGATTTGTTCATCAGAGTCGGTAAATTCCCT
>Freshwater_macrophyte_associated_picorna-like_virus_3
CTATCTTAGAGAGCGCGCAGCGTGAGCTGCGCGCTCTCTAAGATAGGTGATAGAATTGTTGAAAGCACATGTCATTATGCATTATGATTGACCAGCCGCTTTTACCGATCGAATCTACTCTAACGACGATATTATTGTCGGTCTGAGTTTCTGCAATGTCCTATGGTGTCTAATTGAACACTGCCCAGGCATTCCCGCCCGTCTTTGCTAAAGTCCCTCTAGTATTAACTGAAATTGAGGAACCGAGTTGTCGCTCTCGTTAAAAGCGACCCCCCCCCCCGAGAAAGGAATCCTTTCTCCAGAAGGAAAACTGAGATGAGAACAAACCCACGTTTACTTGTAAACGGAGTATCCCGGTGAAAATCCGTGCGGTTGTCTAACCCGCCTCGAAGAACTGAGGAGGAAAAGTATTATAAGCACAAAGTGCGGTGAAGACTAACTTGTAATTTAGTCCAGCCCGTCACTGCCGATTCCCGCGTTGGTTGCGATCCTAGATCGTCCGAATCATCACGGTATGTTGGTAGGAAACCACCCCCCAAGGGTGGTACCCCCGGGCTCGCTGAGGCCCCCCCCGGGCTCGCTGAGGCCCATGGGCTCGCTGAGGCCCCCCGGAATCATTGCGATCCCAGAGCACAAATGGTAAGACTCACGGATCCATTGAATATTCCGCCGGTATATCATGCGTCAGACAAAGCACATGAGCATTAATATGAAGGTGCAGAGGAGGAACCTAGCCAGAAGTTATTTGCGCACTTACCACGTCCTAAAAGGCTGGACTGGAAAAAGGCCCATACGACCGAAACCTAGAAAAATTCCGCTGTTACTGGAACCTGATCGCTCGCTGCGTAAGGCAAAAGAAAAACCGCCCCCCCCCCCCCCGACTCGCTGAGGTCGCCAGAATTATAAAAAGGTAAACCAAAGAAAGAAATTTACGAACAAAATGTCTCTTAAGTCAAATAAAATTGTTCACGCCACGATTTCAAATAAGAATATCCCTGCTTTGAAGCAGGAAAATGAGAGTTGGAGGTACGTCTCATATTACGACGATCAGCTGGAGAAGGCTCCAGAGATCGCACGAACGGAACTGATCCGCGTCATGCGGGAGGACGTAAACTGGAGGAAACGAAGTATAGTCCCAATGGGAGGAAAACTTGTTCACCCAGAAAACAAACCCCCCTTGTCACGGCGTCCACTGAGAGAGGAAACGCGAAAGCTGTCTCCTTTGCCCGCGGAACCCGAGGGTTCGGAATTTGCCGAAACAAACCCACGGATTCTCCAAAGGCTGGAAGAATTGGCTAAGCAGAAAGAAAAGGAAAAGGCGAAATCTAGACCTGTAAACCGGACCAAGGCGCCCCCACGTAAAGTGTGGGCCAAAATGGTGAAAGCCGGACTACCGAAGCACTTGCAGAAACCCATTGGGCAGAAGAAGATTAACATGACTACGGATGAGTTCTTGGCATATAACCACGGTCTGGCGTTCTTGGACTGGAAACGCAGTATCTTGCAAAATGATGCTGCGGACGAGCTGCACGCGGAAATCCGCGAACTTAAAAAAGAGTATCGCAATATCAAGCGTGACCTGTCAAGCGCAGAAAGTAAAGAGCGTTCTGACTTGGAAAAACGGCTCAAAGATAAAGAGGCCCGCTTAGAAAAAGCAGTGGCTAAGGAGAAAGAGAAACAAGTCGCTCTGTACACGAGAGAAATCGAAGAAATTAAAGTCGAACTCTCGGAGCGCTTAGTTCTCCCGTCTCCCGAAGAGCGCAAGCGTGCGGCAGATCTCAAAAAGATGATAACTGCCAAGGAAAAGGAAGAAAAGAAAGCTATCAAAGATGCCCGAAAAAGATTCCATGACTCCGAAAACAGCTTTAACGCGTCTATCGCGCGAGCTCGTTACGCGCAATTCAACCGCGACGGTTACCACGACGAGACGGTGGAGAAGTTCTTGCGAGTCCCTAAAAAGATGATCGCGACTCTTCCGCCTCCGACTATCGGCCACTGGCCGGCGTTGCCTCGCGGCAAACTGGCTGGCGGGACCCCCATGTATTTTACTTGGGGCCTCGACCAGCTTAACATCGTGGAAGATGAGTCCGAAGAGGGCCACTACTACGAGGAGGAGTTCCCGCTGGAAATCCTCAAGAGGAAGGAATGGAAGAAAGTTCCCCTCTCCCAAATCGAAAGCCCGTTCAAGGTTAGTTCCGAGGAGCTTAAAAAGCTACCACATTGGAACAAACCCAAATATCGCCGCAGGAAGAAGAAAATCTCCATGCAGGCGGATATCGGTATTAATGCCGAAAAGAGAAAGGCTTATCGAATGAGAACGCAGAGAGAAAGCTTCTCAATCCTGCCGACGATCGAAGAGGTAATTAAAACTCCCGATCCGGTCTGCCGCATGGAGGAAGAGTATCGCCCAACGAGGCGAACCTTACGTGAACATGCCCTGCGGAGGAAACGAATTCGTCACCTCATTAGACAGGGTAAGTATCATGTGTTCAATCGAGCCGAGGCCCGACTGACCTACATGCGACAGCAAGTCGAAAAATTTCGGCAGGCTTATTACGAAGCTAGGTTAACATCCCGTGAAGCACGGGAAGAAGCCAATCCCGATGACATGGCAGGGGCCCGAGGGCCCCCGATGCCGCCTCCCGGAAGGGCTTGCAGCGGTCTAGTAGAAATGGACATGTCGAATCATGAGTCGATCTGCACTGTTCTCGAAATGATATTCAGAGCGACCGATAGAGTCATGTCAGAAGTGAACTTGTTTCATTGCTTGCAACTCGTAAATGAGAAGTACGATGAGCGAGATTTCATTCCGTCTCTACAGCGATCACGGTATGGAGCCGCACTAATTTGCGGCGATTATCATCGCAACTTCTCTCACGGTTTCCTCAACATGATGCGGAATGCGAACCATTTGGTTCTTCCCACTTGGTTGAATACAGGTGGCCCGGAGACTGAAGTAGGCTGCATAGCCATGGTAAATGGCATGTACTACGTCCTTGCTTATGGCGAGTTTATTTTCTGCCGAAACGAATATCAACTCCTGCAGGCACTTAACCACTCGGAGGATCCAAGAATAGTTCCACGTTTCCTTCCGGTGACACCTGCCATGTTTTACGAAACCATGAAGAGGCTTTACATGCGAGGAAATACCTTCGACAGAAGCCTGTCCCGGTTTCGGCGCTACACACGACGTGAATACTGGTGGGTTCCGGGCGACGATGACATTTACTCCGCCAATTCTGATCTATCATCAGATTATGCGGACGTCGCGGATATGGAATCCGACGAGATTTACGAACGCTATGAAGCGCAAAGACCGGTGGTGGATACCGTTGCTGAATGGAGTGGCACAGCTGCCAAAGTGGTGAGTTTAGTTCTTCTCCTAAAAGATTGCAAAACCATAAAGGAATTCATGGTTAAAGCATCGAGCGCGGCCATCCTATTGACACCCGACCACTTGATTCGGGATGCGGTAAAAGCCTTACAAGGGCTATTTTCTACCCGCGAGACTGAGAGAGAGAGTTTGGAAGAGGTTTCCGAACTTATCACCCAGGTCCGAACGTGGACCGCTCTTACGGGACAGGCTAAGACTTTGTTGACGAAGACGTGCACAGTTATGTCCCTGCTGTCAATTTGGTCCAAGTTCGAACTAACAACCGAAGATTTCGGCGGTCTTATTGACAGCGTCCAGCTTCAGACTTTGACCACGAAGCAGACTTGGTTTGACATTACTGATGCCGCCTTGCACATTCTCGATTACGTCGTTAATGCTGCTATAGCCTGGAAATCCGGGAAGAAGCTAATACGCTGTCTCAATCCGTGTTCTGTCGCAGATCGGTTGTCAGACTTGAAAGCTATCGAGCCGAAAGTTCTCGACGGGACGTTAGGTCCGAAAGATCCGTTTACACGAGAAACTTATTATCAGGAGGTTTGCAGTGTTCTCACGGCTCTATCTACCATGAAAAACGACCCCCGCGAAGATGAACGAAACAAGTTGTTTTATCGAAAACAATACGAAGAAGCGGCTCATATGAAGCACGAAGTCGAAAAAGCGTTTCGGGCGTTTAAGCCACGCATGGCTCCTTTCGCTACAGCGATTTACGGAGACACCGGCGTTGCAAAGTCTACCATCGTCGACGTTTTGTCGTCGATTGGCGGACACGTTCTAAACATGGGCGCTGGAGATGCTAACAAGTATACGTTCAACGATAAGAAGAAGTATGACGATGGATACACCAACGACACCAATATTGTAATTTATGATGACGTTGGAAATACGAACGAGAAGCATTGCGAAATGCATCCGATGGCTTATGCCATTCAGGACGTCAACAATATGCCCGTTCTAACCAATCAAGCCGAAGCTCATAAGAAATCCACGATTTTTATGAACCACAAGTTGACTTTTGCTACCAGCAACAAGATCAATTTTGACATTCCTCTTGTTTCAGACGCGCCAGCGTCGGTCTCGAGGAGATTCAACTTCGTGGAAGTTCGCGCATTCGGTGGAAAATTCGATGTCGATGAGGCTCAGTCCCCCGCTAATCATCTTACGATGCAGTGGGAGGTAAGGACTTACGATTTTGAATCTAAAGAGGTTACGTCGAAACACATGCACCGCAAAGTCGGTGAATGGATGTTGTTAACGGATTACATCCAGAACGTTTGGACCCCTTCCCTGAAACGACACGTCGAGATCCAGAAGAAATACATGAAATCGAATCAGGATCTGGCTACAGAAAGCCCCTGTGAACATGGGACCTTGCCACATTGGTGTCTCACTTGTAAGCCTGAGAATATCATCAACTATTCGCGCAAATTGCGCTCAGGAGAAGGTGTTCTAACTCAGGAGCCGCCCAAAACAGCGAACGGACGAACGTTTGTCGCCGATGAGGATAACCCTGAGCTGGAGAAGTTAGCTTTTATAAGCAAGATCTCTCGCACAAAGGTAGACCCCACAGCGTTCATTTGTCAACCAGCTGCTGCGGATCCCCCGGTCGTACGGGAAATGTTCGAAAACGTTAGTGTACCGAATGTTCCCATGATGATGACCGAGGGTCTTGTCCGTAAGGTTCATGAGTTGTCTGGAACAAGGATAAGAACCTCGGGTTCTATGTCTCGAGGCGAGAGGTTTATGTTCAGCACGTTTTTCCTTTCAGAATACGCCCAGGTCTATTTGGCCGGAGTAGTGTTGATTGGATTTTTGAGCTGCTATTTGAACAAAGTGTTTTATGGTGCTTTTGTCGTTTCTTCGATGATCGGACTTGTTCACCTCGCCCGAGCCATGTTGAAAGTAGCCCGACGCGTGATTCTAAATCGCGTGCTGCAGGCCGCTCTGGACCCCCAGAAGATCGAGAATGTGATTCGTTACGGGGCCATCGCGATAGGTTCTTTCGCCGCGGCGTATCTAGCTTGGAGGAAATTTTATTCCTTCTGGAAAGAAACAAAAATGCTGCGGGAGAGTCTATTGCGACCTTTGTATGGTGATGACGATCTGGAGAAGAGAAACAAAGCCAAGTCGCAATGGGCGAGAGCCGTCGATATGCGCTCGGATTTCGATCACGATGATAAGATGGACAGCCTGACTCCTGAGCAAGCTCAGGGTCAGATTGCTAACCGTCTGTTTTCGGTGAAACAAGACGACCGCATCAAGACAAATGGCTTTGCCGTAGCGGCTCGCGTTCTTCTTGTGAACAAGCATTTTGCTCGCAAGATAGATCTAGACCGTCCTCTCCAGCTCCTAAATGGGGTGGCCGGCACAACGACGCGAGACAAAGATCTCCGTGTCGAGAAGATCATACACCACGATGTGAAGGATTTCTCCCTTCTGTGTTTATCCGCGCCTCTAGGAGTTCGCACGCGAATTGACATGATTCTCCAAGGCAACTACGATAAGAGTGTGGATCACCCCTGTAGAATGCTGACAAGAGACGTGGACACTGGAATTACCCAGACCCGTTTTCTGGAATGGCACTACGAGGAATGTCCAAATCTTGATCTGGAAGCGCCAGATGTTCCTGGCTCAGTCCACTGGCTTGATTTACCGACCAAACCCGGCGACTGCGGATCTCCGATTTACACCGTGTCTCGACCACACGTTATTCTCGGTTTTCATACCGGAAAACGCGGCGAAGCCGCAGTTGGCGAAACTGTAATGCTATCAGAGTTTACGATTCCGGAGGAATACCACAGCCATATCGGGAGGATCAGTGCACCAGGCGTCGTCAAAGATCCTGAGATGTTTGTCACGGCACCACACGAGCGTAGCGTCATTAGGTATATTACCGAAGATGCCAAGTCCACCTTACGGTATTACGGCACCACTGGGATTCGGACCACGCCATCATCGGATTTCGTCGTTACGAAACTGAGTCCCATTCTTGACACGGTTGGGCTGCAACGTACTCACGAAGTTCCGTTAATGAAAACGCAAAGATCGCTTGCTAACTACCTTCAAGTATACATGGAAGGTTCAATGGACGAGATTCCACCGGAGCTGTTGAAGAAATGTGTCAAGGAATTCGCTTCCCATTGGGGGGAGGGACTCCGAGCTGCAGGTCTCAAAGCTACTGGTTTTGACACCATTGAAGTCGCGATAGACGGAATGGATGATCGCTTTGCCAATCGAACTGACCTTTCCACCGCAGGTGGATTCGGATGGCCCGGAAAGAAAGCCAATTACGCTGAAGTGGTATCGCAACCCCAGGAGAAAAGGATTGCGATTCCTTCTGAGGATTGGAAGGCGGCTACCCTGGAATATATCGAAATGATACGTTCCGGTGAGATGCCCACCTTCGTGACGCGGACGTCATTAAAAGACGAACCCGTCGCGATAGGAAAGGAGAAGAAGCTCCCACGGATTTTTTCCGTTCTCCCCATGCACGTGAACTTGGCCCTTAAAATGGCTTTGGGACCGATCATGCGAGCTGATATGAAGATCCCGATAGACAACGGCTGTGCCGCTGGTATCAATATTTGCTCCCGAGAAGGAGGCGAAATGTACCGCGAATTATTCGCAGCTGGAGTCGCAGAGAAGGACGGATACTATCATATCCTACCTCAGGAGGAGTTGAACATCCTCGAAGGAGACTATTCCAAGTTTGACGTCCGAACGAGCGGCCAGTTGATTCACGCCGCCGCGGATCTGAATTACCTTAAAGCGATCATGTTGGGTTATTCCTATGAAGACGCTGATGCCGTCCGGCGGATGATTCAGAATCACGCATTTACATTGAAAGATGCAAATGGTGATCTCATTGCGGTCGTTGGTTGGTTGGACAGCGGTTCTTACGTGACGCTTAAGCTTAACAGCGAGGTGAACGTTCTCTTGCATATGTGCGCCTACTATGACGCTTTCCCGAAAGAGAAAGAGACTTTCTACGAAAACGTATCCCTAATGACACAGGGAGACGATTCGATGGGCTGCTCGAACGGTAAGTTTACCATGAGACATATGGCAGACTTTTGCACGAAGTATAACATGAAGTATACTGATGGCAACAAGGAGCCCGTGGTCCATGAGTTTTCTACGAAACAGCTGACCTTTTGCAAGCGCACTTTCCGTGTCGATGAGGAAACACATCACATGATGACTCCTCTAGATATGACCGCGATTATGAAACCATTTCATTTCGTCAAGAAAGGCATTCCGGAGACACTTCATTTCATCAACCTGCTGAAACCGACCTGGCTCGAACTCGCTCAACACGGACGCGGGATATTTAATGAATATCAAGCGAAACTGAAAAGCGCGTTTTCCATGGTCCCAGCAGTGACTTTTGATGATGAGGAAACTTCTGATAAGCCGCATACGCACACACTCTACGAAGAGCTTGAAAAGCACTTTATGAGCTACGACGACACGATTGCCGATTTGGCGCACGTCTATGAAGGCGCGCCCAAATTCCGATATGTTTCCAGCGGAAAACCGGACGTAACATTCCTGGAAAAGCCGCTGAGCATTGGATTGACACCAGCGTTCCCTCTCCTTACGGAACGTGAGGCTTTCAATGCAGAACAAGGAAGACCCTCTCCGGCACAGCCATGCCAGCAACCGGAGCGAGAAAGGCATAACTCAAATTATGAAGAACAACACTTCCTCGACTACACAGTCGAGCCTCAAGAGACGGCGCTGCACGCCTCTGGGGATAGTCTAATGCAGCATGGACAAACGAGCATGGACAACACGTCCGTACTCATGCGAGAGCAGAGATTGTATACGACCGAACTTCTCCCTGGACAAACCATTTTCCAGGAGTTGAATCCGGCCGAGATCCTGAACGATCCCATAGTGCTAAACCGAACTGCTAAGTTCGCGTATATGCGCACGGGATTTCGAATAAGGGTCATGGTGACAGGAAACCCGGTCTTATCGGGCCGATTGAGCCTGACTTATTCTCCGCTCCCTGACACTGACAATTTCACGTTTTTTCGTGAGTCGGTCCCTCAGGATTTAATTGCCGCCAGTCAGAGATATTGCATCTACCTCGACGCGCGAGCCTCAGATGGAGGAACGCTTGAGGTCGACTATCTCTACCCAACGCCTTGGCTTAGGGTAGTGGACCGAGAGTGGATGAAACTCGGGAAATTGACTCTGCGGAGCGAAACAGCCTTACAGTCCGTTACGGATTCCCAAACCCCTCTGCGAATCACGATCTTCGTCCAGCCCGTTAACTTGGAGCTATCTAAGCCTACGTCACGGGTCGGAGATTTGACCGAAAGACAGTCGTGGACGGGAGCGAATCCATCGACTGGAAAAGGTTCTCATCTTCAATCCCTGGGGTTTACGGAAGCTTCCGTACCCTCGGGCGTCGTGGACGAAAGTGCCATGACAAACCTTGTCAATCAAGCCACAAAGGAATCTTTCCTAACGACCCTTCCGTGGGGTGAGGGAATGGCTCCGGATACGTGTATCCAGAGTTTTCTTCCATCGCCTTATATGTGGGATACGTATGACGGAGAAGACGGTCTGGAAATTCACATGACTCCAGCTTGTCACGCATCACTACCCTTCGGGAAGTGGCGCGGGACTGTTCTCTTCCGGTTCGACGTCGTTGCAAGTGAAAGGCACCGTGGGGTTTTCCGCATAATGTGGGACCCTCTCGGGATGACCGAAACTTCGCTCGGGCGTTTCAATGAGGTTCCTTCGATGATCTGTGACATCTCAGAATCACGAACTTTTGAGTTCGCGGTACCCTGGGGTCATTGGAAAAACTGGCTAGATGGACACGACGGAAACTGGGATGTCCCATTTTCGTCTACTCCGATCACGGATATTCGCCGCTTTGCAAACGGCGTTCTGAACCTCGTAGTCGTTAACCCGCTCAACTCTCAATCTGATTCGTTGAAGCCGGCAACCATCTTCGTGCATTGTAAAATGCTGAAGGACTTCGAAGTCGTCGATCCACTGCCCAGACCCTTACTACAAATTCAGGAAAAGAATTCGAATGAAGGGACTGACGACGACCAGAACGTGCCAGCGGATTTAGATCCGAATCCCCAAGATCCGCCTACCCCGCCTGATCCTCAGCCTGACTTTTCCAGTCCACAGTATCAGGATATACCGAGAGCGGCGATATCGAAAGGACCGATCGGTTTCGGCCTCCCATATGCGGGTGAGACAAACGGCATCTCCATTAACACCGGAACAACGGTATCGCTCCGGGTGATACCAGAATCTTGGTATCAAGTTAGTGGCACTGGCCAATCGACGGTCGCCATACCATATTCCTTAACGGATACGGCTAGTGGTTACCGAGTCACCCAGAACTTTGCCGGGCAAATCATTGACATCCCATTACAAAGTGGGAATCAATCGACCTTAAAAGGCTTCACACTCATCAACCAGTCGAACAATGGTGCTACCTGGCAGCTGACTAATCTTAAATGTCGGCGGCCCGGAGCAATTAACACATCAGGGTACATCACTGTTCCGCTGACTGGAACCGATACTTCCCGCGGTTTTGAAACGAAGCTTTATGACATCGGAACGACGTTAACACTGGGAGATAGAGTACCCGGGACGCCTGTGGTGATAGCCTTCACAGGCGGCACTGTAACATGTGGTTCGTCCCAAACTCAAAACTCTAACCCGTTGATACGACATCAGTTCTCGGGCTCACCGACCGTTACTATCACAGCGGGAGTGCGGATAGGTTACATCGGCTACTGGTACGACACTGCGCTTTCGAGCCGCACTGTTCGTGAGGCAGCCGATGAAGACAACACTGAAACCCCGATGGCCGAAGAAACCACCACGACCCACGAGATACAAGCGAAAACGCCTACGGCTTTGAAACCCATGTATGGCGAACGCGTGATGAACGTGCACAAGTTTTTGCAACGTTATGTCACCTCTTACGCTTTATCCCGTTCGTCAGACGGAACAACTTCCGTCATACTTCCGATGTATCCGAACCAAGCGATAGCGTCCAGTACGGTAACAGTAACAAACCACTTGTCTTCTTATTACGAATACTTTACATCCCCTTTCCTCACGGTTAAAGGGTCGATGCATGTAAAAGTTTTGAGAAGTCCGGGTTCATATGCTCTCCAGCATAAGACGATTTCGATCGAACGTTTGCCTGTAAACCGGAATATTATCGCGGCGGATTTCGATATCAAAGATTACCCAACCATGAATTTCAGTGGAGCAACTGTGGATAATGCTCTATTGACGGCTGGTCTTGAAACGACCATCCCACACTATTCAGACTACTTCTTCTTCTACAATCGCGCCAGTCGCTATCGTGGGGTCGACACAGACCATGTCCCCCAGAGCGTACTACTGAGGACGTTTCAAGAAGCAACAGAAAAATTCGAGATCGCTTACGCGATTGGAGATGATTATGTCTTAGGACACTATCTCTCCGTACCGATTTTCCGAACCTTGTGACAACTACAGTCCGCGAAGATGATGTTTGTGGCTGCCCCGTGGGTGGTCTGTGTATATATGTTTGCATATTTATTAACTCGTGCCCTAGAGGCCCGAGCAGGAGCTGCGCTTAGGAAAGAAGCGATGTTCCCCCCGAACCATAGAGAGAGTTCTGAGATTTTCAGGCCCC
>Freshwater_macrophyte_associated_picorna-like_virus_30
GTTGTACTTGGTGCACCTACTCAATCTAACACAGTGGGTATGGTACCACAGTCTGGAGATGAGTATGGCAAACAGGKTACTTCTAATATTTTAACTGCGTTGTCTAGGGTTGCGGGAGTTTTATCTAATATGGTGTCTATACGACCGTATGCCCTGGCGACTCAAGAGATTTTAACGAAAGCTTCGCGTGTTGCTATAGCATTAGGTTTTAGTAAACCTACAGTTATAAGTAACATTGGATATATGGTTCCTAGAACTGTGCCAAATTTTTCCAGTGCAGTCCAACACGATCCTGTTTATAAAATGACGTATGATGACAAACAAGAGGTTACGCATGATCCATCTGTTTGTGGTTTGGCAAGAGTTGACGAAATGAATTTGAAAACTCTTATGCAGATTCCTTCATTGATTTCAACTTTTGGTTGGAAGTCTTCGTTCACGCCTGAACAGACGTTTTTGCATATCAAAGTTTCCCCTAATCATTTTATCGAAGGACCTGGGGCACAGTCTGCCAAAGTTTTAGCTATGCCACCGGTATCGTACATTACGCAAATGTTTCGTCAGTGGCGAGGTTCGTTGCGCTTTCGTTTTGTTGCAGTGGCTAGTTCTTTTCATAGAGGTAGGTTAAGGATAACATATGACCCAAATGGTGTAACTGCCTCTCAAGTTGCAGCTGGTTTGGAATATAACACCACATATTCTTATATATGGGATATATCTGAAAATCATGAAGCAATTATTGATGTAGGATATATGTCTCATCAACCGTACTTGCGGCCTAATAGACCTGGACAAATCGCATCGTCAACTATGATAGCTCCTACAGCGTTAACACATGATGCTTCATTTGACAATGGTTCATTGTCTATCACTGTTTTGAATGATTTGACCGCTAATGGAGTTGCAGCTGCTGATATTGATATTTTGGTGTTTTTGTCGGCTGGGCATGATTTTGAGGTCTATGATCCGACAGATGCACTTGATAATTACACATTGTTCCCACAGAGTGGAGAGCTAATGCAGGATGATTTAATGTCCCCGTTAGTAACCAAACCACATGTTACTTTTGGAGTTTATTTGTCTGAAAAAGACCGTGCACCACTTGTTCACCATGGAGATTCTGTTGAATCATTGCGTTATTTATTGAAAAGGTATACCACTTATACCACATTACCGTTTGTAGGAATAGCTGCGAATTCTACGGTGTCAATAGAAGCCAATATGTGTGCTTTTCCTTTGAATAAAGGTAAAGCTCCAGGTGCTATGCACACCGCAGGTACGCAGCCGTATAATTATGTGTATCAAACACCCTTAGCATGGTTTTCTGCTATGTTCATGATGAGGAGAGGGGGCCTCAGGTGGAGAGTTCGCGATACGTCCAATATTGGACTTAATGTTAATGAATTACGCGCTGTGCGTAATTCTACTAACACTAGTTTCGTTTTCATTCCTTTGAACGTAAATACACCAACATCTACGTCCGCCAGTGCGCGAGCGTATTTGTTAAATCTCCCTTCATCAGGTGCTGCTGGCATGGCACTTGGTTCGTCTATTGACGGAGGTAGGAATCAAGTTGATTTTGAGATTCCTTATCATTCGGCAAGAAGATTTGCTTCGCCTCGTTTAGGCGATAACTCTTTGGCTCATAACCAAGGTGTTAAAATACAAACAGTWGTGACTAACACTACCACTTCAGCCAAAAGCGGACAATTGACAATTTATGTGTCCGCTGCGGATGATTATAGTAAACCGGAGGACAAGAAACGAACCCGGATAAACTATAATCATCCGCAGCGGACACATAAATTGTCAATTGTCCGCTTTTGGCTGAAGTGGTAGTGTTAGTCACAACTGTTTGTATTTTAACACCTTGGTTATGAGCCAAGGAGTTATCGCCTAAACGAGGCGAAGCAAATCTTCTTGCCGAATGATAAGGAATCTCAAAATCAACTTGATTCCTACCTCCGTCAATAGACGAACCAAGTGCCATGCCAGCAGCACCTGATGAAGTTCTCTCGTTTTCCCAGRCTCCCCTCTCCCTAGATCGGAAGAGAAGGGATCCTTGAAGGCGGACTGTGAGTTTTTAACGAAAGCTTCGCGTGTTGCTATAGCATTAGGTTTTAGTAAACCTACAGTTATAAGTAACATTGGATATATRGTTCCTAGAACTGTGCCAAATTTTTCCAGTGCAGTCCAACACGATCCTGTTTATAAAATGACGTATGATGATAAACAAGAGGTTACGCATGATCCATCTGTTTGTGGTTTGGCAAGAGTTGACGAAATGAATTTGAAAACTCTTATGCAGATTCCTTCATTGATTTCAACTTTTGGTTGGAAGTCTTCGTTCACGCCTGAACAGACGTTTTTGCATATCAAAGTTTCCCCTAATCATTTTATCGAAGGACCCGGGGCTCACAGTCCGCCTAAGTTTTGACTGTGCCCCAGGTCCTTCGATAAAATGATTAGGGGAAACTTTGATATGCAAAAACGTCTGTTCAGGCGTAAACGAAGACTTCCAACCAAAAGTTGAAATCAATGAAGGAATCTGCATAAGAGTTTTCAATCCCCAGATC
>Freshwater_macrophyte_associated_picorna-like_virus_31
TCAAGAACGATACGAAGTTTCGGGTAATGTGATTTATAAAAGTACTACAACTAACCTTTTGAAACGCTACCGCATTAGCGAAAATCTCATTCTTGATACTGTCTTGAACGTCCATATTACTCCTGAACAGATTGCACACTATCTAGAAACCTACGATTTCTCTCTTCCCGTAACACAGGATAGTGATCACTATGAAATTCTAACTTTCTTTTTCCAGAATGAGAATCAATTACCTCTGTATGCTAAATGTGCTCTTAGTAAACGAATTGCCCACCGACATAAAGTTGAACTTGACAATCCTGTCTATCTAGCTATGGCTAAACACCCTATTATCACTTTGTGTGTTACACTCATAGCTTTATTCGGAGTAGGATCAGTTGGTTATGTCTTTTTTAAGAACATATTCCCAACCAAGGAAGATCCAGCCAAAAACGCCAATCCTGCTACTCCCAATTACGTATCCAAACCTTCCGAAGACGAAAGATCTGTGTTTGATCGCGAATACACGCGTTTTAGAACCACTACTCGTGACCCCGAAGCTGCTGGCCAATTTATGGACCGTATGCGTGATACTTATGGAGACCAAGTGTATGCTTATCAGGAAGAATATCTTCAGAAGTTGTACACAAGTGCTGGTCGCGGAAGTTCATATGCGAATAATGTAGTACAGAAAGCCATTATTACCCCTCAATTTGGGGAGCTTTCTTCTCTTGTGACCAAACTTAAGCATAATGCATGCACCATCAAACACCGTCAACTCGTGTATAATTCAGCTAGTCACGTTATGGGCCTGTATAAAGACATTGGAATCACTACAAATCACCAAATTTATAGCGGAACAAAAGTCGGTGAGCACGCGGGTGTTATCAACTTTAACGGTATTGATTATCCTTGTGTGCTCCATTCTAGAGTTCCTAGTCGCGATTTAGCTCTTATTCAGATAAATGCTCCTCAATTTCCCGGTTTTAAAGACTTGAGAACGTATCTATGTGATGGTAGCAAAGACTACAGTCTACCAAATTATGCTACCTTTGTTCGACCTGTCCCAGATGGTATTATGCAATCCGGTCGTATAACCTCCACCATTTCAGAATATTTCAAGTACTGGTGGCAACGAGACCACGATACCAACGAATCTTACCATAGTCTTATGCCCCAAGAAGGACTTTTACAATTCACAATTATAGATGGTACACCTCCTGGTAACGTTTTTCAACGAGGAGACTGTGGAATGCCTCTTATAGTAAAAATGCCCAATGGATACAAAGTTATTGGTATACATAATGCGTTAGGAGCTAATGGGTCTGCAACCTTTACTAGTTTCATTCTTCAAGATGTCACTAACGCACAGCAATTTGCTGTTGCGAATAACGTAGAAAAAATACAATCTCAAGAAATATCCAAACACGTTATACACCCGCTTTCCTACCCCGGAGGTGAAGGTTTCACGACGAATGAATTTACACATGCTGCTATACTAGACACACAAGTTGAACGCTTTAAACCGCATTTTAGTCCTGAAATTCTACATAACATGTATGGGAAAATTCCGTCTTACATCCTTACTAGCAACCCCACCCATAAGCGAAAACCTGTTGGTTGCAAGCTTGAGACTGAATGTACTCTCATTCCATCACCCATTCACCCCATGTACCATACGCCCGAATTCGTCAAAAATTGTATAAAAGATGAAACTAACCGTCCTAACCCTCTGTATGCTCAGGCTGCACGAACAGGGAATGGTAAACCATGGAGTCCAAACGAACAACTTATGGACACAACAATCCGCATAGTTCAAGATTACTTAGTACACACGTATGGTGTAGGCCATAAAATTCTATCTATCTTTGAAGCTATTAATGGCAATGTTGAAATGGAACTTGAAGGATTCAATATGAACACCTCTGCCGGACCTACACTGAAAGCTAAGTTCAAGGTACACAAGAAGGAAGAAATGGTGTACAATACTAATAAAAATCAACACCAAGCTCCAATCTACGCTTTGAGCGGCGATGCAGGAGATTTTACCATTAATGAAGCCAAACAACAAATGGATTCTCTTAATCAGGGTACTCCCTTCCTTATCGTTGCCCGAGATGTGCCAAAAGTAGAACTATTACCTCGCGCTAAAGTTGACAGCGGAAAAACCCGACTTTTCAATGAAATAGATCTTTCAACCAATATTACCCTTAAGAGAATATTTGGTGATCTAGTAGCTAACATGCAGAGAAATCATCATAAGAATTTTATTAAAATAGGTCTGGATCCTCTCCGAGAATGCCACCTTATTATGTGCCAGATCTTGTCCAAAGGTGAAAATAATGTAACAAGTACTGATGTTTCCAGTATGGATAAACATATGCGACCACAATTCATTAAGCGTATCGTATCATGTATCGCTCCACTCTATGATAAACCCGAATCCTTTTGGGATGCCTTGTGTCTTTCCCTGAGCCACTGCTTCGAACTTCTTGATGGCGTAGGTTATTTCCCTCTCAGATCGGAAG
>Freshwater_macrophyte_associated_picorna-like_virus_32
GAGTTATTATACTCTGATGGGTCTGTTGTTTTGGAGGCCTTTGCCAGTGTTAAGTTTTATCGTGATGCTTATTATTTGTATTATGAACTTGGAAATTTCGCACTGGTACCTCCTCAATCAAATTGGTTTGTGAATGCCTTTGGAATAGCTCTTGCCAAGAAAGCTGAGAGAGACAAACAAAATAAGCCACAAAGTGGCGAAATTGATTTACCTTTCTTTGGAGATGATGACACATTGTGGGAAATAATATGTATTGTTCCTATGTTTTCACAATATGTTCCACAAAGTGGTGAAATGGATTCAAACAAGATGCACGTTTTGGAAGGATCCACAACGCAAGTGATCACAACTTTGGATGACGACACTGGGCATTATGAAATGTCTTATGATGCAGAGCGTGACGCTACTTATTACAATGTTGATACAGACGAAGTTTCATTGGCGAAGTTTTTGTCTCGACCTGTAAAAGTTTTTCAAAAAGTTTACACTCCTAATTCGACAACCGCCACCACTACTATTGATGTTATACAACCTTCGAATTATTTTTCTAATAAGAGAGTTATTAATAGAATGACTAATTATCGAAACATTAAATTGGATTTATGTTTTAGATTTATGGTCAATGGTACTCCGTTTCATTATGGTAGGTGGATGGCTTCAGCCATTTCAAATTCAACGAATGAGGCTTTTTTGACACCAACAACTATTCAAACAGCCTTAAATCCATACAAGGCTTTGTTGTCGCAACCACCACATGTGTTTATTAACCCCACCACTTGTCAAGGTGGTTGTCTGAGGTTACCTTACGTTCATCATTTTAACGCTTTTGATGCTCCCGCAGGTGAACATTTAGCTACTGGCTTTATTGCCATTTCTGAATTATCACCTTTGAAACAATTGTCCACGGTTAATGATCCGATAACAATGACAGTGTTGTGTTGGGCAGAAAACGTTGTACTTGGTGCACCTACTCAATCTAACACAGTGGGTATGGTACCACAGTCTGGAGATGAGTATGGCAAACAGGTCACTTCTAATACTTTAACTGCGTTGTCTAGGGTTGCGGGAGTTTTATCTAATATGGTGTCTATACGACCGTATGCCTTGGCGACTCAAGAGATTTTAACGAAAGCTTCGCGTGTTGCTATAGCATTAGGTTTTAGTAAACCTACAGTTATAAGTAACATTGGATATATGGTTCCTAGAACTGTGCCAAATTTTTCCAGTGCAGTCCAACACGATCCTGTTTATAAAATGACGTATGATGACAAACAAGAGGTTACGCATGATCCATCTGTTTGTGGTTTGGCAAGAGTTGACGAAATGAGTTTGAAAACTCTTATGCAGATTCCTTCATTGATTTCAACTTTTGGTTGGAAGTCTTCGTTCACGCCTGAACAGACGTTTTTGCATATCAAAGTTTCCCCTAATCATTTTATTGAAGGACCTGGGGCACAGTCTGCCAAAGTTTTAGCTATGCCACCGGTATCGTACATTACGCAAATGTTTCGTCAGTGGCGAGGTTCGTTGCGCTTTCGTTTTGTTGCAGTGGCTAGTTCTTTTCATAGAGGTAGATTAAGGATAACATATGACCCAAATGGTGTAACTGCTTCTCAAGTTGCAGCTGGTTTGGAATATAACACCACATATTCTTATATATGGGATATATCTGAAAATCATGAAGCAATTATTGATGAGACATATATCCTACATCAATAATTGCTTCATGATTTTCAGATATATCCCATATATAAGAATATGTGGTGTTATATTCCAAACCAGCTGCAACTTGAGAGGCAGTTACACCATTTGGGTCATATGTTATCCTTAACCTACCTCTATGAAAAGAACTAGCCACTGCAACAAAACGAAAGCGCAACGAACCTCGCCACTGACGAAACATTTGCGTAATGTACGATACCGGTGGCATGGCTAAAACTTTGGCAGACTGTGCCCCAGGTCCTTCGATAAAATGATTAGGGGAAACTTTGATATGCAAAAACGTCTGTTCAGGCGTGAACGAAGACTTCCAACCAAAAGTTGAAATCAATGAAGGAATCTGCATAAGAGTTTTCAAATTCATTTCGTCAACTCTTGCCAAACCACAAACAGATGGATCATGCGTAACCTCTTGTTTGTCATCATACGTCATTTTATAAACAGGATCGTGTTGGACTGCACTGGAAAAATTTGGCACAGTTCTAGGAACCATATATCCAATGTTACTTATAACTGTAGGTTTACTAAAACCTAATGCTATAGCAACACGCGAAGCTTTCGTTAAACTCTCACAGTCCGCCTTCAAGGATCCTCCTCTCCAGATCGTGRGGAGGAGATGGCTTCTGTGCCATATGAATAATTAGAAAAGAATTCGTCATTAGGATTTGTTACCTTTCGCAACTCAAAATCTGGATTACCACCTTGGCCAATAATGCTTATCGTAGTAACTATGCTAGTCAAAGTGGATTTACC
>Freshwater_macrophyte_associated_picorna-like_virus_33
AAAATCCCGTCATCATTCCATATGTGAATACGAGACGCATAGCCGCTCACTTCCATATCGATGAAGTCCGACAAAACAACTTTAACATCCCAAGTTCGGACCAAATCCCAAGAGCTTCCGCAGTACCCCTCGGTGATTTTATCACCGAAGAACAATCAACTGCCGCACAAGACGTTCTGGCCGAACGTTACCAACAAGCTCTTTTTACGTGTAAACGTAAAAACGTGGTTAAACAGTTCCGTAGTGACGTTGCTGGTGACATAAACAGAATAGCTTGTCTATTCAACGTTTTGCCCAGAACTACCTCTCCTACGGTTACTCAAAATCACGGTGGGCCTAAGCCCAAGAAAAACTTTGCACGCATCGTTCAAAACAATCGCGTACGCCAACAACGCCTGCGAGAACTCCAGTTCCGCAAACAGAGTGCATTCCTTGCTCGAACCAAGTGTTCCCCCGTTGGTCTCGTAGACTCTCATGTAGACGATTCCTTCAAACTGAAAACATCCAGGAAATACACTCCCCAACAAGCCACTGATTGGGACCTCGAACAATGCCCCGAAGACAAAGTCGGAATTCTGCGCAATCTTCTTTACGTGGCGAAGAAAGTTAACTTCGTGCGTAAACAGGCCCAAGTCAAGATCAAGAGAAAGGACCATAAGCTCTTCACGAATGTGGTCCCCAAAACTATCCGCTATTCCGTTTCCCCCCGACAAAAGAGAATTGCTTTAACAAAAGCTATAAGGACACTGACTCAACAACGTTCTGTGTTTGAACAACCAATTGTTCTGGCCAACTCCCCTGGAGCTGAAAGCCTCCTCACAGAACCCCCAAAACAACCGTACATCATTCCTCAAAATAGAAGTGAGACGGGATCAACAGACTTTCTAGAACTGTCTGAAGCTTTGAAGGCCTCAAGCAGTGTACCACTCACTAACGATAAACAAGGAAAAGTGTATTCTGAAGATGAAGTAACCATTATGATTAATAAAACCATTAATAAGAGAATGGAGTCTAAAGGTGAATCAGCATCCCCTACAGAGATAACAGCTGCTACCAAACTTATCATGGGAGTGGGTATTGGTGCTCTAACCCTAGGTATCAATACCGTGCTCACAAAGTATTTCCCGGTAGAAATGCCAAACGATACTGAATTTTTCACTACCCATGTTAAAAACACCCGTCGGCTCGTCTTAGACAATATGGTACTCCATCTAGTTAATGTTACTACCGGACTAGTTGCCTTTTATTTATCAACGACAACTACACAAGCCCTTGTTACCAGTTTAGGACTTGTTTCAAGTTTCACCGGTATAATCCAAACTTTGCACACTCTGTGTAAGACAATGAATATGGATTTCTCGGTTAAAAACATACTTGATGGTCTCCGAAGTCTTTTTACCTTGGAAGTAACTACAGTCTTATCGAACCATAGGACCGTACATGCTAATGCACCTGGATGGTTCGAAAATAACGGTACCTTTACATCCTGGATACCCAAAATAGTTGCTGGGATAGTAGCAGTCCTCTTAACAGGACTCACAGCTGCTAATTCAAAGATCCCGGATACACTTAAAACTATTAAAATGTTAAAAGACTTCTCAACCGACGCAAAAAGCATCACTGAATCTCTACTAACTGACGTGATAGGATGCGATATACAAGGGGATAACCAATTAGTATCACAAATAACTGACCTTGTGGATGTGGGGAACTCACACCTTACTATGCCCCTGTATAATTACTATACTGATAGTGCTAAGGTTCGAGAACTTCTTGCTCTCCCCGCAAAAATCGATAAAACTTTATGTGTTAAATTGAGCTCAAACGATAGTAAGAAACTTTCTTTCGCTATACGTAGCTTGACCACCACCAAGGTAGCTATAATGCAACGCATAGAGCAATTCACGTCCCTAGCTGCTAGAGAACATCGTATTGAAACCATCGGACTACTACTATCTGGTCCAGGCGGTGTCGGAAAATCATTCTTAGCCCAGCATTTGTGCAATTTATTGGGTGAAGCCCTACAAATTGAACCTACCATTTATGACGCATCAAAAACAAATAACTTCTATCTACCCTATCATGCTGAAGCTTTTGGTATCATTAACGAATTCCTGGGTAACAAGGATGAAGGTGGAAACTTCATTACTGAAGTTAATAAAATGATCTCCTCCGATCCATTCAACTTTGAAGGAGCCGCACTTGATTATAAAGCCTCACCTTGTATGTTGCGTCTCGTTATCGCTACAACTAATAACGACTACATTGATTTACAAGATCTTGTCACGCAACAAGTAGAAGAATCCTTTTACTCACGATTTATCAAAGTACGAGTGACCGACCCAAAAATTGAAAACGCT
>Freshwater_macrophyte_associated_picorna-like_virus_34
AGGGAGCAATTATCCCTTGGGTCGCTCCGTATCCCACAATTGTGGTGACAACGGAAGCCTACCCATTCCCGCTCGTCAACGTTAATGAGTTCACGTTGTGTTGGGTGAACACCTCACTTCACCCATGGAATGGTTTTCATTTCGACGGCATCCAAACTCGGTCCATTTATGATGTTGGGATGCCACCACTATCTGATTTCACCCACCCCGCTGTGGAATACAATCAGATTGTTGAGTTCAACCGAAGGAGAGCCGCTCGTCCAATTTACGATGAGTCTAGCAAGGATTTTGCTAGAAGTAAATGGAAGAGTCATCAGGAAAACGAGCTTAAGGACGCGTTGCGCCGGATCCAGCAACTTCTTAAAAAGAACAAGAAAAAGTCCGAAACGATTTTCAATTTACGCCAAGAATTAAACACCAAGGAAAAAGGTGAGGACGGGAAGGCTGTCGTCAACGAGAGTTTCATGGAGGTTTCAAAGCATGATATTGATGTAGCTCTAGACCATCATTTTATGAGCGTTGTGAATCTGCGCTTGTCAAATCCAGGAGTTAGTTACATGTTTGTAGCCATGAAACAGAGTGGGGAACTCAACGGATTGCAGTCAGGATATGAGATTGCAAGACGCGTCGGTTATGCGATTGTGGCTCAGAAATTCGCTGTGCGGGTCACTCATATTCAGGATGAGTTGAGATCGAATTCTGAGTACAAGGCAGAATACCTGAAGGTAATGGCCGAGCAGTTTGTCTTTCTTCCGGGGACATCTTTCAAGGCTATGCCCAGTGTGATCGACCGCATCATGTCTACTAGTACAAATAAAGTAGAGCAGCTCGTCATTGAGCCCCCACCCGGGCCGTCAGCGATGGACCACTGCACTTGTGTGGTTGTCAAACTGGCCGCCTTGTTTGGCCAGCTGTCCATGGTCGACTGCTGGGAAGAGGCGCTCATGCACGTGGCATGTGCATTGATCCAGAACTCTAACGCGGAATTTTTCGCGTGGGCGTTTGGTCGATCACGTGATTCGAAGAACATTGAGGACACCGTTAAGGACTTCCTCGACCAGCGTCTACGAACTACGGGCATTTTTGATCCAGACGAGCGCGAGAAGGATCCGATTCCTGGGTATCGCAAGGTTGAGATGAAGATCGAGGAACAGGAGAAAGCTATGGAAGAGCTGATCCGTGAGAACGTACATTTGGTCAAACAAGTTAAGGACGCCGACGAAAAGAGTGTTGCACTAGAGACGCAGTTGAAAACGTCGAAGGAATTGCTTAAGAAACAGCAAAAACTGTTGAAGAAGCACAGCACCCTTGATTCCGTTGCCAGTCGTGACTTGGACCGTTTGCGAGCACGCAAAAAGAAGGAGACTGGACCCCGTTTCTTGCAAAGCCCCAAACCCGTTGTGAAACCGGAAACCGTCACTTCCGAGGATTGCGGGCCATTCTGCACGGAGATTCCTTCACCCACGCACCCAGACGATGAGATCACTCTGCAATCTGAGGTCGGGTACATCGATTTCGATACTGTTCAAAAATCGTTGTTCTCCCCCAATCCTATTGTTGAGTTACCAGATGATTCTCCTGCGTATGTAGATGTTGGACCAACCGTTGTGGAATTACCTCCCCGTATCCCCAAGCGTGTGATCAATGAAGGCCCTGGTTCCAACCCTTTTGCAGTATTGCGCGACGGATTGGATGTAGCCCGTGATGTTGTCCGTCAAGGAATCGGGATTGAGGAAAAGATTAAGGAGATACCCGTCCTGGAATTACTGGACGAGATAGTTTGTTTGGTCATATTTTTTACTCAAGAGCCCCCGAAGCGTGTGTCGCCTTTAAAGAAAGAATCTGCTGATTGCGTCCCTATCCCGGACAATTATTTGTACCGGGAGGTCATTCATAGAGCTTTCTTTGTGCACAAAACGGATGGCTTGTCCCTCATCTCCCGCATAAGTACAGTCATTGATACTGCGCTCATGATATGTGCAACCTTGTGGGATGGAGTGAGCTACCGGGCTTTGGTCAACCCCTTGAATATACATTTGAGATTGGGAAAATTGCAAGGATATGCCAACGCTTATTCGGCTGGTAACTTGGATTTAATGCACGAGGAGGACCCCCGAGAACTATCCACAGCTCAGTATGAGGAAGAGGTCGATCGTTTGACAAACGACATTCGTACTCTTTTGGAGAACAAGATGGTCAAACCGCAAGCTGAAGTGGTGT
>Freshwater_macrophyte_associated_picorna-like_virus_35
AGAGATGTTTTGTTGGTTCATTCGTGTGGAGCACGAGTACAGGCATTGATAGAGTCTTAGGCTCTTTCCGCTGTTCTCCATTCCACGGAGTGTTCACAGGGACCGGCATTGAAACGGACTACCATGTCTCGCCATCAACTTGGGTTTCACTCCCGTTTTCGTACTGGAGTGGTACTTGCAGGTATAGGTTTGAGGTAGTCTGTTCCAAGATGCATAGGGGTCAACTGATGCTTACTTGGGATCCTATCTATACCACCACGGTTTCCGAATACAACAAGAACTATTCTGTTGTTTTCGATATAGGTGAGAAAACAGAGCACGTAGCAACTATTGGTTGGGGTCAGGACACGCCGTTTTTACCCACCATAACAAGTATGCCCGAGATACTTAACCACACGACAGGAAGTTTCCTATCAAGTCGTAAGTATGCGAACGGTGTGCTCACTATGAGTGTTTTTGCTCCATTGTTGTTACCATCGAAGCTCGGTGAATCCGATGTTGTTGTGAACGTTTATCAGTCGATGACGTCCGACTTCAAACTCACTTTGCCGCGACCTCCTATAGCTTCTACACAGGTTGATAAGAACGATGCGCAGAACAACTCTAGCACTAGTGTTGTTCAAGCCGTCACTTCTAATCCCGTGGTAAATCCCACTGTGACAGTCCAGAAGGTGTTATTGATATGCGAAGAGCCAATTCCTCTGTTGTATGCGACTCGAGTTTCAGACTTGCTCCCTCTCAACGGTAGGTTGGATTCCACCTACATCAGTCCAATTGCCGATGCCGCCGGTTCTCAAGTTAAGCTCCCCACGAACGGATTGTACCAACTATCTGATCGTGTTCCTCCGGAGCCCGGAGAGCCCGCCGTATTGAAACTTCGAGGATTTGTCGAAGGTCCGACAGACGTCACGGTCATCCCATTGGGTGGCCCAGACGCTGGAGCATCTGGCAATGGTACCGCAATCCAGACTACGATTGCAGGTATTACCGGGACGGCCGACATATTGTTGAACCCTGATGGGCGTAAGTTCTATGGATCGTTTTCCTTGAATTCCAGCAACAGGACGCAAGGCCTTCTGGCCGCATACCGGTTGCCTCGATGGGCCAAGGTTAGTTTGACCAACACTGCGGTTGGAGATTTGAATCTTCAACCAAACGTGAATTGGTACAACTACACCATCGTCAATGGAAAACCGGTTCTAGGCACCTTGGACACGGAACAATCCCCTAATTCGCGCAGCGGCAGAGCATTCAAGATACGCACTTTTCCCACACATAGGATATTGGGCAATTTGATGCTTAGCTACATCGCTAGTGGACCTACTCCCAGCCCGATCACCGTCTATGGTAAGACCGCGAATTGGATACTCCAGAACTCCGGTTCTGCAGAACGCCGCCATTTTGCCAATGATTGGGATCCTGATGACATTTGTGTTGTTCCTCCCGAATCAACCATTGGAGTTTTAGGAATAACTTATCTCATATACGATGACGCTGCCATCCGTACTGCGGTACGATCACAGCCTGTCGTGGTAACAAATCAGAGTGCGTTGGAAAGTGAAGTTATGCATGGTCCTAAATGCATAAACTCACATCACGCTGATTTTTTCCAAGAGATAGTTCCGGATATCATGGTTCTGTTGAAAAGGTATGGTATGTATGAGTGTTTCACGACTACTCCGACGTCTTTTTCGGGAAACTTCGCTTGGAAGGTTCCCCATTTTCCGTTGCAGTATCGAACGAAGCTCAACACAAACAATGGCACGTCCGTGTTTGCTTACCACTATTTGGATTACTTCGCGAGAGCATTTATATGCATGCGAGGGTCGACCGAAATCCAAATAAGAGCTATGATCCGCGCATCTCAGGGATATCCGAATTACGTGATGATCAGGAGGACCGATTCAGTTTCTACTGTTTCCAGTTCCACCAGCACGATTCAGGAAACAACAGCCTCTCAACAAGGAGTTGTGATTCACACGATCAAGTTCAACGGATCCTGTGAACACATGAGCACCTGGTACAACCCCCTTCGATTTGGATTTGCGCGATCCACATCCCCCGAGAACCACTCTCCTTATGCCGTCCGCCTAGATATTGGCGGAATCGCAGGGGACCGATATTTCTCTCTCTATAAAGTTGGCGACGACTTTTCCCTTGGACATTTTTTGTCCACCCCAGTAGATCGGAAGAG
>Freshwater_macrophyte_associated_picorna-like_virus_36
CACCGAGATCTACACTCTTTCCCTACACGACGCTCTTCCGATCTTAGTGCGAACTCGTATGCTAGATTACAAATTAGGCAATTATGAGACACATTATGGCGACAAACCGGAAGTGTTTGAGACACTGGTTTATGGGTTGCCCGATCGTCTCAAGTTGTTGGAAACAGTGACTGTAGACCGTAACGAGAAAAGCATGCTCACTGGATATAAAGTGGCTTTGCTTAAAAGTGTCGCAGAGTTTATGTCGCATAAGGATTCATTCAAGTGCAGAATTGCGCCTTTTAATGTGAAAATATTCGGTACGTCTGGGGTAGGGAAAACCTCTGTATGTACGTGGTCCAACCATACGATGCAAAAGTACAATGGATTTCCGTGTACACCAGAGTCAACCATTTATGCAAATGACGAAGAATGGGACAGTAATACTACTAGTTCCGTGATTTCTTGTGTATATGATGATTTTTGCAATCCACTTGCGTCCAAAGCACGCCGGTCGCCACATGATAAGACCAACAAAGCACAGAACAATGCACCAGCAACCGCCGCAATGGCGGAAGCCGAGAAGAAAGGGAAAGTTAAAATCAATTACAAGTTTACACTTTGTACTACCAACAAGGAAGACTTGCAGGCTGCCAGTTGGTCAGAGAGTGTCAAGTCAGTATTGCGAAGATGGCACGTGCACGTTAGGGTACGGATTCGTCCTGAACATACAAACAGAGATGGAATGTTAGAAGCTGTACCCGATGGAACTATTCAGGATTGTTGGTTGCTTGACATTAGGCAGCCAAGGTACAAGAAGAACACTCTGGGATACGAAACAGACGACTTCTCGTCATGGGGTTACGAATCCAATCCCATACCGGACAACGATCCCATGGCATTGGGCATTCCGTTTGGGGCTCCTATGGTTGGTTTGCCCATTGCGGAATACTTGCGATATCTGTGCTGGGCTTCGAAGAAGCACTTTGAATTGCAGAATTTGATAGTGCAAGATTTGTGCAACCTGGAAGCTACGTTGAATTATTGTGAACGGTGTAAGTTGCCACATGTTGCTTGCTGTTGTAGTATTGGTCTTAAAAGACCGCCTTGTCCAGACCCGGACGTTGGATTCACTCCAACGCAGGAGGTTGTAGAACATTCCGGCGAGTTGTACTGGATTGCAGCCAAATCGTGGATGGGTGTTGGTGAAGAGCCAGCAAGAGTGTTTGATCACTTATGGGATTGGAGTTCGTCTACGCTGAAAAAAGTGGTACGATACACTTTCCCGACTGTTCGATCTGTAGTATGGCCTACAACCAATGAACTGCAATACGCTTGCAAGGCTACTACTGCAGAGTTGATGTACCACATCAGATACATCGCTACCCCAGACGTAGGTTTGTTTTCATGGTGGGATTTCATGCCTGATTCATTTTTCAAGAGTCCCATAGGAAGGAAAATATTTTGGTATGTGAATAGGAAATCCATACCACGTTCTTGGAGTAGAGCGAGTAGATGTTTTGTCGTACTATCAGCTGTTGCGTACGCCATGGGGATAGCACACTGGAGTCTAGTACTTGTGAGTGTAGGTTTAAGTCACTGGTGTGTAAGGGTACGTAGAGCACAACATGTGGCACGGTTGCAGAGCATCATAGATCAGCGCTTGGACTTGGATACTGCTGCGCCACAGGTGCGAGACATGAGGAGAGACGAGTACGCATCGGCCATGTGCAATTGGTCCACTGGGACAAAGTGGGCTTTGTCAGTAGCGGGATTGGCAGCAGTAGGAGCTACAGTTAAGCTTTTGATGACGGCTTGGAGCACGATGAGCGTGAAAGAGCAAGCTGTGTTGCATCCCACCAGTGAGGAAGAATTGACTGCAAGGAATGATGCAGAAAACGTGTGGTTCAGTGAGAAGACAGAACGACTACCAAGTACTATGACCGGAGAGCAATTACTGAATGCTCTCAAAGGGAACATGTTGTTCATGAAATATAAGCACGACAAAACGTATTCGTGTAATGCCTTCGTGCTAAAGACGTCATGGTTCTTGATGCCATATCACGTGTGGTTCCCCAAGGTGCAACAGAGATCTGGTAATGCTAGTTTTGACATAACCTGTACGCCAGTGGATTCGTTGGATTTTGAGTTTTATAGGGCCGACTCTAAGCACGCGTGTAACAGCTTC
>Freshwater_macrophyte_associated_picorna-like_virus_37
AGGCGTGAACGAAGACTTCCAACCAAAAGTTGAAATCAATGAAGGAATCTGCATAAGAGTTTTCAAATTCATTTCGTCAACTCTTGCCAAACCACAAACAGATGGATCATGCGTAACCTCTTGTATGTCATCATACGTCATTTTATAAACAGGATCGTGTTGGACTGCACTGGAAAAATTTGGCACAGTTCTAGGAACCATATATCCAATGTTACTTATAACTGTAGGTTTACTAAAACCTAATGCTATAGCAACACGCGAAGCTTTTGTTAAAATCTCTTGAGTCGCCAGGGCATACGGTCGTATAGACACCATATTAGATAAAACTCCCGCAACCCTAGACAACGCAGTTAAAGTATTAGAAGTGACCTGTTTGCCATACTCATCTCCAGACTGTGGTACCATACCCACTGTGTTAGATTGAGTAGGTGCACCAAGTACAACGTTTTCTGCCCAACACAACACTGTCATTGTTATCGAATCATTAACCGTGGACAATTGTTTCAAAGGTGATAATTCAGAAATGGCAATGAAGCCAGTAGCTAAATGTTCACCTGCGGGGGCATCAAAAGCGTTAAAATGATGAACGTAAGGTAACCTCAGACAACCACCTTGACAAGTGGTGGGGTTAATAAACACATGTGGTGGTTGCGACAACAAAGCCTTGTACGGATTTAAGGCTGTTTGAATAGTTGTTGGTGTCAAAAAAGCCTCATTCGTTGAATTTGAAACGGCTGAAGCCATCCACCTACCATAATGAAACGGAGTACCATTGACCATAAATCTAAAACATAAATCCAATTTAATGTTTCGATAATTAGTCATTCTATTAATAACTCTCTTATTAGAAAAATAATTAGAAGGTTGTATAACATCAATAGTAGTGGTGGCGGTTGTCGAATTAGGAGTGTAAACTTTTTGAAAAACTTTTACAGGTCGAGACAAAAACTTCGCCAATGAAACTTCGTCTGTATCAACATTGTAATAAGTAGCGTCACGCTCTGCATCATAAGACATTTCATAATGCCCAGTGTCGTCATCCAAGAGTTGTGATCACTTGCGTTGTGGATCCTTCCAAAACGTGCATCTTGTTTGAATCCATTTCACCACTTTGTGGAACATATTGTGAAAACATAGGAACAATACATATTATTTCCCACAATGTGTCATCATCTCCAAAGAAAGGTAAATCAAATTCGCCACTTTGTGGCTTATTTTGTTTGTCTCTCTCAGCTTTCTTGGCAAGAGCTATTCCAAAGGCATCCACAAACCAATTTGATTGAGGAGGTACCAGTGCGAAATTTCCAAGTTCATAATACAAATAATAAGCATCACGATAAAACTTAACACTGGCAAAGGCCTCCAAAACAACAGACCCATCAGAGTATAATAACTCAGGTGGGACTGCAATGCCGTCATAATAGCCAAGAAACGGAAACACGCCAGATTGAGGTTGAATGCCAGAATGTGGCGTCAATGGAAAATTGTCAATACTAGAAGATGGAGATAAATCATCACAAGTAACACAAGACAACAACTCAGGATGACATACACCGCACGCTTTTGAGTTCCAATACTGGTATGTAGGGCCGCTACATGAGAATCCAACAAACTGTGGATGCGCATGATACGTGTAACAATGATCTGAGTCGGGCTTTCGAAGCCTCCCGTCAGACTCAGAAACGGAAGACATGTAAATCGGGCTATCCGGCCCTTCGACTGGGGTTATGGTCGCTGTAGCCCCCATGTTTGTGTATAGTTTTGACTTCGTGCCTATACGTGCACCTTGTTTTGTTTTGCTGAAGGATTAATTTAAACAGAACCATCACCCTCATAAGGCCCTGAGTCGAAATGTCCAATACTCATCTCCCAGACAAGCCTCGATAAATCTTGAGTATGATCTACCTGGTAACCAGTGTCTGGTTCATCTCTAACGTATTTGTTTCGCCACATTTCACAACGATCAAAAAACGTTAGGTGGTTGGTCTTCACAAACCTTTCGAGGTGCTCTTCTGGGAGA
>Freshwater_macrophyte_associated_picorna-like_virus_38
TGGTTTTGCCATTCATTTGGTTCAAAGATAAAGTTAGTGTTCCCCTGGCTGAGTGGGCTGATTTAGGTGTGCTGTTCTTGCGTGAGATGAATCTTTTGAAACATGCAAATGCTGGAACAACTCCCATTGAAATCAATGTATATGCGTGGGCTGAAGATGTTGAGTTGTCTGTTCCAACTTCAACAAATAGCTCAGTACTGGTTAATCAGAGTGGTGATGAATATGGAATGGACAAGTTTTTGGACACAGCCACTGCAGCAGTGGAGGCAGCTTCGTCAGTGCCAGGACCGCTTGGCGCTTATGTGCGTGCAACTCAACTCGCAGTGTCTGGTGTAAAAGGTCTTGCCAATTTGGTAGGCTTTAGTCGTCCACCTGATAATGATTCTCAACCCGTGCGTAGAAAGGTGATTTCAAACTTGGTCAACACTGATGCTCATGATGGATCGGTGAAATTGGCGGTGGATTCAAAACAAGAGCTCAGTATTGGTAGTGAAGCATTGAATCTTAAGCTTGGAGATGAATTGGACATTGCAACTATATGCAATAAGCAAACATTCCTTTGCTCTGCATATTGGGATCTGACGCATGGTGTTGGAGATGCATTATTTTATAGCAAGGTGTCGCCAATGTTATTTGCCACAGAAACCACTCCTGTCAATTACTTTCCAACAGCGATGATGTATGCGAGCTTGCCATTCAGATATTGGAGAGGGAAAGTGAAATTCCGTATACAAATTGTCGCCTCATCATTTCATCGTGGTAGGTTGTTGATCACATGGAATCCAACAACCACTGCTTCTCAAGAGGTCAATGTGTTGTGCAGTTCGATCTTAGATTTGGATAAAGAGAGAGAATGTGTGATAGAAGTTCCATGGGGTCAAGCTGCTTCGTTTCTACAGGTAGCAACCCCATCATTAACTACGAAGGGGTGGATTGCGAATCCTGGAGTTTCTACTCTTACTGCAAACAACATATACGATAATGGGATCTTCTCTGTTTATGTTCTCAACACTTTAGCTGTGCCCAACACTACAGCAACTGCCTTAGTCGGATTGAACGTTTATGTGTCGATGGACGATGCGCAGTTTGCTGTCCCTGACGACACAGTTATTTCTGACTTGGCTTTCACGAATCAGTCAGGTGTCGAACCAGATATAGAAGTACCAATGCCAATTGATGATTCTCTTACTAGAGTTTTTGAAGAAACCAATCCCAGTGACACTATGATGATGGTTTACATGGGAGAGAGAATCACAAATTTTCGTACGTTGTTGAAGAGATATTGCTATCATATGAGTTCTGTGATTCCTGGAGTTTCACAGACTAATAGATGCTTGTGGAGTACTACGTTTCCAGCATTTCCTGCATACAAGGGAACTCGTGATGGAGGATTTTATACAGGTGTGAATGTTGTTAGAACTACCTTTATAAACTACCTCACTCCTTGTTTTCTTGCTCAGAGGGGAGGCATTCGTTTGAAACTGGTGAATACAAAGGGAGGATCAACAACTGCGCCAAGGGTATGGTATGCGCGCAGGACAAGAACTACAGCTTATGCAAATACAGCCACTTTTTTAACTTCTCTGCCCACCGAAGAGCAAGTGAATGGTGAATCAACGTATGCTTATGCTGGATCTGGTATAGAGATGACGGATCCAATTCTTCAGGCCAATTTAGAGATCGAAGTTCCCTTCCAAAAGAATGACAGATTTGCACTGGCCAAGAACTTGTCTAATTTTACTCCATACGCTCCAGTGAGTGAATGTGTCAAAGTTGATTGTGTAGGAACGTGTGGCAATTCATCGGATTTCAATCTCTTCGCTCATTATGTGGCAACCGCTGAGGACTTCAGTCTTCTTCTTTGGCAGGGCGCGCCACCATTCACAATTACGCCCTTAGCCTAAATCAAAACCTTGATCGTCGGGCGATCAAGTGGTGACTCTTTGTCATCCC
>Freshwater_macrophyte_associated_picorna-like_virus_39
GAAAGATGTTGTTCGCGCGGGTTGCCTCCGCGCTTCTGTCAATCCCGACAGTTGCTGAGATGTATCAAGGTATCAGTGTCCTTGGCCACGATTGGACGGAATTTTACTCGCATATTATTGCTTTTGAACCTACACAAGTGGGTGAAGGTGATTATTCTAAGTACGATACGAGTATCTCCGGACAAATGCTTCGAGCTGCAGGCGACATATTGATAAATGTGGCCAGGTTTCTTGGCCATGATGAAATTTGGTTAGTCGCCATGACTTCTTATATAGAGAGTCTAGCGTTAAATGCTTGGGTTTTCAATGGAGCAATCTTTATAGTCGACGGTTGGAATCCGTCAGGAAATTGGCTAACTGCTATATTTGCAGGTATGGTTAATTCGTTGCTCCACCGGATGGTGTTTTACCAACACGTCCGGAAACATGCGCGTTTTCGGGACTACGTACATTTAGCAGTTTTGGGAGATGATTCTCTCTTCTCTACAATTTGTCCGTGGTATAATTGTCTAACTATCGAAGCGTATTATGCGTCGATTAATATGGTTTACACTCCAGCTGAGAAAGATAATTCTCTCAAGCCGTTTGTGAAGCCGTACGATGCTACGTTCGGAAAGCGAAGGTTTCGATGGGAGCCTGCATATTCTTGTTTTGTAGCTCCCTTAGATAAGGATTCAATTTTTAAAAGTCTGCACAATTATATGCAGTCTGATACAGATCCTATGACAATTGCCGTTTGCGTTGTTGATCAGGCTCTTATTGAGTTTGTTCGACATGGAAAACTGGATTTTTGTGCGTTCCAGTCTCTTATGAAAAGAGTTTGTTCTCTTGCTGGTATCGATCATATGATCCTCTATTTAGGTTATACCTATGAGGAAATGTTACAGATGCTTTTTGAGCGTCAATTCGACCAGTATTGAATAGTGCACAGTTATGGTTCTCCGGCTACCAGGGAATGTCCAATTCTCCCAAACAGCGGTGAAATTTAGTATTGATTACAGGTGTAAATTAGTGTAACTTTATATATGCTTGCTTGATTTCATTTTACACATTTTTGTATAAATAGACTTATCCATCTTATTTGTATTTATTAAAACACGGATTGAAAATTCTACTATGAAAATGACTTTAAAGGACATGTCGCAAGAAGTCCTTTGCTTTGATTCTAATACTTCTGGCTGGGCCTCCACTATGAAAAGTGGATCAGACCAGACTATGAACATAGCACATACTAGCGACACTAACGATGCGTTTCTGGGGCGCCCCGTTAAAATTTTGACCCAGATTTGGCAGGTAGGAGATAATTTGCACTTTACTTTCAACCCTTGGCTTTTATTCTTTGAAAATTCTAAGGTTATAAATCGAGTCTCTCATTTCAAAAATTTGAGAGCAACTCTCCATGTGAAATTTCAGTTGAACGGAAGTCCATTCTACTATGGTCGATTGATGGCTGCATACAATCCCTTACCAAATACAGATGATTTTACTAATGTGAGAGCTGACGTTGCACAAGATCGCATAGCAGCTTCGCAAAGGCCAAAAATCTTTCTGGACCCAACAACCAATCAAGGAGGAGAATTAATTTGTCCCTTTATCTGGCCTAAGAATACTTTGGATATACCAAATTCAGAGTGGCAAAAGATGGGGAACATAACAGTTTTCACCCTTAATGGTTTGGGGCATGCTAATGATTTAACAGATCCGGAGACAGTTACAGCTTTTGCTTACTGTTCAGATTATGATCTTAGTACGCCCACAAGTAAAATTCCTCTCACGATTCGTCCTCAGATGGCAAATGCCGATGAGTACGGAGCTGTGTCAGGTCCTGCCCATTCAATAGCTAATTGGTCAGGTAAGCTCTCTAATGCTCCGTATATAGGAAGATATGCTAGAGCCACTGAAATGATTTCCAGTACTATAGGAAATGTGGCTTCT
>Freshwater_macrophyte_associated_picorna-like_virus_4
TGGGTGAAGAGCGTGGCCAATCCGGCGTCATACTTGTGTGGCGTAAAAGTAAGGTCTTCGGAGTCCAGCGACCAAGTCTGGGGTAGGGGTGACACTCCATAATGGCAAAGAAGATAAAGGTTGACAGCTTTATCACCCTGACATAACGTAGTTGCAGCACGTTGTAAGATTGCAAATTCAAAAAGAGAGCACATGATATTATTTTTACCTGGTTATGCAATATTGCGTAATTATGTTGACAACAGATTACGCCAGCGATTTAAATTTATTACATTTGATGAAGAATATTTCCACCATGAGTGAACAGAATCAAAACGCAGACGAAGATATTTTAACTGAAGAATCAGAATATTTACATTTGAACGAGGAAGAAACAGAGTCTGAGTATCGTGAGAGAACTTTATTAGATATGTTTACAGAAGGATTGGGACCCAATGGGGTCCCTATTGTTGATGATAACGCGCCAGATGATCGTATTAATGGTATAGAAGTCAGTGTGTTAAGAGAATTGGGTGTACCTGATGAAGAGATTGAGAGACTGACTGGTGAAATGCTTAGAAGGTTTAATGCAAATTTAGGATTGGCATCGGGCTTGTTGCAAGATATAGGAATTAATTTACATGTCCCAACTAGTCCGATGCCCCGTACAATTCTCGATTGCTGTATGCATGAGAGAGAAAAATACAACGCTATGCGTTCAGCAGAATATGTGGATTATGTGACTGTTTTTAAGGATGGTACTTGTAGAGTTTTCATGCCTGATATCGGCAATGATGAATTGACTCCTGCTGAGGTTGATAGAATCTCCTTTGAACAAATTGATTTTCGACCAGTTTTTAGAGCAGGAGACAGTTATCCAGTTAGACATGTATTTAACAATATAGTAGATATTGATTATAAGAAATTTAAAAAGGTGAAAGACGTTATTAATGCTGTTGAATTGAATAGGATATCAGCAGTTAAAAATCCCGATTTGTGTTATACATTATTCCAAGGAAAAGTTTTATTTAGTCCTAAAGGAAACGTCAATAAAGTATTTACTGAATATGGGTCATTTGAACCAGGTTTCTTAGAATTGAGTAATTATGAAATTGCTAAGAACGTCAATTTGCTTAAAGTACCTGGTTATTGTTATTTAAATTTTGCGACGTCTTGGAGAGCCGCTGTAGCTTTATCGGAATATTTTGGTCTTTTTCCAGATTTCATGGATTTTATTAGATCAGCGGTAGTATATGATTTTTATAAACATGGCGAGATAGCAGAAGTTGTACGCATTACCAAGCGAGGTGTTTATATACACTGTGAACCTTTCTCGCCAAGGATGAGAAATACTAATTTTAATGATAGATGTTCAACAAGTGATATGATTAATTTTTACAGGTTTGGACAAGAACCAAGAGGTCTCCAAAGTAATGAGTTGGTAGAACGATTTCAATCATACGAAAGGTTTCGAATAGGGTACAATTATGAAATTAATGTTTGTATTTTCCTTATTGGAATGACATACATATATCTCTATAAATTCTTGGATATGATTGAATTTTTGAAGAAATTAGGATATTACAACATATTCTTTATATTTACAAAGTTTAGGTTGAAATATTTGATTAAAGATACTATGTTTTCAGAATGGGAATTACGTGATGGATTACCAATTGAACGAAAGTGGGATTTTAGCACTAATGATTATACTTATAGATATAGTACTACTGAACAAATAAGTAATATGAAAATACCACTAAGTGAATCGGATTGGATTGTTTGGTATATATACTCGCACAATTATAATTTTTCACCGTGGAAAGACGTGAAATTAGAATATGATAGAGGATATATTTTTTGGTATATGGTTATGAGTGGAAGTCAACATGCAATTGAATACTATGAATCAATTAAAGATGAATACAATAGGTACTTGATACGTTTCCATAATATCGATTTGAATAATGTTATGGTCCAAGTGGCACGTTGTACAATGTTGGGTTTAAAGACAGCTCTTGGTTGCAATGTAGATGAAAAACAATTTAGTTATAATGCTACACAATTTTATATAATAGTCAGTATGCTGTTTTTGGGAACTGATGCTGCTCCAGTTGGAAGAGATGAGAAAGCTAATCAAAATGGTTATTGGTTTATGGTAATATTATCGATATATGGTTTTTTGTTATTCATGTGGGAGCATAGAGACATATTTAAAGAAATAACCCATTCAGCAAAGGCTAGACGCAGAAGATACTCAGCTGATGATGTATTTAGTATTCCATTGGGAGATGATTCCATGAAAGGTGAAGGATTGTTTAGCGAAAGTGATGTTTCTGAATATATAACTGAAAAGTACAAGAATTGGCTTGAATCTTCAAATCCTTGGGATGAGATGTCAATATCGAGTATATTAGGATCACATTATGTGTCTCGTGTAAGTAAATTGGTAAATAGGATAACATCTATAGTAAATAATACAGTAATCGTTGTGCATCCAGATGTTGTTGTGCCTGATATATGCACCAAAATGGCTTATTTGAACATAATTACCACAATACATGAGTGGGCTATAGATGCAGGATTGTTGCGTCTGGTTGATTTTGAATTTTCAAAAAACTTTGGGAAGACATTAAGTAGTATGTTTAACTCAGGTATGAAAGGAGAAGGTTGGAATGATAGTATAGTATATGCATTAAACAATTTTTTGATTAGGTCAGAAAGTACGTATCAACAAGCAGAAAAATTCCTGGATGCTCATAAGAGAAGACAGGCAACATGTTTGTGTGGAATATTTGTATTGATGTTTAATTCTTCTTTAATTAAGGAAAAAATCTCAATGGATAATTTGAAAGCAATGTATAATGATATATACAATCACCTTGATAACAATGAATTAACTATGAATCATATGATAGAGGTGACTTTTCATTACTTGAGGTTACTGATAGCTTTTCTTTCTTCTGGGGTAAATTGTTATGATGGGAGGCTTGTTAGTTTACAGCAACGTAGTGTGGCTATGCAATCAACCATGACAGCAATTAAAAATGGTACATATGATAAAGAAGAAATTGACTTAAGCAGGTATCTTGCCTCTTTGATTAAATTGAGAGATGATTGGACAGCATATGTAACATTGAATACTGACAAATCTTTCAGGTACAATGATAATATTAACAAAGCTAATGAGGCGATAGATATAGTCAAGTACAAGGTAAATCAGACTTCTCAGCGACCACTCCCATTTTCAGTATATTTGTATGGTAGGTCTGCAATAGGAAAGACCAGCATGATTGAGACGTTATGTTCATACTTTCATGCACTTGCAAAGAGACCCTTCGCTCATATGCGTATTGGGTATGTGCAAGCACATGACAAGTATGATTCTGAAATAAATATGGATACTACTGATGTTGTTATAGATGATGTAGATCAGTTCAAAAATGTTGACCAAGGTAGAGAGAAGAATGCAGAGAAGGTGTTGCGGTTTATTAATGTCAATATGACTACGCACATCAAAGCAGATGTTGGTTCTAAAGGTAATAGTCAAATGTTACATGATCACGTTGTACTTACTTCAAATGTCCCATTTTTATCATTAGGTGATGTTCAGTGTCCAGAGGCAATAATTCGAAGAGTTGCGGTGAAAGTACAATTAAAAGTTAAGCCACAATTTGCTATTGGATACAGAGAGGTATCAACAGAAGAAAATGGAATTATGACTACATCATACGTTGTAGATGATCCTATGCTTACTGACTTTGAAAGAACTGAAAGGGACTATAGATTGAATCCTGAAAGTTTATTGGGTGTAAACAAAAATGGCCAAGTATATAAGGATATTCACAAAGGACTACCATTTTTCCTAGATTATTATGTTTATGATATTAATCCTCAAGTTGGAACACAGAATATAGTATATTTAGAGACAAAATATAATGAGAAGGGTAAACCTATGAACTATCTCCAGTTTCAAGAATATCTAAAAGATTGTTATGAGATACATCGCGGTCAACAAAGGAATAAGAAAGAGGGTACAAATCACTTCATTTATTGCAAACAACATAATTGTATAAATTGCAGTGAATGTGAGGAAATAGATGATTTGTCAGATACCTCTATGCTTGGGAAATTGGTTAAGAAGTATTCTATATTTGGACATAAGAAAATTCCTAGTGTGAGCTCCTTTGGTGATTATGATCTTGATTTGGGTAGTGTACCTGTTTCCAGCAATTATGATGTACCTGGCCCTCCTATGCTTGGTGAAGCTTTTTGGATGACACCATTAGGAATATTTTTGTGGAAGGCAGGTTTCTTTACTTTTGGTATGTATTTACCAGCGTTGTTTAGTTGGAGGCATAGAAGAGTTTGGGATCAAAGATTCAACAGTTTTGTAAATTTCATGTCTTATACCCCCATTGGCTGGTATGCAAGAACTTTTAGGGAACGAACTATTGGCTTTTGGGATCATATTGATCTATCATTGAATTTGCGTTCAAAGTTCATGTACTTTATAGGTTTTAGAATGCTTAAGAAATATGGTTTACTTATAATATATTTAACATATATAATACCATTATCAATGATTACCGCATTATTTACGACATGGTATTGTGGTTTTAATACGGAAGCTACTCAGGCTGTTTGTTTATTACTTATAACCCTACAATTGTCCTTTACTCTTATGATACATACACAGATGAAATATGATGCCATCACCATCAATAGCAGTAGAAGTACGTATATGTATGGAATTTGTATGATACTTGGTTCAGCTACTTTGTTGAAAATGCTTAAATCATATCTTAAAAATAAATGCTATTTTGTTGGTGAAGCACTGACTTTAAAGGAAAAGAAAGAATTATTAGAGATTAAGAAACCATGGGTAGCACCTGTAGTTGAAAGGATACATACAAAATGGGCAGACTCAACTAAAAATTCTGATTTTGATGACATGGTAACTGATTCGTGTAGAAGAGTATGTTTGACAAGAGATGGCTACGGTACTGCGCGTTTGCACATGTTTGTTATAGATGAGCAGATAGCTGTTATACCATACCATATTATGACAAGTTTAGGTTTCCCACCAATTAAAGATTTCGATCACAGGCATAGTATAAAGTATTTCAAAGTTACAGATGAAGCGACCGGAGAAGAATATAGTTGTAACAGTACCATATGTAGAACTCTTGATGTCCATCCAGTATATGGGAAGAGAGATTTGTTTTTCATGAGGTTACCTTTGACAAAAAGGAGATCACAATACATGACTAAATTTTTTGCTATAAGACCTTTTACCAGTACATTTACAGGAAGATGGTTCCTAACGGGTGAAATAATGAAATGTGATTATGAACAATTAGATTATGATTATAATGGTTCTCATGAATACAACGGGTTTAAGTATAGTCCAGGAACTGGCACTGCTTCCGGTTATTGTGGTCTTCCTATTACAGGTGTTGGTAATGACAAAACAGTGCGTGGAATACACGTATGTGGCGACGGCAGCAAAGGTGGAATGTGTCCTATATTATGGGATGATATTAAAGATGTTTATAGGTCAATGAGATTAACTGTAATGAAAGTTGCCAAGAAAGTTACAATCATGACAGATTATCCACTAAATGATCCAGTTGTAGTTAATGAACCAACTGAAATACATCCCAAGAATCCTGCAAATTTTATGCCAGTTCCGGTACATGTTATAGGTACTAAAACATCAACTTATTCTGCAAGGAAGAATCAGGAGATAATCACTAATGCTTATACTGCTACTAAAGACTTGTTCAACATAAGTACTGATTTTACAGGTCCTAATATGAATGAGACCCGTGTAAACAGAAAAGTAATGTTAGGTTCTACACATGGGATTTCACCAGATGCAAATGCTATGAATGCGGCAGTAGAAGATTACCTTCGTCCACTTGATGAATGTGCCAAGAAATATAAGGAATTAATAAAGACTCCAATTGAGCCAATAAGTTTTGATGAAGTTGTTAATGGAGTAAGAGGATTGAATATTAAGCCCATGCCTAAAAGTACGAGTGCAGGTTTTGGTATGAAAGGACTTAAGCGAGATTACTTAGACATGTGTGATGATGGCACTTATACTTTAAAGCCTGAATTATTGCAAGCGTGTAATGAAGCATTATTGTGTTATCAAAGAGGTGAGAGTCCAGGTTTTGTATTGAATGCTGTGCTTAAGAATGAAGCATTACCTCTTGAAGAACCTAAGAAGCTTGCGAGAGCATTTTTCCCAACACCCTTGATATTCCATTTGATATTGGCAAGATATTTGGGCCCAATTATGCAGTTTGTACATGTGTTTGGTAAGGAATTTGAAATAGCATTGGGTATCGATCCAGGTAGTCCCGAATGGGCTGACAGGTTTTCTGAGATATTAAAGAACTTGAAAGACTGTGACCCGGATAAGACAGTTTTCCCAATAGATTTTGGAATGTTTGACTTAAGTTGCATGAGTGTAACACAATGTATTATAATGTATATTATCTTGAAAATTGCCAAAGCATTTTATAATGATGGTGATGTTCACATCCTGGAGTTGATACTATCAGATTTAGTCAAGTCAGAAGTACTTTTTAAAGACGTTATAGTTGAGACTGAATCACTTACAGGTTCTGGTTCATTCATTACTGCGTTGTTTCAATCCATACACAGTATTATACTTAAGAGGTACAGTTTTTATAAAAGAAATCCTCCTGAGTTGGATTTTAGAAAATACTGTTTAGGGCTTAGTTTAGGCGATGATACGTCAAATGCTCTGACCAAATTGTGTACTTTCTGGGGGCCAAAAGAGTTTTCAGAAGACATGCAAGAATTAGGATATATTGCCACTTCAGCGTTAGATAAAAAACGACCTGTTGAGTTTGTTAATATACATGATGTGGCATTTCTCAAGCGGAAACATTTGTACAATACCGATCTGGGAACTTATGTTGGAGTACTAGACAAGAATTCAATAGCAAAATCATTAATGATATATGTTGTGTCTCGTTCTGTAGCTAGAGCCGAAACAGTGTTAGGTGTTTACCAGAATGCTTTACATGAGTTTTTCTTATATGGAAAGGAAACTTATGAAGATGCTATGCGCAGACTCAAGGTAACAGGTGTTTATGAGGGCATTAGTCCCAATTCTGAAATTTTTGTACCGTATGATATCAAACTTGAAGAATGGAAGCAAAAATTTGGAAATATAGAAGAAGAACCGTATAATGGAGTAACTGCACTACAGGTAGATCTCGACCTTCCTGATTTTGAACCAACTGTAGAAAAGTTAAATATGACTACAGTACGAATGGTTGGTGAGGGCCAAATGGAACATGACATTGAGCCTACTACCGATCAAATGGGTGTGACGAAGGTGTTGGTACCTGCTGAAAACGAATCAAATATTGCCGATCAGAATATTGAGGATTATGATTCTATCAATTATGGAATAAAAAATGATAGCGAAGCATCATTGGGCAAGTTTTTATCAAGAGCTATAGAGCTAGATTATAAATCCATAAGTGCTACATACGTAACCCGGTACACATATAAACCTTGGAATCAGTTACTTACAAATCAAGCTATTTCTAGGAAATTGGAGAGATTCCATGGTATACGAGCTGATGTGAAATTACAAATTCTATTGAGTAGGCCTTTAGGTGTATATGGTGAGATAACCGTTTTTATAGTGCCTTTCTATGAAAGAACTGCAATGTTTGATGGTGCGGACACGATTGTGTTGTCTCAGATGTCCCAATACCCTCATAAATCCATAGATCTTTCAGAAGACACTTCAGTGGAAATTAGTATTCCATATTTTCACACTCAGCCTTATATGTCGTTTTCTGAGAAAGAATTTACGCCTCAAGTACTGATAGTAGTAACTTATCCCATCAGTTCTATTTATGGGCAATCAAATGTTAGTGTTATGATGCGAGTTTTAGCTAACTTTGAGAATGTAAAGTTACTTGGCGCTTCTGTGGGCCAAGCTGAAACTATAACAAATACCATTGAATTTGCGCGTGACATGATTAACAAGTATGAGAAGATGACAAGAATGTTAGATACTCCAATAAAAGTGATTAAAGTATTAGGTAATGCTGCTTCTGCATTTGGATTTAGCGAGCCGAACATATATCAGGTTAATCCTGTAGCAGTTTCAGGTGTTGTTTTTAACACATCTTCTTACAATGATAAACTGCCTATTGTTAGACTCTCCGCTGATGCAGCAAGCGAAACTTATGTGAATAGTAAGATTTATCCATATGACGCGGAAGATCCCATGTTGTTTGAAAATGTAATGAGGAAGCCTTTTTTGCTCCAAAGATTGTCTTGGGGTGAAAATTATGTGAAGGGACAGAAATTAATTTCATTACCTGTAACTCCATATCAATTTACTAGGAGTTTGAATGTCACTAATAACAAAGTTATGTTTAGTGGTAGTGGAGGTCTCGCATGCTTGTATGAAATATGGCATGGCGGGTTTGTGTGTTTTCGTTTTACAAGAATTGGACATTCAGCCCATTCTGGAACAATTGACATAACATATGATAACTTGACAACTAGACAAATGGATATTACCTTACAAAAATCCACTCTTTGGGATACAAAAGTGGATAAACAAATTGTCGTAAAGATAGGGTGGAATTCCACCAAATCCGCGCTTTTGACTTGTACAGGCAATTCTACTGCTCCATCAGGACCACATTATCTTAATGGAACAGTAAATCTTTGTGTCGGTACTCCCTTGAGAGGACCTTCAGATAGTTTGTCTCCGGTTGGCATAAAGGTTGAAGTATGGTGTGAGGGGGTACGATTTGCAAAACCTACTAATAGTGTTATGCAGAATCTTTCTTTTCCCAGTATTCCCAATTCGTTTGGCAATATACATTCAACTACTGATTCCAGATTTGTCAAATCACCCTACCATGCATTCAATACCACTATATCTACATATGATAAGAAGATAGGGTACCAGAACACACATGACGTTCCAATGAATGAGTCATTGTACATAGAAGATCAACTTACTAAGGTTGTTTTACCGAGTGAAAAGATAGCACCAATTACTAGTCCTTTACCTATTCCTCCCGCGGTAACAACTCCTTCTAGTGGACCAACGCAGCCAATCAAGTCACTGTCAACCACTCCTGTGGTTATGTCTACAACATTCTTTAGAAGTTACACACCTGGAGCTATTTATTGCAGCTTTGAAGGGGACCCGATGATAGTATGGGATCAGCCTTCTACAGTACAGAATTATGTACTTTCTAATATGACACCAATATTAAATAAAAAATTTGATGTAACAGCAAATTTACCTGTTCAGAATGGTGTCATAACATTGATGTCTAGAGCTAATTTTGGACACAAATTATATGATGAAAATAATGTCTTAATCAGTCCCTTTGAAATTAGGGCATTAACATCTCCAAATGATCCTGAACAGGACATTATGAAGTTACAAGTGGATCAGAAATATACCGGATATATGATTGTTAAATTGAAGGTAGAAGTCACTTCCACACCAAATACTTTCACCAATTATTTTGGATTAAAAGCAGAGAATATGAAGAACAAAGATGGTTCATATGGAACGCTTGCTACACAACTTTATGCTGGATCAAGAGTAGGAACTACTACAGGAACTTACAATATGGACGGAATGATTTCACCTCCTCCTGTTGCTACTGATGTTATTAAGATTCCTTATCCAGATGGTTCTATGGCTCCAGCGTACTTAATTCCAGTAGGTACAAAACTTACTTTTACTCCAAGTTTTTTCAAAAATGGTGATTATGTCTACCCATTGAACATGGTTTATTCAGGCACTATTGTTGCTACATGGGGAAATAATGTTAGAACTTATATCAGCAAATTTCCCGCACAAGCCATTATAGATAATATGGGTCAGACAGTGGTCCTGTCTACCAACAGTAAAGGATACATTGTGTCCATTACTACTATTAAGGGAACAGTTGGACAGGCGGAATTCGAAGTTGAACCGAATGGATTGGACCACGAACTTATTACAAAAATCCAGCTAGGAGAGGACCCTCTTACATTGAGGAATATATTTAAGACCTGGACTGGTTTTGATGCAACCACGAAGAACCTGTATACTACAGGAGTACTTTATGTGAATCATTTCGTGGATGCAAAAATATATGCGACGCCGTATTATTTCTGTCTGTTCGCCTTTATGGGGGCACGCGGAAATACTCAGATTCTTTATAGATATGATGGATTGGCCTTCCTGAGTACATACGGCTCAACTTCGTCGCGTCCTTACAATAAGCATTTACATGCATCGTCAAATGCTTTTACCAATGTTTATGAACTCCCATATTATTCACGAGAGTTGTTTTCTACTCCAAGAGCTATTGTTTCTTATAAGGAATGGCCTGGTACTACTCCTGAATATCCACAAAGTACTTGTTATTATGGGGCTAAAGTGTTACCATATAATGTTTCACTTGAACCTATGGGATTGTTAGTAGAAAAAGTATTTGATAGTGCGACCATGTGGACAATGAGGCGAGCAGCCGATAATTTTGAGGTGTTAGGATTTGTTGGATTTCCTGTTATGGTGTGGACTTATTGACAATTATTTATGTTTTATATATATATGTGTGCCAGCACGATACTTATGAAGGCCAGAGTTATCTGGTCTGATTAGTTGAAAACGTGGTTTTCCCCCC
>Freshwater_macrophyte_associated_picorna-like_virus_40
TACAGCAAGTTGTGGTTGTTCAGAAGAAGACGTTCAGGAAGCTGAGTTCATTAAGAAGAAATTGAATATTCAGAATGCCTTGGAAGCTGTTATTCCTGATACAACCGTCAATCCAGAGTTTTTTGCTCTGGGAACTCTCCTTGATAGTGCTCGATTAGATGCCGTTTTACGATATATTGTTGACCATGATTGGTCATTTTCGCTAACGGTTCGTCTTGCTTCGTTCTATCGGCGCATTTTTAGGAGACCCCTTCCATCAACTCGTCTCGAGCGGTTTCGAGTTTGGTATCGAGTTTGGTGGGAGTTTTGGACTTCTCGTTTTTACTATTATTTTGTCCTAGCTTTTGCACGCGGAAGATTCAGCGATTATTTCAAGTTGATTTTGTGTGTTTTGGGCATTTATAGTTTGTCCTTCTCTTCAGTTCGCGTGTTCTGTATTCTCTTGCCTTGTGTTTTATTTTGGCCTGTGATGTTTTTGACTTTAGCGATTCTGACTTATGATCTTTTTTCTTCTGTCTCGCATTGGTCTCGAACTCTTTTGATGGCGTGTCAGCGTCGTCGAATTGAACAGGGGAACGGAACTAATCCAATGCCGTTTATAGCTCTTTCCATTATAGCTGCAGTTTCGGTGTATAAGATGATAAGCTCTGTTTGGAAACAGACTGAGTTTTCTCCTGAGACGATTGATCCAAAAGATATGGTTGATGTAGAGGAGAGACAAAAGGAAGAGAATCCATGGTTGGTAACCTATCGAGAAAAGATTCCAGCTCCTATGGAGCTAAACTCGATGACCTTTGAACAAGTTAAAAGTGTGATACCTGCAAATTTGGTTCGCATGAAAGTTTTTCCTGGAGTTACTTCTGAAGGTAAATTTGTTGAGGGTCAAGGTTTCTTTGTTAATCAGAATATTGTCTTAGTTCCTCATCATATTGGAGCTCAGGATATGTATAATGTTCAGATTCAGAGAGAGCCTTTTATTGATGGTAAACCAAACCACACAGTAGCTCGTGCTATCCTTTACAATAGGAAGCGGGTGGATGAAACGGACTTTGCCAAGTTCAATAGTGACACCTCATTTCCTTTTGCTAATATGTTGAAGTTCTTTCCTGAGCGATTGGCCACTTCCAAAATGGCCGCGGTCATGATTACAATGAAACAGGATAAGTATATTGAGCAAGATATCATGTGGAATCCCCAATATGTTTGTCATTCTGTTCAAGGTGGACAAGGTTCGAGACATCGGACTAAGTATCCAACCGTAGCAGGTGATTGCATGTCTGTCATAATTAGCAGATCTAAGCCCCACGTTATTTTGGGGTTCCATATGGGTAGCGATGGTGCTGGAGAGGCTATGGCTTTTTCAGTTACTAAGGGTGACCTTATTCGAAATTTTGGGAAAGAGGTTCCTCAGGTAGATCCCGAACAACTTGATCGGTTAGGCCTTTTAAAGCCTCCCGAAGTTGAACTGCCTATAATTCCCGAAATGGATGAAGTTACTACTAGTGATGAAACAGATGATTCTGAAGCTTCACTTCCTCGTTTTTGTGAGACTAGATTTGGTTTAGACAAGACAGGAACTTTGTGGACAGACTTCTCAGGTGAAGATATCAACATGGCTTGGGGTGGATTGCCAAACGTTCGTTCGTGTGGGAGCGGTGTTATTGTTGAGCTCGAAATTGAAAATCACCCTCGTTCGTGCGTAAATTACTTGATCAGAGACGAGTTAAAGCCTCCTCATATGGCCTATTATGGCTATGATAAGAAGTATATCTCTCGTCCGGTTTCGCAGGTGAAGACGTCAATCCTTAGTCCATATTTAGTGGCGGAGGGTTTCCCTAATAAATGGGGACCTCCAACATTTCGATCTGGGAGAGACCATTCTACCTATTTACAGCTGGGAACAA
>Freshwater_macrophyte_associated_picorna-like_virus_41
GTTTAGTTTACCTCGCATCTAAGATTGGTTATTCCCAGAGAGATTTAAAAATTATGGAAACTTCCATTTCGGATGTGGTTACTCCCAATGTTAATTTTTTTGGAGGTTGTTTAACTCTCATGGGAGGTAATCCATCTGGACAAAATCTCACTGTTTATGTCAATTCAATTGTTAATTCTTTGCTGTCGAGGTGTGCTTTTAGAGATTTATCTCCTAATACCAAATTTTGTTACTTTAGGAGCTTTGTATCTCAAGTCACTTATGGTGATGATGATTGCGGATCTGTGAAGTCTTCTGCATTTTTTTTCGACTCTGTTACAAAGGCCGAGAAATTGAGAGAATATGGATTGATATACACTCCTCCTTCTAAAATAGGTGAACACGTTCCCCTTGATAGTATTTATAATGTTGATTTCCTTAAACGCCATCATTCTTATATATCTGAATTAGGTGTCCATTTGGGTGCCTTAGACGAAAAATCTATATTAAAATCTTTATCTTATGGTATTAAATCTACTGAAGTTTCTGACGAAGAATTATTAGGTCAACTAATAGATTCTGCTTTGCATGAATGGTTTCCACATGGACGATCTGTGTACGAGGCAAGGCGTACACAGTGTGCAAATTTCCTTGCCGATAGCAACTTAGAGCGTTTTAGTAATAAAATTGCTTTGAGTTATGATGATAGATTAAGGGATTGGCTATCAGATTATCGCAATCAAGATGCTATGGTGATTACGGACAGTGAGTTGGATCCACTGGACGCACATAGCAATCTTCCTAATCAAAGTCCTGCGTCTTCAGAGTTTGAGCTAGCTCTGATGATTTAATTAAGGCTTACTAACACAGATGGAGGTTCGCAATCCTCGAGGTCAACAAATTGCACACCATGGGCTCATAATATTAGCGGTTTAAGCCCACCGTTAGAATCGGATGATTCGAATTCCTACCTTAGGCACCGAGTACCAGCAGGACATTGCCATGCTACTCATCTCACACCTAAGTACCCTGGAATTATTACAGCGTCGCCACTTACGAATTTCTGGCCGCATTCTTCATGTGGGGTCTGTAATCTTGGTGGTAAACTTTATGATTATACTTTCCAATCTGGTATATTTCCTGTATCTGACACTTATAAAGATGTAGTGCTTTTGCCTGAATTTATTTACCCAGATGGTTCTATAGTTATAGACGCCGTTGAAGAAGTTATTCGGAAGAGAGCAGACTATTTGGCGTATTATGCTTTCGGAGATTATTCTATACCACCTCCAGATAATAATTTTTATGCTTCTGCTCTCAATACAGCCAAACGGTTTCAAAAGAATTATAATCCTTTGAAACCACAGTCCGGTGTAATTATTGATGAATCATTAGCTAAGGACAAAACTCAGGTTTTAACAGATTTTTCTAATGATACAACTTACCAAGAAGTTTCTTTTGGCAGCCTTCGCGATAAAACATATTATAATGCTGATTCTGAGCGAGAACAATTACGAAATTTTTTATCTAGACCCGTTCAAGTAGCATCTTATGTTCTCACACCTAATACAACTACTAGTGTTATGAAGAATCCTCAGTGGATTCAACCTTCCGCATTCTTTTTGAATAAGAGGGTTGTCAATAGGATGAATAACTATAGAAATTTCAAATGCGATTTGTGTTTTAAATTTTTACTTAATGGTTCTCCTTTTCATTATGGCAGACTTATAGCTGCAGTTATTCCAAACACTGACAATACTTTTCCTAATACATCTGCCTTATTTGCCGCTCAAGCCCCAGATCCATTCTT
>Freshwater_macrophyte_associated_picorna-like_virus_42
GGCTATACTATGGCTGACAAGGAAGCAAATAGTGTGCCGTTTGTTCACATAGATGATGCAACATTTCTTAAGAGGTCCTGGCGCTTTGATGATAACCTGAAGTGCATGCTTGCGCCTTTGGATCATGAATCCATAGAGAAGATGTTAACAGTGTGGACGCGCTCAAAATCCATCACCGAGGAGGCTCAAGGAATGGCTGTTATATCAACGGCTTTGCGCGAATACTTCTTCTATGGTGAAGAAATTTATAAGATCAAGCTGAAACTATTTCAAGAACTAGTTTCGAGTCTGAAGTGGGACAATTGGATTGAAGATTCCACTTTTCCAACCTATGAACAGCTTGTTGAGCAATTTTTGCAAAACTCTCGTGGGAACAAGTTGTTTGAAAAATATTTCCCACAACAATAGAGCAGGATTTCATTAGGCTTGCCTGGGTAAAAATACTGGTATTGTCCTCCAGTATACTAGATTATAGCCTTCAAACTCACAAGTGAAGCACTTGTGTCCGTGGGGATCTTTTCTGTGAATCGATGCACAATTCCGGCTAACAGAAGAGTGATGACTTATGGTTGTAAGCATTCTATGGAGGTAAAGCCACGGGACAACCAATCTTTTCAAATATGACTTTCCATTCCTCTTTATATGAATATGATAATGAAAATGAGTGCATGTTCTCAAAACATGACCGAATCACATCGCAACCCACCAGCATCCGGCTACAAAACCACATGATCAATTTATATTTTGAATCGTGTCAGTGTTTTGGAGTCTTTGAGTGTGACAGGTGTGATTTCGTGCGTCGCTGCAATGCTACTACAGTTTCCGAAATTTTTCCGGATTTGTCCACAGTGTTTGATGTGCAGAGTGGATCTATTGAAGAACCTGATTCAGTTTACGCTTCTGGGGTTAACAATCCAGAAATTTACAATTCAGAAATGTTCTCCGTGCAATCTGGCACTTCACAGCAAGTTACAGTTGCATTCGGGGATAACAATTCTGGCGAAACATCGGGTTTTAGAGCTCCAGTTGACTATGTCAACACAGACTCAAGTTGGGCTACTGATATAGATAATTTCATGAAACGTCCAGTGCTTATTAGCACTATGACTTGGACAGTGGGTTCGAGTTTGACTAATGCACTAGAACCTTGGCATTTGTATTTTAATAGTACCCCTATCAAGAAGAAACTTGATAACTATTATCTACTAAGATGTAATCTTAAGGTTAAAGTAGTCATTAATGCTTCACCATTTTACTACGGGTGTATATTGATGTCATATAGACCCTTAGCTGATTCGTTGTCATCAGCCTTTAATCCTGCACCAGTTTATTCTGGTGCTGGCACTGGAAATATAGTGTTTATGGGTCGCTCACAGCGCCCTCATGCATTCATATACCCCCAGACCAACGAAGGTTGTCAAATTGAATTGCCGTTTTTATATTATAAAAATTGGCTTAATGCAACAAGTGCTGCAGACCTGAAATCAATGGGAACTCTGAATTTTGATTCATTTGGAGTGCTATTGAATGCAAATTCTGTGGCGGGTACGACAGTTAATATACAGGTGTATGCATGGGCGGAAGATGTCAAGCTGGCGGGCGCTACGGACGACCTAGCTGTTCAGTCTGGTGATGAATATCAGGCTGATGGTGCTGTTAGTTCAACTGCTTCAGCAATACAGCGAACTGCGACCATGTTATCTGATGCTCCTGTTATTGGACCATTTATGACTGCAACTTCATATGCGGCCGGCGCCGTTTTTCTTT
>Freshwater_macrophyte_associated_picorna-like_virus_43
AATACTCGTGATGGAGGTTTATTGAATGATTTGAGTTATCCGTTAGCTGGTACCAATCGAATTAATTTTTTTGAAGTTGTTTTGAACAAGGAGTATGCCGATAGCCAAGGTAGATTTAATCATAATAGTGATAGCGATTATTTGGATCCCAAGGCTCACATGATTAGGGCGTATTGGTTTGAGAATTTACAGCGCGGTCAAAATATTGCTAAAATAGGCATTAAATACGGTGAGTGGATGACAACTCCTCAATTTTTGCAAGAAGTAGATAGGATTTACAAACAGAAGATGACGTCTGGTAAATTGTACGTGAAGCAAATTAATAATATGCGTAGTTTAGATATATGTCAAGGCTGTGGTTGTTTTGCGGCGCCTGAGTATTGCGTGTGCAAAGTGATTGAAGATCAGTTTAGTGCCCAACAAGTAGTGGATGTTTGCATTAATTCTTTTTTGGTGCAATTTTTAGCACGCATGCCACATATTGCGTATGATATAACGCGACCTTGGGTTTATCAAAGAACCCATTTGATTATTGAGCGAATTGGAGGCTATTTATTTAATTTGGTTTTCAATTTATCGCGAATCATGATGGGAACGCATTTAATGTTAGGATGGTTGTGTTTTCCTGTGTTGTGTAATTTTCTGATTTTGTTTAAAATTAGTTTTACATTGAACACCGTGAGATACGACCATAATGTGTTTTTATTTTTGATTGCAATATGGTTGTTTTTATCTTGGTGTTTTTTGCACCGATTGCGCAGTGTGTACACACATTATTTGGCAAGGGAGCTGTTGTCTTCAACTACGTCTGTAGTTTCGATAGGATTGCGCGTTGCATCACTGGGTGTAGTGGTTAGTACGGCTTTTATTGCTTTGTGGCGAATGCGAAGTTTGTTGAAATTTGAGAATCATGGTAATTTAGCTCCTCGCTGCATGAAAGACATTAAAGATCGAGAAAAGGAAGTTAATCCTTGGGTTCCAGTTGAAAGCGATGAACTTATTAGTAGAAATGATAATATCGCTAATATGACACATGAACAGGTTTTGTCTGTAGTTTCTCGCAACGTTGTTCGCGTTGAGATTTCTAATGAAGGAAAGATTTGTTCATCTTCCACAGGATTGATGTTGTGTAATAACACATTGATTTATCCAACACACGCTTTGAGTGCAGTTGATTTGACGTCTGCAATTGTGATTAAACGCAATGATAAATTGGGAGGTATAGTCAAAGATATGCGAATTGTTAATAGATACGATATGCCAAATGATTTTTCTTTATTGTTATTGACTAAAAGTCCTGCTTTTAGGAATTTGTTGGAGTTCTTTCCTGATGAAGTTTACAAGGGGAGAGGTGCCGCAACAATGTTAATTCGTGAAAAAGATTTGAGTTTGACGACCGCGCAACTGGAGTATAGGTTTATTCCTGATGCTTATAACGCAACGAAGCGTGATTGTCCAGGTAGCATGTCACATGCCAACAGGCACGTGATGAAGGGCATGTGTTCCTCGCCAATAGTGTTACAGAGTTGTCCCAGCAAAATAGTGTCCTTGCATTGTGGCGGGGCTATTGATGTTAAAAATTTTGCGTCAAGCTTTTCCATTTCTAAGTCTATGGTGATGCTGGGATTGAATGAGTTACAGAAAGGCAGAATGGAAAGTCATGGCTTTCCTGGAGAAAGGCCTTTTGTAGGCTCGGGGTTAAATATCGATCCTTATGGTGATTTGATTTTGAATATAGAGAAAGAATTACACGAGAGAGATTGTG
>Freshwater_macrophyte_associated_picorna-like_virus_44
TGAGATTTGGGAATCATTCCTCTCTTGTGAAGCGATGCTGAGAGGATCGTTACGCAACGCTACCGGACTCGCCAAGATGCAGTTGGAAAAGCAGGCCCAGATGATCCTAACTTTCAAGCAAGACTGGAAAGCGGTGGCCAACACGTTTGCTGTCAAAGCAGAGCCGTTCACTATGACCCTATACGGCTCACCTGGAATCGGAAAGACTGCTTCTGTCAAATATCTCTTGCGCTTCTTACATGCATTGATAGAAGAAGAACACCCTAAGACTTCTTTTGTGACAGAATCAGATGCGTTTGACGGTGGCCTAGACAATGCCACGACGGCGATTGTTTGGGACGACATTGGTAATTTGAACAGTGATATGAGAGAGAAAACCATTTCAGAGAGATTGATTCGCTACGTTAACAGTTACAGGACCCAATTTACCGGAGCGTCATTGGAGGAGAAAAATGTGAAGTTCAATTTCGCCAAGATATGTCTGTTCACCACCAATTCAGTGACCATGGGCTTGAAAGAAGAGTGCGCGAACCCTGCATCGGCTTGGCGCCGGTTGGGTATGAAAGTGGAGTGCATTGTCAAAGCCGAATATTCTGATGGTAAAGGAGGATTCATGAGAGATGCTCTCTCTGCCGCGTCGCGTCCACTGGATGACTACCTGCCTGAGCAACTTGAGTACCAGGAATACACTATTGGCGAAAAGTGTGACAAACAGTACATTGGCAGCAGAATGAGTGATGTTGAGCTACTTGAGGAGGTGCGTGATCGCTGCTTAAAGCACGTCAACTTCCAGAAAAAGTCAGTTGAGAGTGCAACAGATGAACCTCTCACTTTGTGTCAACACTGCATGCCGCGACACGTGTGCCGAGATTGCCATCCACTACCACACATTTCTTCTGAGGATACTTCCGCACCACCACCATTGACGTTTTGGAAGAGCGTAGTAATGCGACTCCTGGACAAGATATACTCACACGTCCTGTCAGCTCTTCGGATTGCAGACTATGACTGTTTCCTTGAGTACCGCGACAAAACGTTCCTTTGGTCCTACCTCAGCCCTTTGCTCTGGCTTTCAGCCCTGACTATTCTCCTAAAGCTCTACGTTGACAGTGTAGGTACGTACCTCGTTGTAGAGAGCTATAACCCCATGGTGGAGTGTATGTCTCGGAGCTTCTGGCACAAGGTCTTGCCACATGTCCATTGCAAGGGTGTAGAGTCAGAGAATCTGCATCGCCTTGTCTCCCGCAGTTTTTCCCTGAACCTGCCTGGTTATGTCTGCAGCCTCTTCCCGATTCTGATGTGCTTGACGGTAATGACGTTCTATGTGTGGGATTGCCTGTTGTTCCCACTACGTGTCCTCAAGAATTTCTCAACCACTCCCGTGTCGTCTTTGATGACTGGCTACACGGAAGCACAAGCCGCTTACAGCCCTTCACGTCGGACTCGCTACGCTCAATGGCTACTTGGATCTGGCGCCCTAGCGGCGGGATTATATGCTCTCTTCATCCCGCGACGATTGGATGTCAACGTCAAGCATTCGGGGACCATGTCCACTTTCCAAGACATTGACGTGATGTTTCGCACCAAGGAGCTAACTAGTTTCGAGCGCTACAAACTGTCACGAGAGTTAGACGCAGCCGTGGAAAAGGCGAACTCGACACTGAGCGATCTGCTACAGAACAGCCTATATGTTCCT
>Freshwater_macrophyte_associated_picorna-like_virus_45
ATCTGGCTAATACCCATTCAGCGAATTTGCATCTTCAAAGTTCTGGAAAAGGACTTAGCTTTAGTCTTTGTTCCAACTTGTCCTTTTGGAGCGAGAAAGGATCTTCGCCATTATCTTCCGAATGTCACCCTCAAAGGAACCTGTTCGGGTGTGCGTACGTGGATCAACCGCGACACACTCGAGTTTTGTTCCCAAGACATTCGCATGAGTCCAGCAGCAGATGACACTTACACCCGACCAGGATTAAATGGTGTCACTTATACTGTTAAAAGCAAATACTCAATCTTTGCTTTTCTGGACAAGACTCCCAGCGAAGTCGGGGACTGTGGATCAGCCTATATTCAGACAGCTAATCCACATGTAATCGTTGCCTTTCATGTGGCTGGCTCTGTAGCCAAGACCAGCTCCTCATCGTCTCTCGGAGCAACTCTCCTAATTGACGAGTTCCTTGATGCAGTTCGCTACTTTCGACGTTACGGTTACATTTCTGATGTCGACGCTTCTCCTGTCCCAGAAAGATTGTTGGGTGTTGACACGAAAATTGTTGACAATCCCAACCCTAAACATCCAGTTCACTTTATGGAGAAAACCTTGATTCAACCTCAAATTCTTGGTGAGGTTCCTTCAGGATTTACTCCTAAAACCAATCTTGCTGTTAATCCTGATATCGCCACCGCAGCTGTTGTGCTCGGTCTCAAGTGTGTTAAGGGAAAACCCCGCATGCATTGGAAGAAGTCGGCCCACAAAGTTCTCAAGTCTGTCTACAGTGAAAAACCTGTAGGGGACCTTGAAACAATGTTTGAAGCCAGAAAAATGTTTAATGGGTGCCTTGCGGGTGTGGTTCGGAAACTAGAAGCAAAGTACCCAACACTGGATCTTTCTGTTCCCCTTTCAATTCATCAAGCAGTCAATGGCATTGTCGGTGTTCCCACTCCGGCTCTCAAAATGTCCACTGCTGCAGGTTGGCCAGTTTTTGGTAAGAAAGGGAAATGGATTGTTGATCAAGATGCGATTGGGAATCGAGAAATTGAACCTGAACTACTCGAAGAGGTCGAGACAGTGCGTCAACGACTCAAAGTCGGTATGACAACCGGGCATTTGAGTACAGCTTGTCTCAAGGATGAACCCGTTAAGATTGACAAATTGCACGAAACCCGTGTATTTTTTGCAACACCCATTGCGGAACAAGTCATCCATATTCAGTATCTCGGTTACATTCTGCTTCTTATGACTGAAAACCCAGTTACCTTTGAAACTTCAATTGGCGTTGATGCTACTGGGCCTAGTGTTTATCCTATCCTCCAGGCCTTAACGCGCAGTGAGTTTAAAGACAATGGGTTTGACATAGACTACGCTGCTTATGATTGTAATCAGTCTCCCGCCTTCCGAAGCTTCATTTCCCTATTGATTTTGGATATTGTTTCACTTTTCGGTTACAGCCCGGAAGACGAGCTTGTTACTCAACAAATCTTGGCAAGCCTGCTGCTTCCTCAAGTGAACCTTTTTGGCACAGTACTCAACACTGTAAATCTTTTCATTTCTGGCTTTCTTGGGACAGCTCACTTCAATGGCTTAGGATCAGTGCTTCTATCGCGCTATGATTTTATCAAGTTTATTCAAGAAGTTGTTCCTCTCAAC
>Freshwater_macrophyte_associated_picorna-like_virus_46
TACTAATTTGACTGAAGGAGGTATTTCTAAGGTATCTTGTAAGTTTTTGGTTCCTTTTCAATATATGGATGTTACTACTTATACTAGTAATGCACTTGGGCCTCACTGGATGGGTATTTTTGAAATCCGTGCTCTAACTAAGCTTCAACATCCCCAAAATGCTAAGCCTTCTTTTCAAGTTTTTATTAATGCTACTGATATTAAGTGCGATGGCCCTTCTGGTCCCATAAGTTTTGGTGCTACCCCCGAGTGGAATTCTAGTACTTGGTATGTTTCTGATTGTGTCTCTTTTGCTGATCGTGTGTGGCCTGTTTCTGCAGCTGCTGGTGTTGATACGTGTGTTGAAACTCAGATGGAGCGAGAGCGTGCTGCAAAAGTGCGCTCTGGAAGTATGCTTGCCCCCCCTGCTTCTCCGGGTCCTATTTCATCTTGGGTCAAGAAAGCGTCTGTTGCTGGTACGAATGCTGTTTCGGCTCTGGCATCTGTTGCTGAGGGCATGTCTGTGTTCGGTCTCGAGAAACCGCGGAATTTGTCGTTGGAAAGACCTGTTGTGCATCGCGTACCGTGGATGTTGGCAGATGGTGCTTCTCTTACTGATCCTATGACTCTTCGTTCTTCTTCAACTCTTCAACCTAATGACCTTGTTACACGTGATCCTAAGGAAATGGATATTTCTTGGGTTTCTTCTCATCAGGTTCCTATTCGTATCGGGGAAATTAACACCTCTTCTGCGTATAATGCTGTTGTCACTCGTGTGCATGTTACTCCTATAGAATCTTTGTATCGTCCCCACGCTAAGCCCTCTTTGTCTCAAGGTATTGCTTATCATACTCCTATGTCTTTTCTTTCTCGTTGTCATGGTCTTTGGCATGGTTCCCTTAAGTATCGCTTGTCTGTTTTTGCTACTAGCTTTCATTCTATGCGTCTTGCTATATATTGGTCCCCTTTTGCGTATAATAATGCTAATGGTGCAGTCACTAATTTATCTAATTATTCTCATCTTATTCCTATTAAGTTTGTTGATGTTAATGGTCCCATTAATGTTGATTTTGAAATTCCCTGGTGCAATCCTAAAGAGTATCTGGAGATTTCCGGTGTTAATGTTCGTGATTGTGTAAATGGTATGATTACTATTCAAGTTGTTAGTCCTCTTCGTTTTGGTGGAACCCCTGATATTAGTGTACCGTATGTTCTTTTTGTTGGCGCAGGATCGGATTTTCATTTTACTAATGCTTGTATGCCTCTGTATGAACCTGTTACTGATAAGCCTGTTGATTCTGTTGAAGATGATTTTGTGGATTGTATGCCTGTTTTTGAGACGCAAGTTGTTGGGTGCGAGGATGAGGAGGATGAGGCTGATATGATCATTAAAGCGCGTAAAATTTCTTTATGTAATGGTGCTTCTGTTCCTGAGATTACTGGATCTATTAAAGAATTATGTCTTAAACCTCTTTTAAGTGGGCGTGGGCGACTAGATTACTTAGGTAGTGGTAACAAAAATATTAATAGTTGTGAATTTACCCCCTCTTTATTGCCTACTTATGATCATGCTGCTGGTTATCAATATGTTATGACTTTCTTTAGACATTTGTGTCGTATGTATGGGTTTCGGCGGGGCTATCGTGACTGGGAAAC
>Freshwater_macrophyte_associated_picorna-like_virus_47
AGAAGGGATATTCGTAGACAGGTTCCCCCAAGGCTTAAATCAGTTAATATAAAGATGGATACTAAGGCCGGAGTTGAACCACAAATTTCTATTTTCCTTAAGAATACTCACATTTTAGATCGTGTTAAAGCAGGAGTTATGAGTCAGGCTAATACTCAAAATATGGTTAATGGTATTTCAGTTATTCGCAGAAATATGTGTGCTATTTACAGTGATGATAGATACTGCTTGTCGGGTTTTGTTTTGCATACTAATATTCTTGTTGTACCACATCATTTTCTAACGTATTTGCACACAAACAGTTGTCGTATTGTTACTTTACAGTTTTATAATGCTATATATGATATTCCATTTGAACAATTTTGCGAGGATGTACACAGTGCGCCATCTTTGGATTTTACATTAGTCTCCCTACCAGTACACTACTTTGGCCAATCTCGTCCTAGCCTCTTAAAGTATCTTATGACCCCAGAAGAACAGATTAAGTGGGACCATACGCGCAATGTATATTTTCTTAATTGTCGTGATTTAGATGATGGACTTATTGAGCTCAGTGAACTTAAGATTAAGAGTCGAGGAGTTAAGCCATGTTATGTCCAAGAAACTGATCAAATTTACACCCATGGGGAATCAGGAGCTTTAATGTATGATAGACCTACCCGTAAAGGCGATTGCGGTGCCCTCGTGGTTGGAGAACTAGAGGGACGAACCGTTATTGTAGGAATGCATGTCGCAGGCACTTTACCGGGATCTTATGTAAAGTTTGGGTTAGCTTCTTACTTACCTCGTACTTCTATTGATGATTTACTTAAGCTTAAGAAACAGAATGAATTTAGTAATATAGTTGAGCCTATAGAGTGGGTTGTTTCTGAGATTGGAGATGAATGTGGCCCTGGAGTACCTGTTACTATGGATGATGTATTTATGGGTGTTTTGGGAGTAGTTGATAAGGATATGTATGCATCTTCCCCTAGTGGTACGTCACTACGCCCCTCTGCCATAGCCGGAGTTTTTCCCATACGAGATGCCCCTGCTTTACTTAGTCGTAAGGGAGATCTGGATCCAATGCGTAGTGGTATGATGAAGATGGATATTCCTATAGTTAATTTCAGGCATCGTAGTATGGATGTTGCAACCCGAGTAGTTATGGGAGAAGTTTTAAGACACGACTCAGTATATAAGGATCATCCCGAGGACTTTATTTTAAGTGAAGAGGATGCTTGTTTTGGACGCGCGGGTGACGATTGGATTAAGCCCCTCGAGAGATTGACTTCCCCTGGATTCCCGTGGTCCAAGATGACATCTGGTAAAGGGAAAAGCGATTTATTAGATTATGAAAACCGTATTATTCACCCCCTTGTTGCTAATACTTTAGATAATCGTATTTATGCTTATGCTGATAGAGAATGCTTTCACACTATTTTTGTAGACACTCTCAAGGATGAGAGGAGACCTAAGGAAAAGGTAGCAGCAGGCAAAACTCGTGTGTTTAGTGTAGCCCCTTTAGATTATAATATTTGTATGCGTAAATATACTATGGGTTTTCAAGCACATCTTATGGCGACACACATTGCAAATGTGTGTGCAGT
>Freshwater_macrophyte_associated_picorna-like_virus_48
GGGCTTTGTCTTCTTCAAACAATTTGCCATCTATCAATATGGGTGAAGCTTCAAAAATGGAAAATTCTTTCTTAAATATTGTTCAAATTCCCACTTATAATTCTAGATTTAATATTACTAGTTCTCAAAACGCAGGAACTAATGTTTGGAGTAAACAAGTAACTTTATTGGATTATACAAATGTAGCTCCTGATGGTTCTATAGGTGTAGATTATCCAACATTTTTGGGTCAAAATTTTTCAAAATGGCGTTCTTCATTTAAATTCAATTTCCGTTTTATTAAAACCATGTATCATTCTTTGCGTGTTCGAATTTTCTTTGCTCCGAATACGACAACTGTTACTGGTGTTGACCGAAATGCAGTTATTTCAAAAATCATTGATCTTAAAGTAAATAATTTTGTAGAATTTGAAGTTCCTTTTATTTGGCCTCATCCTTTCCTTAATACCGATACTGATTTACCACATTCTCTAGGCATGATTGGCGTTGATATTTTGACAAAAATGGTTCATCCTGACACTGTCAAAAATACAATTGAGGTCATTGTCGAGAGATCAGCTGGAACAGATTTTGATTTAAATTTACCTAAAGAACTAACTTATTTCCCTTACGATCCTCGTGTGGAAGAAGAAGAACTCGTTGTTTCTGGACGTAATCATTATAAAATCGCTTTGCCTGATGTTGTTCCTCTAGAATCTGGTGAAGAAGTTCGTGTCTTTACTACTGACCCAATTAATCCAACTTTTATGCAAACTATGCAGAATCTGCCGTCCAATATCAAGGGCATTATTTCTGCTAATCCTCACCGTTTCAATCAATCAAAGGTTGGAGCTCTCGATGAACTCGCAGCGCTTGGTCATAAAGTGACTCCTAAAACAATAACATTGGATTTGCCTGATATTCTTGCTAAGCATGATGAGTTGCGTAAAAAGCGTGGAGTTGATACTGTTGATGGTTGGGTCCGTGATCTTACCCGAGAAGGTGTTGAACCTAATCCTGGACCTGTAACTTACCAAGGTTGGTCTCTTTCCTACATTATTGATTCATTCTCTTCCGGTAATTCTTTTAATCTTACAATTCCTAGTGGTACATGGAGATGCTATTATAATTATTCTACAGATACTGGTGGAACTGGCTTCACTGGAACCACCTTAGCTACACCATGGGGTAATGTTTCGCATATTGCATACGATGCCGTTCCATGTTCAGGTTATATAGATTTAGTTGCTAATGGTGCTACTTCAGTTTCTTTTACCATAACCAAAACGGCTGCTGCTGATAACAATTTCCGTGTTGCATTCACTTTGTGTGGAAATCCTATTCCCACTGTTGAACTTTCTGGTATTCCTGCTGTCTCAATTTCTAATGAGCCTGTAGCTGTCTCCATTTCTGGAACTCCCAATGTTAGTGTAACTAATACTCCAAATGTTAGTGTCACTAATATTCCTGATGTCAATATTGTCAATACCTCTGTTCCCACTATTGCTATAGATCAACCTCTACAAGTTATTAATGTTTCTCGTGTTATGTCAGATGATTTTAAT
>Freshwater_macrophyte_associated_picorna-like_virus_49
CCACAAACCCCCACGTGTATGCTCTTAATGATGATAGCTTGTTGGTAGAAGTGGCACGTAGTGAGATGAGATACTTAGCCGGTGATGGATGCTGCCATATTTTCACTGCTCAACAAAAAGATGAAGTTGTGGTAGCCGGCAAAGAAAAAGTGCGAGTATTTTGTTCAGCCCCTGCTGTTTTGGGGTTCATGATTCGCAAGTACTATCTGGGTTTGGTTCGAGTGCTGAGTTTTTACCCGCTGTTAAGTGAGTGTGCGGTGGGAATAAATTGTTTCGGTCCAGAATATGAGGAAATGTACCAGCACACGATTTCTTTTGGTACTGACAGAATCTTGGCGGGCGATTATTCGAGCTGGGACCAGAAACTTACCCCCCAGTTGATATTGGCCGCTTTTGGCATGCTAATCAAGATGGCGGAGCGCAGTGGGAATTACACTGACACAGACATCAAGATAATGATGGGCATAGCCCAGGATGTCGCGTATCCAGTTGTCAATGTGAATGGTACCTTGGTCCGTATCAGTGGTACTAATCCATCGGGACAAAATTTGACGGCTTACGTGAATAGCATGGTCAACAGCTTACTTTTGCGCATGTGTTTCTTCCAAGTTACGGGGTACACAGATTTCAGGCGCTATGTAAAGGCTATCACGTATGGTGACGATGTTGAGGCTGGGGTGCACAAGGATGCGAGCAAATTCAATTTCAATACGTATAGAAAGTGGTTGGAAGAAAAGTGCATGAAGTTTACCGACCCCCACAAGTGCGACGATGACAACGCCCTTGATTTTATTACTAAGGACAAAAGTGATTTTCTCAAGAGACGGCCAAATTTTGTGCCGGAAATTGGTTGTCATCTAGGAGCACTTGATGTAAGTTCTATATTGAAGAGCATGTACATGTGGGCGCCAGGAGACGTGAGTGAAAAAGAGATGTTGCGTAGTGTTTTTACCACTGCAGCACATGAGATGTTTGCGCACGGGAGAGAAAAGTATGAAGACTTTGTCTTACGTTTGCGCAAAGTCGCAGTGGAGGCGGGAATACACTGCGAGGCACTTCTCGAGTCTTATGATGAGAGGATAGAGAAGTGGAAAGCTAGGTACTTGCCTAGCAGTGACTCCCCCACGCAAGAGCGCGCGCGTGGGGCTATGGCGCCCTTTCCTGAAGTTGGTTACCATGAGTATGAGGAGCTCATAGGCGCTGAAGGAATGAACGCATGGATATCCTCAGATCCACACTCCCCGCTGATGGGTGTATTGCGAGGGAATATGACACCTAACACACAAGGAAATGAACAAAAGGAGTGTGCCAGTGACGAGATTCACTGGGCAAAAACGGCTGAGCTGAAGTCGTCGGACAACACAATGGTTGTCGAAGAGCATGCTGTAGTGGAGGAAGATGTGCCAGCAGAACACGACATGGCAATACAACAGTATACTCTGGGGGACGAGACCTTGGCTACGATAGTCAAGTCTGAGAAGGAAGATCGGAAGAGCGTCGTGTA
>Freshwater_macrophyte_associated_picorna-like_virus_5
GCTAAAAGCCAACTATGAGTAGAAAAGACGGGAATATCCCGTCTTTTCTACTCATAGTTGGCTTTTAGCCCGTGAGGTTTTTTCTCGAGTAGAATGTAGTTTGATACGTCACACTGCCTTTACTGCGTATTTTATACATTTAGTCCTTAACATTATCAACAACAGTCTCCATGACTGCTCATTTTCTATGCGATATTTCGTTCTAGTCTGGTCCCACTTACGGACCCTTTTGGACCTTTTCGGCAACGATTAGGTCCACCCCCGCGTTAATTTGTAACGTGGGCATCTACTACGTATTCAGTTACGCAAGCTTGGTCTCTCTTATGGACCTTTTTGGGCTGTTTCTCTCGAAGCAGTCCGCCCCCCCCTCAGTCTCTTAACTGAGCCTGAAACTCCTATTAGTTTAGGAGCCTTCTTTTATTTATAATAAAGATGAACCTGTATTGGACTCTTAATTATACCTACAGTGCCGGTAATATTAGCACGGCCTTACTTTCTTCAAAATGAAAATGTAGTTTTGATTAAAGATGCTGAAGAAAAAACTTATCTCTCATGAGGTAGGCTGCAATGATACATAGGTGAAATGGTTACCCTATGATTTGTTTGCTGCATTTCCGAAAAACGCCTATTTTTCACCCAGTACAAGAATTAACACATTTATCTGGCTATTGATTGCATATGCTGATGCGCACGACTCGTTCTCGTGGTGTCCCATTTTGTGAAACACATATCTTTGGTTTTTGTTAATTATTCTTTATAGACTGGCGCTTTTTAGTCTTATTTAAACCTGGAGCGACGCTGTCAGGCAATTTATGAACAACCGTGGCCTTTATGGTTATACGGTGCACAACGTTTAATGAATTGTTTGGCCCGGAACGATGACTACCAAACCATCGCTATGGGGAGAGAATTGTACACTTTGTGTACTACCCCAGAACTGGAAAAGGCTTATACCAGACCATTTAAATAGGATAGCTATCCTAATTTTAGTCGGTCCAAAATATTCTCAAACAAAAAAACAACAAGAAAACAAAAAAAATAATAAAAAATTGTATAATAGTATTGATAGCTCTGTTTTTGGAGCTAAGGAAGCGAATCTTTCTCCTGCAGTTAGACGTATATTGGAAGAAGAAGATTTTGTGGCGAATCAGAAAGAACGTCCCCCTCAACAGTTGACGCCCCCCCCTCTGCCTGCTTTAATCATGACCAAGCCGGTCCGTTCAACGACTTGTTTGTTCAAGAAAGTTGAACAAGATCTTTTCGATTCGCGCTTGCCGTATGATTTTATGAATAATATTAAACCAGTCCCAGTTGCTGAAGATTGGGACGAGGATTTAGATTTAAGAACAGTGAGTGTCGCACGCCCTGCTGAAGATTGGGAAGATGACTGCGTTCCCAAAGTTGTCGATCCTGAAGAAGTCTTGTTTTTGGACTCTTCATTGAAGCCCAAGGAAATAACTACCAAACCTAGAGTTCCTCCTCGTCCTGGACAAACCTCGCGCGGAGAGAACGTGCGAACACGTTATAATTATAGTACTTTGATACCGGAGGAGAAAAGACGCGAATTCCGACCAATAGAACGGATATCAGCTGATCTCGAAGAATTTTCTGTTCCAAACCCATTGTTTAGAAGACGAAATAGTTCAATGGCTCCTAAACCTGCACGAGCTGTTGTCGACGATACCAAAGAAAAAATTCAATCCGTTCTTAATTCGCCATTACCTGTAGATGAACCTACTCCCACGATTAAATCGATCATTGTAGAACCAGTATTGGAAAAACTTACCATTAATAGTTCTAACAAGAAAATTTGCTTTAAAGATACCATTCGTGGTGCTGATCAGTATCAAGGATTTGCTGCTGGACATAGATTTGATAGATTTCGAGTGTCAGTTCAAAAACTTTTGGTTGGCTCGTACTTAGACGATCAAGACATCCACAAACTTTGTCTTGCTATCTTTTGGGCTACGAACCATCAGTTCTTTGTTTTGAACTCTCAAACAGAACAGTGTTTAACATCCTTAGCTTATAATCTTTTTACTTCACGTGTTAACAGAGACACTCCAGATTTAGGAATTTATGAGCTCCATGAAGTTCTTATGACATTAGATCCCGCTACTTATTCAGATTTTGGTTCTAAGTTTTTTGAATTTGTTGAGAGTTCAGACCTTGAACCTTATGATTATCTGGCTTGGCTTGATAAAAAAGATAATACCAAAGCAAGCATTATCTCATTAGTTCTTGATATCGCCAAATCTTTCAAGAATTATGCGACAGGTACGTTAAACGACCATGCTAAAGAAATAACTCGTTTCCTAGCATCGTTGTTGCTTGCGTGCCTTAGTTATTATCGTTTACCAGACAGTAGAACAATTATTTTAGAATTGAGTAAGTTGTTCCTGCAATACTCACACCTTGTTTCCGGTAAAATTATGGAATTTGTTACACTTCAATTGGAACAGGCAGAATTGCCCATCCTTGACGTCAATGGTTATTCCATCTTCGACGATAAGTTAACTGATATTCTCGGATTGTTTTGTTACGATTCAATTTTGTCTTATTTTGGGTTGCTCGGTGAGAGTTGGAGAAGTTTCAAACAATTCCTAAACCCGCGTGTCACTTTTCGAACAGTTATTGAAAAAGTAATGGGTCTCTTAAAAAGCATTGTGAACGCATGTTGCGAGTTCTACAAAACTGGAAGCACGGATGCCTTTTTCAAGCGTAAACCGACTCCTGAGGAGTGGATTTTTGGTGCTCGAGTATTGTCTGATAATAGAATGCTCCTGGGTAATTATGATGCTAAGTGGGCAAGTGATACCGTGAAAGCCAGTCCCTTCTTGCCTCAGTCGTGGTCTCAGTGTAGTAATACGTATCTGATCAAAGAGATAAATTCTTGGTTAGCTATCGCCCCTACGTACAGCCCTGATGAACTTTCTGTGCGTGTAGATCCGTTAGTATGGAACGAGTTTACTCAAGTTATTACTTTACTCAGAGAACGTAAAGAAGAACTGGTTAGCAACATAGTCAAAACGCAACCGCGAAAAGTCCCCTTGTCCTTGGTGTTATTAGGAGAACCCGGAGCTGGTAAGTCTACATTGTTGACAGAACTAGGCAAGCTTTTAGCTTACCTCGAAAATCGAGAGTATTCTTCCTCTAATACATTTACTTGGGACCCAACTCTTAACTACGATGATACGTTTGATCCTAGTCAAGACTACTATGTTATGGATGATGCCAATGCTATTCCAGTTCCTAAGGTTCCCAACCCATCAGACAAAACGTTCGTTTCAGCTTTGATGAAATTTGTCAACACTGTGGCTAATAATGCAGAATCCGCAAATGTGAATAAAAAGGGTGCTTATTACCATAACCCTAAATTGTTAGTTCAAACCATGAACAAATTGCCACTGCGCACCGATGTTTTGCGGCTGTTAAATGCCCCTGAAGCTTATTACTCACGTATGCATTACGTTGTACATGTAGTTACAGCTGATGGTCTCAATTGGCGTAACCACCCAAGGTCTTCAACTAGACCAGCCAAGTGGATATTTACTATTCATAAAATTGGTCCCAATGGTGGGTTGTGTCCAGCACTCCATGAGTTTAAAGAACTTGGACATTTTTTGAAATGGGTAGCAGAAACTTACGGCAAGCATATGAAACTACAAGAAGAGTTAAATGCTATGCTGGTTAAAGACGAAGGTAGTGTTCCTTGTCCTGTTTGTAATGTAATTACTAGATTTCATGGCGACAATCCTTGCCCGTTGCCTAGTTCTTATGTCCCTCCGCCGCATCCTACGACCGAAACTGTACAGGTTAATGCTGGTGGACTTCCCACGTCTTTTGAGACTGCTGGAGATTATGCCACATTCATTCGACATAATAACCGTTATCCTCTTTTCTTGTATGTTACAGAAGCAATGTTTAGCGAACACTACCTGAGACATGTTTTTCGTTTCATGTTTGAAATCATTCTGAATCTTAACCTCGTACAAATTGCGTATTTAGCCTGGTTGTTTTATTTTAACGCGGCGTTCTTGCCCGTCAAGATTGTATGTTCTTTCTTGAGCCTTGGCCTTTCTAATTCGCCTTCTTTCGCGTTATGGCTTCACAGAACCGTTGGGCAATGGACAGGAAGTACGATCCAGCGAGTAGTTAACATGATTGGATCTGAGACAGTTAGGGTCATGATGCGAGCCCAGCATTCCGTTGAAAGAGTAGCAGCGAAAGCTGAGAAACTTATTGATTGGTCAAACTTTATCTTAGTTTCGTTATCAGCGGTGGCTGGTATCTATTGCACATATAAATATCTAACCAAACAATCAAACGTTTACCCGCTTAGTTCTGAACGATCTGAGCAGGAAAAAGATGATAGACCGATGATAGTTGAAGAGAATACTACCAATCAAACTGTGTCATATATTCCCAAGAGTGTGGCAGCGTTCTATTTAGAGAAGCAGAGACTTAAAGCAGAAATGTTCCAATCTCTTGCCAAAAATACTCCACCACCTTCTGAGGTTGAGCCTGTCACACAAACAGTACAAGACTTGAGTGTTAATGCTGCTGAGAAAAAGGAGGTATTATGGACTTCAATCAATAAGATACCAAATATCCCGAAAACCACGGTTAATTTTGACAGTGGTTTTCAGATATGTCAAAAATCTGTCGGTTTTGTTAACACCGAACTCTGGTGTCCAATTGATATGAAAATGAAAATTAGTGAAGTCCACGCTGTCAGAATCCGCCCAACAATGATCGTTTTTAATAAACATGTATTGAATAGAGAATTACAGCAATCTGGCGAAATATATAGAAGATACATGTTTAAGCCGGGTGAAAGTTTTCAGCTTAACTTTCAATTTGGTACACTTAAGTTTTCTGTTAAGGCGGAAATTGGTCTCAATTTGGTACAACATCCATCAATGGACTTAATGGCTTTGCATACTAATATTTCTGCTCCGCTTGGTGTTACTGTTTACGACTTGTTACCATCTTATTCCTCCTTTGATAAACGTAATTACGGGGACGTCTGGTACGCTGATCAACACAATGTGCGGCTTGATGCTACGTTATGTGTAACTCCGGAAGATGATACTTATAATCTGTTGATGATTAGAGGTAGACCTGATCCTTTCGGTACTAGTAACAGTGGATTGTGTGGTATGCCTATTATTGCCAGATTTGGACAGAATCCGGTGGTTGTTGGACTCCATTGGGCGACTGGGTCACTAGCAGACGGAAATGGTAAATCTGTTCCTTCAGGTTCTACCTATGCCATTCTTTTAAGCAAAAACGACGTTGATATTATGACCGAGTTCTTGCCTTCTACTGTTAATTCCTCCTTGCTGTTGCCCAGTGATCGTTTCCAGCCAATGTATGGCGTCTTGGATAAGGAACATAATCAAACTGAAGTTGAAATGTTTGATGAACCTGTATTGGTCCCTACGCCAGCTTATTCGGAGATGCAACATGCTTTTAAGAACGGTAGTCAAGCATACGAACTTTTAGGAACGTTACCAACAAAACAGCACAATTCCACGTTTAAGTCGCGTATGAAACAAGTCCCGAAACATCAGAAGATCATAAGCATGGCGGAAAAATATGGTATCAAGCCCGAATGGGGAATTCCTACTTTTCGTTCCAATTCTTCGGGCGATCCGAATAACCGTATTAATCCTTGGACCATCAAATTGTCGCAGGTGAGAAATAGTACGCCGGATTTGCGTGTTTTGGCAGCAGCCAAGCGAAAGCTTAAAGAAAAGCTGAGCACTTTTGACTGGTCAAACGTAGCCATTAAACCGTTGGACCAAATTTTAGCTGGTAACGATGTTTACATGTCCTCTGTGCGTTCGAAACCAATGGATGTATCTACTTCTACTGGCTTGCCTTGGAACACTCGGAAAGGAGCTAAGCTTCAACTTGGCCAAGAGTTTGTAGGTGTTGCCGAAGATTTTATCGAGCCTCTCAAGAAAGTATTAGAGCAAATGGTTGAATCTCCAGATCTTGTGCCACTTCCGGTATGTTATGGATCAATCAAGGACGAAATTTTATCACGAGCCAAAATAGATGCTAATAAGATGCGTGTTTTTTGGATTTCTCCCTCTTTATTCATCCAGCTGCAGAAAGTTGCGTTGGGGTCTGTCTTAGATGTGATATCCACGTTCGGATTGGAAATGGGGATCTCTATCGGCAGAAACTACAACGACAGAAATACCATTGCTCGCGTAATAGAAAAGATCAAGACTGTCGCTCCGGATTTTGAGCATGAACAAGCGTTTTCTGTTGGTGATATGGCCTCACAAGACGATGTGGAAGGTATCGAACTTACATTAGCAGCCTTGGAACCGTTGTTTGAAGTGCTCGAAGAGAAAACTGATTTATCAGAAGTGGAACTTTCAATAATCCGACGAGTTTTAGTTGCTTGCTGTTTCAGTCTTAGACTCGTTAAAGGAGATGTGGCTTTAGCAGTAGGCGGCAACATTTCTGGACAGTTAGTAACCAGTTTGTTGAACTGTTTGGTTAATATTTTGGTTCATTTGTACTGTTTTTATCGTATACCTGAACTTCAAGATTTAGACTTTTGGAAGTTAGTCTTTCTTCAAGTTATGGGAGATGATTCGGAAGGAGCCATTGCTGCTGTTATTAGGAAATACTACAATCAGTTGAGTATTCAAGCTGGTTTTGCTGAATGTGGAATTGATTACACCTCGTCACAGAAGACAAAACATTTTGAAAATCCTTTGGAACGTTTAGAAGATTGTGTGTACCTCCAATTTGGTTTCTGGAAAGATCCCGAACTTAAAGAGTGGCGTGCTATGCTTTCCTTGAAATCTGTCTTTAAGGCGCTGTTGTATTATGAAGAAAAATCGTCTATTTCGACGGACGGATTGATCAACGATACTGTCACTAACATGATGCTGGCTGTTTATTACAGAGGCCGATCATTTTACGATCAGTTTTGTTCAGATCTTTCTCAAATCTATCCAGATTATCCGTTCAAGACCTATGAACAATTGCGTCAACGAGAAGTAGCGAACAACACCGTCTACGTTGAGGAAGAAGGAGTTCCAGAAGTTAGCATAAGTAAAGAACGATTAGTTATCAATAGTTCGACGACTATTCCGAGTAGAGATTGTAGTCTAAATGAGTATATGATAAGATTTCATCCTGAAGTTGTTCCAGATCCTGATCAATTTGTTTTGAACTTTGAGATTCCTTTCTGGACTGCTGGCTTGCCGTTTCCTTCAATTGCCATGATGCCTGATAGGGTGATTACGGCTTTGTACAAGTTCTCAACTCCAAGACCCTGTTTGTTGTCTCATGATATGTTACAAGAAACGTCCGGTTGTATGCGTTATTTGAACACAACAGATCCTACTCGAGTGGCTGTGGTGCGAATGTTTCGTAAGTACGCTGTGGTTGTGTTTATACGGAAATCTACTATTCAGTCGCTAGATTCTTTACGAGTGAGATTTGCCCCTCCTGAAGTTAAGAAATTAGAAGACTTTAAATTTTCTAATGTGATGCGATTTTTAAGAGAATTTCAGGATGGTGTTCCTGCAGAATGTGAAGACTGTTTTAATAAAGTTTATAATTTTCCTTATTATGCGCTCATTTGTCCCATTAGTCACATGAGCTCCACTAGTTTGGGTGTTTCCATACTTGTTAAGTTTGAAACTCCTATGGATCCTCCTTTTGGTTATACATTAGCCAGCGAAGTTGGGTCTCTGGAAGTCTTGATAAGTGAGTGTCGTAAATATAGAACTTTTGTTAAACTTTTCTCAAAACAAGCCATTATTATTACATCATTAAGAGAGACAGCAAGAAATGTCACTCCGGAAAGATTGACTGTAAATAGCAGTGAAGTGTCAAAAATAGAGCTGACAAGTCCTGTTGAGACAATCGACTCCGGCCCTGTTCCTACTGAAAATCCGGTTCAACTCAAAGTTTCACCGACCGAGTCTCTTCACCGTTGGACGCACATTAAAGAATTGGTCCTTGGCGGTGAGAGCATGGACGACAACGTGTTATTAACTCCGTTACCCCTGATCACTTCTTATTTTTCAAACCCCCTCGTGTCATCCACGATATCTAGAATGAGAACATGGAGAGGTAGTTTCGAGGTTAAGCTCAGTGTTATAGGTGTGCCCTCTAGTTATTCTCTTTATGTTGCTACAGTTCTTCCTGCTGATGTCGGGTCTTCGTCTTTTCACGAGAATCACTTAATGCACGTTCCTCATCTTTTCCAACGAGACTCCGTGATAATTAACTCTGCTCAATCTATGGATATTACTTTCGATTTGCCTTTCATTTCGCCAAATCGTACTGCCCTCACGGTGCCTCTCAGTGACCCTTTTGGCAATGAGTGGTACCTGTGGTTGAAGTGTGTATTCCCAGTGGAAGATCTGTTTGTGGTGTCTCAATTTTGTAGAATGAACGTATATATAAGACCAAAAGAAGATTTCGGATTTGAAGACATTATCGTGAACGCGAGAACTTATAGCAAGACTCCTAAACCTGATGGATGGGTAGATACTTTTAAGAAGATGATATCTCACCCTATTTCCACCGGTCTCTCTGCGGCATCAACTTTAGCTTCTGCAATGGGTTATACTAGAGTTCCTGATAAAAGTTCCTATAAGCCCATGGTTATTAAAACCAACCCTGATCTGAATGCATGTGACGGAGCAGTTTCTGATCTTATCACAACTGGATTGTTTAATAACTCCCGCCTTCCTGATGGGTTTTGTGACGATTCTGAATTGTTGGTTTCAAATTTGGTTCAACGAGAGACCATGATTAGCTTTGACAATTGGACGTCAACAGACCCTAGACTTAGTGTAATTACGTGCTTGCCGGTAACGCCTTTTATAGATGCTTTGGCGGAAATACCAGGTGCGATGACTGTTCCGGCTTACATTGGAGCGCCTTTCAAGTATTGGCGAGGAGATGTAAAGTATAAAGTTTTAGTAGCTTGTAATAACATGATGTCGGGTACTCTTTGTCTTTTTCATTCGTCCACACGATACAATGCTGGAACTGTTATGTCTTTTGATCCGACAAATCGTGCGATGAACGTTGTTATGGATATTTCACAAGAGCTTAGCGCTGAAATAACGATCCCTTGGCTCTCAACGTCTAATGCACTTCTTACCACAAGATTGTTGGAGTCATCTTCAGATACCACTGCATGTAATGGATTTTTTCACATTGCTGTTGTATCTAATTTGGTGGGGCCAGCAACAAGTTTTGCAGCCGGACTCTGTGTCACTTTGGCTTGTGACCAAAATTTTTCTGTCGGACTTTATAGATCGTTTCTTGGGCCAGTCAGAACCGATGTCAACGAACTTTCTTTTCAAAATACTCTTGTTGTTGACGGATTAGTCGGAGCTGAAACATCTCTACAAACAGAGTCAATAATGCTTGGTGGAATGGCAGGTTCCCCTAATATGGGATCAATGATGTTTAGTGAACAGTTCTTAAGCATCAAAGCTTTGCTTCAAAGATTTTCTCTAGGAGCACCTTTGTTTTCCATTTTACCAAATGGGGGAAGCATTAACTCGTTTGAAGTTATACTTTCTTATCCATTCTACCCTAAACCCAGAGCCACTTTAGCCAGCCCTGCTTCTAATTTTAGTTACCCAGTGTCTTATGATCCTAACACCAATATTTTGTCCTCGGCTCAAGTTACTCCATTCAATCTTCAAGCTTATTATTCTGCCATGTTTCATGGAGTTAAAGGGTCACAACTTTATACTGTAGTACCTGTGGCGTTAGGTGGTAATGGTACAGTTGTGACATTAGCCGGTAGAGAGGTTGAGACTCCTGCTTCTGGAAGTGCACAGTTTGTGACTGAATTGGTTACAGCTGTCAACACGACTACTGCGCTTGCAGAATCGTTCGCCAACAGTGGATTTTGGATTGGTCCTATGTTCGCGAACAATCTTTCTTCCCCACCAGTAATTAAACTTCCCTACGCGTCTCCATTAAATTACTGGCCCAATTATGGCACTTATACCACAGGTAATATCAAAGCTGTCGAATTATTAGTTGGTATCAAGACTTCTTCCGCTTCTTCAGTATCTCTATGTGTTTTCACCGCGGCGGGTGATGACATGTGTCTTTTTCATTTTCGCCATACTCCGTTGGTTTACCCATCACCGACTTAGGCAACAGTCGTAAAAACTTAATAGCAACCTTTTGCTGTTAAGGTTGCACCTTAGTTAGCGTTTGCATTCCCAAAAAAAAAAAAAAAAAAAAAA
>Freshwater_macrophyte_associated_picorna-like_virus_50
CTGCTTCCATTGTTTCTAATATTCCTATTATTTCTGACTATGCAAAAGGAGTATCCTGGTTCACTTCAGTCTTAGCTGGAGCAGCTAGTGTATTTGGTTGGTCTAAACCTTTGAATTTAGCGCCACACCATAGAATGCATAGGTCTGTATTACCATATTTTGGAAACGTTGATAATTGTGATAATGCATTGCCATTATCACTTTCTAGTGAGAATATGGTCGGAGTGTTACCAGGTTTTTCTGGTACTAACACTGATGAGATGGATTTCTCTTTCTTAAAGACTATTCCTGCATGGTTTAGAACCACCATTTGGTCAAATGCAGATGTGGCTGGAACATTATTGACTTCAATTGAAGTTAGTCCTTTTAAATCACAACAAAGGGCTGCTTCTTCAGGTAGAATTTTATATGATCATCAACCAGTAGCTTTTATAACTAGTTATTTTGACTTTTGGAGAGGTTCATTAACATTTAAGTTTAAGTTTGTTAAAACAGAATTTCATTCAGGTAGATTGATGTTTGCTTTCTTTCCATATGAATATTCAACTGGAGGAGTTCCAACTGCTTCCGTAGTTTTGTCAGCTTATGTGCATAGAGAAATTGTAGATTTGCGATACACCAATGAGGTAATATTTACAGTACCTTTCGTCTCTTCCACCCCTTGGAAAGATCATAGTGCTGATTACTTAACTGGTTTATTAAATGTATATGTAGTTGATCCACTTGTTGGACCTTCTAATGTATCTAGTACAATCACAATGCTCTGTGAAGTAGCAGGAGGTCCTGATTTTGAAGTGGCTGTACCTAAGTCACCAAATTGGGCTCCTTGTTTGAATGCTACACCACAATCAGGAAATGGTTTTAAACCAGATCCTAATAAAAATGAATGTAGATTAACTGAGGGTTATCTAGGGAATTCTAAAGTAGAAAACCTCTCAGCTATTAATAGTCTGGCAACTATTGGTGAGTCTATATCTTCATTTAGAGCGCTTCTTAAGCTAACAAATATTATGCCTTGGATTGCTTCGGCACCTACCGTAAGGAAATATTTGTTAGTTCATCCATTTAATGTACCCACTATAACATTACAAGCAGTCACAGATATTCTGCCCGAGGTTAGCTGTGATCTGTATGGAATCATGTCTAGTATGTATTGTTTTTCCCGAGGTGGAGTAAGGATAAAATTTTTGGATAATCAAGGAACGTCTCAGGTAATACCATATTATTCGTATTTGACAAATTTAGCTAATGCAACGTATAGTTACACTGCTACATTATCAGATACTAAGTTTAACTTGACTACTACTTATAAAGATAGAGTTAATGCTGTTCAGGCATTCCATCAAGTTAAGGCTAATCAGTCTTCCGAGGTGCAAGTTCCTCAATATGGTGTTTGCCATTCAAGGGTCAATTCACGACAGATGGTGAATACAACCACACTTTACACACTTAATGACCAAA
>Freshwater_macrophyte_associated_picorna-like_virus_51
TGGTGTCTATACGACCGTATGCCCTGGCGACTCAAGAGATTTTAACGAAAGCTTCGCGTGTTGCTATAGCATTAGGTTTTAGTAAACCTACAGTTATAAGTAACATTTTATAAACAGGATCGTGTTGGACTGCACTAGAAAAATTTGGCACAGTTCTAGCTATGCCACCGGTATCGTACATTACGCAAATGTTTCGTCAGTGGCGAGGTTCGTTGCGCTTTCGTTTTGTTGCAGTGGATAGTTCTTTTCATAGAGGTAGGTTAAGGATAACATATGACCCAAATGGTGTAACCGCCTCTCAAGTTGCAGCTGGTTTGGAATATAACACCACATATTCTTATATATGGGATATATCTGAAAATCATGAAGCAATTATTGATGTAGGATATATGTCTCATCAACCGTACTTGCGGCCTAATAGACCTGGACAAATCGCATCGTCAACTATGATAGCTCCTACAGCGTTAACACATGATGCTTCATTTGACAATGGTTCATTGTCTATCACTGTTTTGAATGATTTGACCGCTAATGGAGTTGCAGCTGCTGATATTGATATTTTGGTGTTTTTGTCGGCTGGGCATGATTTTGAGGTCTATGATCCGACAGATGCACTTGATAATTACACATTGTTCCCACAGAGTGGAGAGCTAATGCAGGATGATTTAATGTCCCCGTTAGTAACCAAACCACATGTTACTTTTGGAGTTTATTTGTCTGAAAAAGACCGTGCACCACTTGTTCACCATGGAGATTCTGTTGAATCATTGCGTTATTTATTGAAAAGGTATACCACTTATACCACATTGCCGTTTGTAGGAATAGCTGCGAATTCTACGGTGTCAATAGAAGCCAATATGTGTGCTTTTCCTTTGAATAAAGGTAAAGCTCCAGGTGCTATGCACACCGCAGGTACGCAGCCGTATAATTATGTGTATCAAACACCCTTAGCATGGTTTTCTGCTATGTTCATGATGAGGAGAGGGGGCCTCAGGTGGAGAGTTCGCGATACGTCCAATATTGGACTTAATGTTAATGAATTACGCGCTGTGCGTAATTCTACTAACACTAGTTTCGTTTTCATTCCTTTGAACGTAAATACACCAACATCTACGTCCGCCAGTGCGCGAGCGTATTTGTTAAATCTCCCTTCATCAGGTGCTGCTGGCATGGCACTTGGTTCGTCTATTGACGGAGGTAGGAATCTCAAAATCAACTTGATTCCTACCTCCGTCAATAGACGAACCAAGTGCCATGCCAGCAGCACCTGATGAAGGGAGATTTAACAAATACGCTCGCGCACTGGCGGACGTAGATGTTGGTGTATTTACGTTCAAAGGAATGAAAACGAAACTAGTGTTAGTAGAATTACGCACAGCGCGTAATTCATTAACATTAAGTCCAATATTGGACGTATCGCGAACTCTCCACCTGAGGCCCCC
>Freshwater_macrophyte_associated_picorna-like_virus_52
AGTGTGAGTTTTTGCGCCGCTTCTACAGTTACAACCCGGAATTGAAGATGAACTTGTTGGTTGCAGGCCCAAAGTCTTTTCTAAGACCCTTCTTTCTGTTTCTTAAGGGGAAGGACTGGGAAAAAGGCGAGTATTATGCCGATTGCATGGCTGACGTCCTTCGTGAAGCAGCCTATGGTGGCCGTGAGTCCTTCGACTATTGGCACCCACGGTGCCTGGAGTATGCTGAAAAAGCAGGTCTTCCTCCTTCAAAATTCGTGAATCGCTCTTACGATGATTGGATTATTTCCATCAAAGATGATCCTGAATACTGGGAGCAGCCACAACTCCTTCCTGTTACAGATACAGCTATGAATTTGATTAGAGAGTATGAAGACACTAAACATGTCTTCGACTTTGAAGGACGACCTCTCATGCAAGCTGAGGCTGACGGCCCCACTCCAGCAGAAGGGGAGTCACCTGCGTTGACTACTGATGCTACTCCTGTGGGTGACTCAGGAGGCGCTGCCATAGCCCCCCATCCAATTCAAACCATCGTTCCACACACCGGTCATGACTCTTTTTTCAAAAGGAGACTGTTGATCGGCCAGTTCCCATGGACGGAGTCTGGGTTCAATGGGATGCACAGAACGTGGTATGCTTACCCATATCTTGATCTATTTGTAATGGAGATAGTGAAACAACGACTCGCTTATGCTGCATACTTATCAGCAGACATCCTCCTTACCATAGAAATGGTAGCTCCAACTACAATAGCTGGAGCAATGATGGTGAGCCTGCACCTGCCTCCAGATCAAGATTGTGTCACTATCACGAATCCAGACATGGCAGACATCGCTGAGTGGTCTCAAAAACCCGGCGTTGTCATGTGTGTTGGAAATGCTGAGAAAAAGTACACATTGAATATCCCATTCCTTTTCTTTGATCCCATGGTTTGTATCAATGATTACGAAACGCTCCGGCGGTTGGCTACAGTAACCATCACTGAGCTCGTTCCCTTAATGAGCTCCACCGGTTCTGTTGCTCCTGTCGGGATTTCCATTTATGCAGAGATTAAAAATCTCAAAACCTCTGGAGCTACTATTTTCAAATTTCCTGGCCCTCCAACCGGATTCCAGGCTGAAACTGGTGCTATAATTCCACGCGCCACAGATCTGGGTTCTCATCTTCGATATGTTGACTCGGTCTCTTCAGTTTCACGCCTGGGCAGTTCTGATATCAGTTTTAAAAAGTTTCATTCTACATGGACACTGATTGATAAAATCTCTTTTGACACCACTGGACAAGTCGGAGATATCATAGCTTCTTACAATGTCACTCCTGCAATTTTTGTAAAGTCAGACAATATGGCAGACCAAATCCAGCCAGCAGCCTGTGCAATTCCTTGCATGTTCTTTGAATATTGGAGGG
>Freshwater_macrophyte_associated_picorna-like_virus_53
TGAAGCAAGAGACGTTGCGTTGTACCGGTGCACGGGACAAACGTTTCCACCACGTCCTAAGATTCTGTCTTACTTCATGAAAGAGGAGTTGGCCTCAACGTTTGCACGAGGACATGGCACTCTTACTGTCTTGCATAAGACAATTAAGAGTGTTATGCCCGAAATGCTGACGGGTGCTGTCAATCCTCTGGACTCGTACCATGGACATGAGGATGGTGTGGGATTACGTTATTCTCTCGATGACCAAGTTGACTTGCTGATTCGTGAGGGTTTTACGTATGATCTACCAACCAGAGCTGGCTACTGTGGCTCACCACTGGTGCTTACGAGCATCTCTGGAGAGGTTGCAGTGGTTGGCTTCCATGTTGCTGGTATGGAAGGACAGATTCCGAAAGGCTTTGCCACTGTTTTTACCATCGAAGACATTCAGGCATTGCAGGAAGACGTTGGAGAAAGAGTTAAGGCCGAACCACCCATGGCAGAAACACCACCCGTTTATGCAGAAGTTGGAGACGCAGTGCCCTTTGTCGATATGGGAGAAACGGAAGTGACGTACGAAACTCTACTGCGACCAAGTTGGGCCATTCATGGTTCAACGAAGTCGAAAATTCGTCAGTCTATCATTCATGATAGAGTGACGCCTCATACGACAGCGCCAGCGCGCTTATCACGTTTCGTTGCTTCTGGGATTCCTACTATTGAGGATGGGACCATTGTGTCACCAATGGAGATGGCGTGTCGGGGAATGTTTAGTCGAGTGAAGTGTTTGAATGTGGCTCTGTTGAATGAGTGTGCGGATGACGTGGCTCACCTCCTGCTCAAGCGATCTTCTTTTGATGTTCGCAATGTGGGCGTGTTCGACCAAAAAACTGCCATCAATGGCATTGTCGGTCACGACTACATTAACAGCATCAACTTCTCAACTAGTGCTGGATTCCCATTTTGCGCTGAAAACTGCAAATCGGGAAAAAGACACTACTTTGAGGGGGAGATTGGCGACTTTCGACCCGGTCCAAGGCTTGCGGAGAGTCTAGCGGAGTTGCAACAGTTTCTCCGAGATGGTGTTATACCGCCTCGGTTTTTCATTGCAACTCTTAAGGATGAAACGCGGGAATTGGAGAAGGTCAGGTTGGGAAAGACCAGGATGTTTGCTGCCTCACCAATGGACTTTGTGATTGAATTTCGGCGATATTTTCTTGCTTTTGCTGCTGAGTACATGAGTGCGCGATTGACGTGTGAACATGCTGTTGGTTGTGATATTTTTGGCATGGATGCTGCGATGATGTACCGGAGGTTGTGTGTCACTGGACGCCGTTTCATGGCCATGGATTACAG
>Freshwater_macrophyte_associated_picorna-like_virus_54
GGGTAGTATGGGGTTGATAGCTAACATAGATACTCCTTTTGTGTCATCTAGGACTAACATTTGCCAGTCTGCTTTGTATGGCAAATGGCCGGAACTAGTCGATCCTAAAGAATCTCCTGCTCAGATGTGGAATGTGCGGAGAAACGCTCTACTGAAGGGCACCCTTGCAAAATATGGGCCTCGTATGCGTAAACCGTCTTCTTTTCAACGTGAGGTGCATGAGCTGCTGCACCACCTGTATAACGTTAGTCCGCCAGCGGTGCCGGAGTTTTTCTCTTTTGAGATAGCGGTCGGAGGGCACCCTGTTTACCCGAACTTTAAGGGTCTTGATCGAGGCTCGAGCTCTGGGTATCCGTACTGTATGGCTGCTTCGAAGTCCAAGGCCGCGTTTTTTGGGACGGGTCCGGAGTACGATTTTAAAAACCCGAAGGCCCTAGAGATTAGGGCGGAATGTGAACGAGTCCTTAATTTGGCACGTAAAGGTATCCGGGTCCCTCAACCCTTTAATGTTATACCCAAGGACGAACTCCTTCCCAGAGAGAAGGCTGATTCTGGGAAAGTGAGGGCCGTTTTTGGCGCTACTTTGGTCAACTGTATAACAACCCGTATGGCATTTGGAGCCTTCATGAATTGGATGATGGAAGCCCGTATTGCCAATGGACTTGCTTTAGGGGTTAACCCCTATAGTGATGACTGGCACGGTATAGCGGTCCGATTGTTGAAGAAGAACTCTAGCGTTAACGCTGGAGATTTTTCAGGGTTTGACGGCTCCCATGGTCTGGATTTATTGTGGGCCGTCTACGATTTGATCGATGCCTGGTATGGCGATGTCGGTAAAGATGTTCGCCGAGTACTGTGGTTGGAGGTAGTCAATTCGTATCACGTATACGAGGGTACTCTGTTCGAGTGGATAGGGTCCTTGCCTTCAGGTCACATTCTCACGACGTTGATAAATTGCCTGATTAATTTGATCCTATTCCGGAAGTGCTGGAGGATAGCTGTTCCGGATGAGAAATTTGAAGACCATGTGTATCTTATCGTCCAAGGAGATGATAATACCTTTAGCGTTTCCCCACGATACTCGGACGTGTTCAATGAGTTTACATTCATATCCCTTGTCGAAAATTTCGGCTATACTTATACGCTAGAGAACAAGACAGAGTTGGCTTCCTATGTTCCGCGGTCTCTTGCCGATGTGGAATTTCTTAAGCGAGGATTCGTATATAATGAATTCCTTAGAAAATATGTGGGACCCTTGAGGTTGAGCAAAACCCTCGAACTAGGGTATTGGACTACTAAACACCGCGACGAAGTACGGTTCT
>Freshwater_macrophyte_associated_picorna-like_virus_55
ATATCGAATCGCCTGTCGGGAAGTCAAACCTTACCATCAGCCTTGATTTAGAGTATCAAGAACTTATCACCCACTAAGCCTGGGCAGCTACCGAATATCGAATCGCCTGTCGGGAAGTCTAATCTTACCATAATTGCTAGTTTAATGGCACTAGGTGGCCGTATTATAAGCTTGGAACAGTTATGTTCGGACTCAAGCCAGGAAGACACAAAAATCCTGAAACCAAATAATCATCTGCTGCTGAAACATAAACGTAATTGTTAAATGTAGTGACAAATTTGCTCCAATAACAGATGCATTGATTTGCGAGTTTGGTATGTAACGATGAAACGGTGAAATGAGAGTGAGGATTGAAAAATTGATGTTTATCGAGTAACAATACCTCATGTTCATTCATACCGTAAGTGGTCATGGTACCAAACCCATCATAATCTATTTTGGGATAAAGTTGTGTGGATGATTCAATAGAACTACAGATGGATCCACTCAAATTCTGAAGCACCTTAATTCTCAAAGAACCTGTTGCGCAAACGAACATGGCTGAAATCCGCTCAACTAAAGTGGGATATGCTGCATGTCCATCCCAAAACCTAGAAGGATGAGGAACAACAGGAATCGTGTAAACGTCAGTGACTGGGCAATTGACAATATCTTGTCTTGTAGAGATAATAGGAAGACTAAGAAGTTGTTTTAAATTAGTGAGTCTTTCTCCAGTAATTTCGATCGTTTGACTTTCTTCGATGAGATGATGATTGTGAAAATTCATGTTGGGAACAGATACTTCATAAGTTTCTCCGGCCTTGATGTAGACATTGTAGTCCAAAGGAGTGGTGGTTCCACTCTGACCTGTGCAGGGAGTAATCTCAAAAATCCTGAAACGCGTTTCCGCGTCATGAGGACTTCCAGAAAACCATGTCCCAGGGACTGTAGAGAGAGGAGTAACATGAAGATACGGGACCTCAAATTCAAACATTGTACGACCACACACCTCTATAATGTACGTCTGTAATTTGGGAGTACCTGTGTAAGTGGTTTGCATTGGTTCACCGGGTGGAAATATGACAATAGCAAAATTCTGACGCAATAACGAATTGGCCACAAATTCTACCTTATACTTAATAGTTCCAGTCCAGTATTTAAACATCCCAGTAAGATACATCAAACGAGTAGGATATTGTTTGTCTTCCATATTGGTCCACATAGGATGAACAGCTATGGGAACAGAGCTAGAAAATGTCTCAAGAAAATCGTAAGTTTGAAGTTGTTTGTATAATTCTAACTCACCAGGAGTACTCAATGGGTGAAACGACTCACAGTCAGAT
>Freshwater_macrophyte_associated_picorna-like_virus_56
TCATATGTAAATGACTTCCTTATACCTTTCTTAGCTAAAGCTACAGGTGCTAACCCCTGTACTTATGCTCTAAATACAGGTAAACATCCAGCCCATTATTCAGGTGAACAGTTTGCTATTTATGATGAATTTGGTGCTTCTAAAAACACCGATCAATCTGTAATAGATGCCTCTATAAATAATATTTGTAGTGGATATTATGCACCACTGCCAGGAGCCTCAATTGAAGATAAACATCAAGCTGCTTCTTTTGCCGTAGTATGTTTCATGTCAAATCTCGAACCTACTGCTACAAATATTGGTCTATCATCAACAGCTAAAGAAGCTTTTGTAACACGTCTTTCAACAGCAAAGTTTGTACACACTCAATATGATCCAAAACAAACCCGTGAGTCACAACGTCGTGATCCTTCATACTCACAAGTAGAGATACATTATAAAGATATAATTTATACGGCTAGAGGATTTGCTAATCAGATGCTTGAAGAACTAAAGCATAAACAACAAGCATTTAGGAATAGAAAAGCTAATGCTCTTGCTTTTGCAGACATTGATAAGCAATTTGATCTTTGGTCTCCTATTTCAGGCGATCAATCGCAAATGGGTGGATTACCTCGCACTTTATGGTTTTGTGGTAAACCTGGTGCTGGTAAAACAACAAATATTGTTCCTACAGCACGCCTTATTGCTCAACAAGCTGGTGTACCCTTCGTCTCAGTCACAAACTATAATACAGCTATTCCACCATCATCTGTTGTCATCCTAGATGACATAGTAGATCCAACTACGCTTGCTGGTCAACTTGCTTTCAATGAATTCTATGATCACAAAATTGCTCCAGCACATGCTACCTGTATAGTTATTTCAAATTTTGGTCCATCAGACACACGTCTACTATCTACACTACAAACTCATGCTATCGATTATTTTACATATCTACTGGGCGTCTGCAATATTCCTGCTTTTATTAATGATTGTACAACTGATGGTATTATTGTTACTCTTTTTAAACGCATACTTTTACTTGTTAGAATGCTCTTTGATACAAGAACGTACATATCTCTTGTGGCACATATTAAATCAGGTATTCTAACAATAGCACAAACCTTTCTCCAAACGTACAAACAGAGATCATCTTATACACCCTGTAAACTTAGAAACCCTGCTTTTGGCAGACGCTCAGGGTGGACTCTTGAACATGCACATACAACTCTTATAGTAACTACAGACTTGAGGACGTCTCCA
>Freshwater_macrophyte_associated_picorna-like_virus_57
GCGGCTTGGTTGTTTAATATGTAAATATGTAAATTCACTAATATACAAACATATAAATATAAAATAGCATGACGCTTGAGCGCCCCTTCAATTAAATGCCAATGAAGGATCGGTTCTACACCTCAGGTAAGGTGTATAGAGTCAGTGCAGGTGTGCATACGAAATAATGATAACTAAAATCGTCTGCAGCTGCGGCGTAGTTCTCCATAACTAAAAACTCTGTTGCAACTTCGCCGACAAGCGGAGCCACGATACGTGGTGCACATTCCACTGTTATTCTATGCCATCCATGGTGGGATGTGGGATCCCCAGCATTGTCCGTCATGGAAAAATTTTGCACAAAACGAAACTTGCTCTCTGAATAATACGGAACTTCGTATTCCAATACAGGATTGAGTTTGGGATCCAAAAAGACTCCCCCCGTATCAATTCTCCCACAATTGTTCAATGTGTCAATTTCGTACTGGCCAGACCACTCATCTCCCATCACTACAAATGAGCGGGCATAAGACGACGGTGAAGGTTCCCGCCCAACACATGCTCTTATTATAGCGCCATTGTGATTTTGCACATGTGACTTCCACCGAATACCACCGCGGTAAGCCAGAAAACAAGCGGCAAAATAATTCAGGTGTCCTACTAAGGCCACATTGTACTCACTAAAACCTGCTGCATTGCCCGCATTAACGGGCCCCCTAAAATAGGGAAAATCTTGTTGGCGTAAGTATATTGTGCTATAGTTAGTACCAGCAATATCCCATGTCGGCCGAGAATGTAGAAAATATCTCTTCACCAGCTGCCGGATACTCACAACGGATTCGCCAAAGTGTATCATATCTAACTTTCCACCGTGATCTATTTCAGGGACTTTGTTCAAGCACAAGTCCGTATCGGGGCCTACCACTCCTACTCCCCGTGGAGCCTCACTTAAGTCAGCTGGACCAGCCTGTTCTTCCACAACCGGACACCATGCAACTGTGCGCTTACAATCATAATCCGCTACTTCGAAATCGTCTCCAAAACGAGTGTAAACGTTGATGTAAACGCTGTTCGTACCAGGTACAGGTTGCGCGCACACCAGTGGCGCCTGGACCTGTATTCCCACAAAACCATTACACTCTGACAGAAACCCATCAACTTCCTCATCAGGGCTTCCGTATGCTAGCACGGCCAATTCACGTGTTATTGGTACTGTGCGCAGGAATGGCCGGGAAGTG
>Freshwater_macrophyte_associated_picorna-like_virus_58
CCCGGTGCTTTTCTATCGTTTCCAGTAACTCCTTGTATTGCTAGTAGTATCGCTACTGGTATCTGGGATATGACAACTTTAGGCGTTTGTGCATTTAACTTTCTCTGGTGGAGAGGTGACATGCATTATAAAATACGAGTTGACAGTACAGTTTATCATTCAGGTGTTTTGCAGATCTTGTGGACTCCACAAATATCTAATACAAATATCGATGGTACAAATGTTACTGAACAATTTTTATTTGATATTAACGGTACTAAAGAAGTTGATTTCGTTGTTCCTTATTCATACACCCAACCTTATCTTAAAACTAAGATGTACCAGGTTGGATCTAGTAGGGCACAATGGAGTAATGTTGGTGAAACTTTTTACAATGGTCGAATTGAAATAAATTATTGGACACCTATCGCGGGTGCTAATAATGTTTATGTTCAAATTTGGGCCAAAGGTGAAAATATGGATTTCGATACCCAGTCGAATTTTGCTGATATGGCTCGTTACAATAACTTTTCGGCACCTGATAGTACAGGAGCTATTCCTACTCAACCCATTACCCCTGTTGTGCAAATTGTATCATCCATTGCTGGACAAGATAGTAACTACACGCCACAATCTGGTAATGATCCCACCCCTGTTCCACCCGGTGAGACAAGTTTACAAGGCTCTGCAGCTGTAGCTATACCGACGACTATTTATCTAGGACCTAAAAAATCTATAGATTATACGAATCAGATTGTTACAGGTCAGAAATTTCGATCTTTAAGACCTTACTTAAAGCGAAATATGCCTTTCATTAGATGGACAACTCAAAACATTGACAGCACTCCCTTGTCAGTCGTTAGGATAGGTATTGATCTTCCAGGTGCCGTCTTACCTCCAAGTAGGTATGGTAGCGCTGGTCAGTTGACAAATTACGTGGAAGGTAATATGTTGAATATCCTTAGTACAGCTTTCATGGGCTGGAAAGGTGCTATTCGATACCATGTATCTCCCACCGGAATAGATGAAGCTACAGTCATGTATAATAATAACTCTGTAAGTACTGCGAACTCGTTGCAACTCCCTGCATGTAGTTCCTTTGCTTCCGAGAGTATATTAACAGAACTTCGTGGTCAATTTAGTTCTCGTAATCATGGAATTCAACACTTTGGAAGAGAAGAGGAAATTTCTTTTGAGATCCCTTATCGATCCTCCCTTCTTC
>Freshwater_macrophyte_associated_picorna-like_virus_59
TGCTGCGTCTTGTTATCGCTACGACGAATAATGACTACATTGATTTACAAGAACTTGTCACGCAACAAGTGGAAGAAGCCTTCTACTCACGATTCATTAAAGTACGAGTGACTGATCCAAAAATTGAAAACGCTGAACACGGGAGAAATGCGATTCATAAGCATAGAAAATCTGATTGTTCCCATCTAACCCTGCAAAGTTACGTACTGTCCACGACGAGTAATGGGTACACCGCTCCTAAAGATAAAGGTTTAAAAGCGAAACACCCTGTGTATAAACCTACCACCGTAGATGAACTCGTAAAGATAGTAACTACTAAACTCGCTATAAAAGAAATGGATCGGCTTAAACCCAAACTTGCCCGAAGCGCTTCGAGAACTCCAGAGGAATGCAAAACGCTTATTGATAGAACACAACTCCTCAAAAAATTCACTAACAATGATGTGACGGAAGAAATGCGCCCACCTGCTGTTAGTAATGGCCCTGACGGTAGAATCTTTACCGTAAGACTGCAAGGACCTGGTAATAGTGGTAAAACTTACTTATATGAGAATTTTCTCGAACGTAGATTCACTACTCTGTTCCCAGGAATCAAAATACAAAGGAATAGTTTTGAAATTAATAAAGAAGACTTTCATACACTATATGTATTTGATGACTTTTTAACGGATAACAACTTAGGTGAATACCACGAATTTGTAAATCAAGCTAAGAGCAACAGTGTTATAGTTATTATCACGAACACCATATATAACAAGAGTAGCACATGGTGTAATACAATTCTCAGATATACTGCGTCCCGCTTCGCAGAGGACGATGCTTATCATCTTTCTCTCCCTGAACAAATACATTCAGGCGTAGCTAGAAGAATAGGTCTACATGGACCAGTATACAATAATGGAAATTACTCCTTTGTACGTGATTGCGATTGTGTGACTGTAACATTTGATCGCAGTCGTAGGATGTTTGAATCTGCTGAACCCACTAAGGAACAAACTCCGCAAGGTATATTTAATTTAATTATACATCGTAGCAGAAACTTCCTCATGACTCAAAAAGAACGAGTAATAACTTCGCAACCCTTAAACATACTAAATCCTGATATTACCATCTACGCTAGGGACAAAAGAGCACTATTCTCAGCTCTTAGCAACCCAGTAACCCTTGGTCGCGCTTACTCCAGTCAACAAGAAATTT
>Freshwater_macrophyte_associated_picorna-like_virus_6
[truncated: 145,863 more chars]
